# Supplementary material for: Loss of 18q Alters TGFβ Signalling Affecting Anteroposterior Neuroectodermal Fate in Human Embryonic Stem Cells
Source: Cell Prolif. 2025 Feb 5;58(11):e13813. doi: 10.1111/cpr.13813 (PMC12584865; doi:10.1111/cpr.13813)
Supplement: Supplementary file 4 — Table S8. List of all enriched pathways identified by GSEA comparing hESCsdel18q RPE to hESCsWT RPE. [file CPR-58-e13813-s005.xlsx]

## Sheet: Sheet 1
ID	Description	setSize	enrichmentScore	NES	pvalue	p.adjust	qvalue	rank	leading_edge	core_enrichment	size_edge	percent	sample
GARGALOVIC_RESPONSE_TO_OXIDIZED_PHOSPHOLIPIDS_BLACK_UP	GARGALOVIC_RESPONSE_TO_OXIDIZED_PHOSPHOLIPIDS_BLACK_UP	34	-0.600922	-3.04535	8.46097e-09	8.86908e-08	2.45394e-08	21341	tags=100%, list=40%, signal=60%	OSGIN2/F2RL2/SNX16/CCDC82/TRIB3/CCDC93/RGMB/EIF1/TFEC/ZBTB21/ZNF654/ATP11B/ZNF44/ERRFI1/CLK1/NFE2L2/PLAGL1/DUSP14/CDC42EP2/GCH1/MOB2/ABHD4/AKIRIN2/RHPN2/ETV5/SRC/PRNP/CD55/RNF227/CDKN1A/LATS2/SPRY4/SQLE	33	97.0588	VUB13_RPE_VS_WT_RPE
GARGALOVIC_RESPONSE_TO_OXIDIZED_PHOSPHOLIPIDS_BLACK_UP	GARGALOVIC_RESPONSE_TO_OXIDIZED_PHOSPHOLIPIDS_BLACK_UP	34	-0.479851	-1.61894	0.00827793	0.0671756	0.0540725	23461	tags=44%, list=44%, signal=25%	NFE2L2/CLK1/AKIRIN2/SRC/ERRFI1/DUSP14/SPRY4/PRNP/RHPN2/MOB2/SQLE/GCH1/LATS2/CDC42EP2/TFEC	15	44.1176	VUB14_RPE_VS_WT_RPE
GARGALOVIC_RESPONSE_TO_OXIDIZED_PHOSPHOLIPIDS_CYAN_UP	GARGALOVIC_RESPONSE_TO_OXIDIZED_PHOSPHOLIPIDS_CYAN_UP	16	-0.623451	-2.48601	2.6458e-05	9.26655e-05	2.56392e-05	20127	tags=100%, list=38%, signal=62%	GSR/SETD5/TFE3/CCDC117/GNA13/PSEN1/CDK17/ARF6/CITED2/CSGALNACT2/CREBRF/AKIRIN2/SLC7A1/PTP4A1/PTGER4	15	93.75	VUB13_RPE_VS_WT_RPE
GARGALOVIC_RESPONSE_TO_OXIDIZED_PHOSPHOLIPIDS_CYAN_UP	GARGALOVIC_RESPONSE_TO_OXIDIZED_PHOSPHOLIPIDS_CYAN_UP	16	-0.567333	-1.58688	0.0262633	0.149098	0.120015	23124	tags=100%, list=43%, signal=57%	TFE3/GNA13/ADAM17/CDK17/CSGALNACT2/GSR/PSEN1/ARF6/CCDC117/SLC7A1/AKIRIN2/CITED2/CREBRF/PTP4A1/PTGER4	15	93.75	VUB14_RPE_VS_WT_RPE
GARGALOVIC_RESPONSE_TO_OXIDIZED_PHOSPHOLIPIDS_RED_UP	GARGALOVIC_RESPONSE_TO_OXIDIZED_PHOSPHOLIPIDS_RED_UP	16	-0.576003	-2.29681	0.000168997	0.000444842	0.000123081	22661	tags=62%, list=42%, signal=36%	ATF4/DDIT4/LRP8/VEGFA/DDX10/CEBPB/CHAC1/SLC7A5/STC2/STX11	10	62.5	VUB13_RPE_VS_WT_RPE
GARGALOVIC_RESPONSE_TO_OXIDIZED_PHOSPHOLIPIDS_RED_UP	GARGALOVIC_RESPONSE_TO_OXIDIZED_PHOSPHOLIPIDS_RED_UP	16	-0.608885	-1.7031	0.0112503	0.0839578	0.0675812	12863	tags=62%, list=24%, signal=47%	E2F7/NCEH1/GRPEL2/DDX10/MTHFD2/LRP8/STC2/STX11/CHAC1/SLC7A5	10	62.5	VUB14_RPE_VS_WT_RPE
GARGALOVIC_RESPONSE_TO_OXIDIZED_PHOSPHOLIPIDS_TURQUOISE_DN	GARGALOVIC_RESPONSE_TO_OXIDIZED_PHOSPHOLIPIDS_TURQUOISE_DN	56	-0.426238	-2.53133	1.44325e-07	1.061e-06	2.93563e-07	25121	tags=98%, list=47%, signal=52%	TIMM8A/ARMCX4/GEMIN6/CDKN2C/OSGEPL1/KIF15/RRS1/TREX1/TACC3/BUB1B/CCNA2/FAM111B/EID2B/AURKA/FAM111A/MKI67/ENOSF1/NEIL3/PIK3CG/NIF3L1/PPP1R35/SPC24/ZNF174/CDC20/CCNF/PPIL2/PLCXD1/NDC80/NR2F6/SKP2/PML/SGO2/TTLL12/KIFC1/ELOVL6/TMPO/EXOSC2/ESPL1/BARD1/PAGR1/POLR3B/CBX2/E2F8/CDK2AP2/ZNF93/CCDC51/PRMT7/NXF1/PLK1/DDX28/LYL1/RARA-AS1/F8A1/DHRS3/ZNF280D	55	98.2143	VUB13_RPE_VS_WT_RPE
GARGALOVIC_RESPONSE_TO_OXIDIZED_PHOSPHOLIPIDS_TURQUOISE_DN	GARGALOVIC_RESPONSE_TO_OXIDIZED_PHOSPHOLIPIDS_TURQUOISE_DN	56	-0.370648	-1.40525	0.0249029	0.142908	0.115033	24897	tags=96%, list=47%, signal=52%	ARMCX4/RARA-AS1/CDKN2C/GEMIN6/EID2B/PAGR1/CDK2AP2/PML/EXOSC2/TACC3/ENOSF1/CBX2/MKI67/PLCXD1/TMPO/PPIL2/NR2F6/AURKA/PPP1R35/RRS1/ZNF280D/FAM111A/NIF3L1/FAM111B/KIF15/PIK3CG/SGO2/CCNA2/OSGEPL1/NDC80/TTLL12/F8A1/CCNF/ELOVL6/DDX28/SKP2/KIFC1/ZNF174/BUB1B/NXF1/LYL1/CCDC51/BARD1/CDC20/POLR3B/ESPL1/E2F8/PLK1/SPC24/ZNF93/PRMT7/NEIL3/TREX1/DHRS3	54	96.4286	VUB14_RPE_VS_WT_RPE
GARGALOVIC_RESPONSE_TO_OXIDIZED_PHOSPHOLIPIDS_TURQUOISE_UP	GARGALOVIC_RESPONSE_TO_OXIDIZED_PHOSPHOLIPIDS_TURQUOISE_UP	83	-0.467987	-2.98716	1e-10	2.08178e-09	5.75996e-10	22299	tags=43%, list=42%, signal=25%	PIM3/HS6ST1/CCNG2/RICTOR/CREBRF/SQSTM1/SMG1/ERN1/CDC42EP2/GAN/DNAJB6/EGR1/AGO2/NECTIN3/NAB2/DUSP3/ACVR1/GABARAPL1/CLDN15/ZCCHC2/SLC25A25/SPRY2/PRNP/RORA/KLF10/DLGAP1-AS2/CNKSR3/FOSL2/ZFP36/PTP4A1/SGK1/MYCT1/MYC/GPCPD1/C15orf39/NRG1	36	43.3735	VUB13_RPE_VS_WT_RPE
GARGALOVIC_RESPONSE_TO_OXIDIZED_PHOSPHOLIPIDS_TURQUOISE_UP	GARGALOVIC_RESPONSE_TO_OXIDIZED_PHOSPHOLIPIDS_TURQUOISE_UP	83	-0.364561	-1.51796	0.0049897	0.0462356	0.0372169	12506	tags=47%, list=23%, signal=36%	SQSTM1/SLC7A11/RICTOR/AHR/PGF/CCNG2/CLDN15/EGR1/DUSP3/NCOA3/HS6ST1/SMG1/DNAJB6/MYC/GABARAPL1/TNFSF18/GAN/PRNP/MERTK/FOSL2/SPRY2/RORA/CREBRF/ZNF627/TIPARP/ERN1/ZCCHC2/SLC25A25/DLGAP1-AS2/ZFP36/CNKSR3/MYCT1/CDC42EP2/SGK1/PTP4A1/GPCPD1/NRG1/LINC00304/FAM126B	39	46.988	VUB14_RPE_VS_WT_RPE
GARGALOVIC_RESPONSE_TO_OXIDIZED_PHOSPHOLIPIDS_YELLOW_DN	GARGALOVIC_RESPONSE_TO_OXIDIZED_PHOSPHOLIPIDS_YELLOW_DN	23	-0.578869	-2.49532	1.29187e-05	5.00459e-05	1.38469e-05	22512	tags=100%, list=42%, signal=58%	PCTP/KNOP1/ZNF18/TMEM50B/ZMYND8/HILPDA/RGS3/RTL10/CCDC85B/ZNF827/RNF145/LPCAT1/B4GALT5/PML/DENND5B/SLC30A1/NREP/PATZ1/PIK3R2/GEMIN4/RGL1/OXLD1	22	95.6522	VUB13_RPE_VS_WT_RPE
GARGALOVIC_RESPONSE_TO_OXIDIZED_PHOSPHOLIPIDS_YELLOW_DN	GARGALOVIC_RESPONSE_TO_OXIDIZED_PHOSPHOLIPIDS_YELLOW_DN	23	-0.555909	-1.67354	0.0108781	0.0823283	0.0662695	23738	tags=100%, list=44%, signal=56%	CCDC85B/HILPDA/PCTP/PML/SLC30A1/RNF145/PATZ1/RGS3/OXLD1/RTL10/ZNF827/TMEM50B/LPCAT1/ZNF18/DENND5B/KNOP1/B4GALT5/PIK3R2/RGL1/NREP/ZMYND8/GEMIN4	22	95.6522	VUB14_RPE_VS_WT_RPE
HALLMARK_ANDROGEN_RESPONSE	HALLMARK_ANDROGEN_RESPONSE	100	-0.424487	-2.6977	1e-10	4e-10	1.47368e-10	25051	tags=52%, list=47%, signal=28%	GPD1L/APPBP2/STEAP4/NGLY1/LMAN1/FADS1/DNAJB9/NKX3-1/HOMER2/CDK6/SORD/CCND1/B2M/KLK3/MAK/AKT1/VAPA/UAP1/INPP4B/ZMIZ1/TSC22D1/ADRM1/HSD17B14/KRT8/ITGAV/STK39/B4GALT1/HPGD/HMGCS1/ABHD2/AZGP1/ALDH1A3/DHCR24/CCND3/NDRG1/CENPN/SCD/INSIG1/HMGCR/SRF/TMPRSS2/SPDEF/IDI1/ACTN1/RRP12/ELOVL5/SGK1/TNFAIP8/PMEPA1/ADAMTS1/PTK2B/SELENOP	52	52	VUB13_RPE_VS_WT_RPE
HALLMARK_ANDROGEN_RESPONSE	HALLMARK_ANDROGEN_RESPONSE	100	-0.333668	-1.38934	0.0160611	0.072461	0.0549178	12429	tags=45%, list=23%, signal=35%	PMEPA1/ARID5B/ADRM1/CCND1/KRT19/VAPA/NGLY1/APPBP2/STK39/ACSL3/UBE2J1/B2M/NDRG1/TPD52/CCND3/TSC22D1/SRF/SORD/MERTK/KLK3/DHCR24/MAK/HMGCR/HMGCS1/CENPN/ABHD2/TMPRSS2/IDI1/ADAMTS1/AZGP1/SCD/CDK6/RRP12/HPGD/ITGAV/INSIG1/ELOVL5/SPDEF/ACTN1/ALDH1A3/NKX3-1/INPP4B/SGK1/TNFAIP8/PTK2B	45	45	VUB14_RPE_VS_WT_RPE
HALLMARK_APICAL_SURFACE	HALLMARK_APICAL_SURFACE	44	-0.428338	-2.28791	5.2357e-06	1.49591e-05	5.51126e-06	24984	tags=36%, list=47%, signal=19%	ATP8B1/CROCC/APP/CRYBG1/SCUBE1/B4GALT1/ADIPOR2/EPHB4/SLC34A3/SLC22A12/PCSK9/RHCG/LYPD3/ATP6V0A4/NTNG1/IL2RB	16	36.3636	VUB13_RPE_VS_WT_RPE
HALLMARK_APICAL_SURFACE	HALLMARK_APICAL_SURFACE	44	-0.43239	-1.61374	0.0105893	0.0529465	0.0401279	25299	tags=95%, list=47%, signal=50%	IL2RG/CX3CL1/GATA3/THY1/SLC22A12/SULF2/SLC2A4/HSPB1/GAS1/MDGA1/DCBLD2/SRPX/GSTM3/PLAUR/AFAP1L2/SLC34A3/MAL/NCOA6/TMEM8B/SHROOM2/GHRL/ADAM10/CD160/CROCC/APP/LYPD3/FLOT2/B4GALT1/BRCA1/RTN4RL1/LYN/RHCG/AKAP7/PCSK9/EPHB4/SCUBE1/ADIPOR2/ATP8B1/ATP6V0A4/CRYBG1/IL2RB/NTNG1	42	95.4545	VUB14_RPE_VS_WT_RPE
HALLMARK_MYC_TARGETS_V2	HALLMARK_MYC_TARGETS_V2	58	-0.550746	-3.17023	1e-10	4e-10	1.47368e-10	24033	tags=100%, list=45%, signal=55%	DCTPP1/PHB/PA2G4/PRMT3/MPHOSPH10/RRP9/PES1/WDR43/MCM4/AIMP2/NDUFAF4/TCOF1/HSPD1/PUS1/PLK4/FARSA/HK2/DDX18/SUPV3L1/HSPE1/TBRG4/NOLC1/MYBBP1A/CBX3/UTP20/NOP16/GNL3/RABEPK/MRTO4/NPM1/RCL1/PPRC1/IMP4/TMEM97/IPO4/PPAN/MCM5/NOP56/BYSL/CDK4/NIP7/NOC4L/SORD/UNG/NOP2/WDR74/MAP3K6/SLC29A2/GRWD1/EXOSC5/SRM/TFB2M/SLC19A1/DUSP2/PLK1/RRP12/MYC	57	98.2759	VUB13_RPE_VS_WT_RPE
HALLMARK_MYC_TARGETS_V2	HALLMARK_MYC_TARGETS_V2	58	-0.47428	-1.8289	0.000195168	0.0024396	0.00184896	24841	tags=98%, list=46%, signal=53%	NDUFAF4/PPAN/RRP9/PPRC1/PUS1/TCOF1/PES1/AIMP2/NOP16/FARSA/MYBBP1A/PA2G4/UNG/DCTPP1/MPHOSPH10/WDR43/CBX3/NOLC1/IPO4/TMEM97/IMP4/BYSL/RABEPK/NOC4L/HK2/PLK4/HSPD1/DDX18/CDK4/GNL3/SUPV3L1/MRTO4/MAP3K6/NOP56/RCL1/SLC29A2/UTP20/GRWD1/PRMT3/NIP7/SRM/TBRG4/DUSP2/NOP2/TFB2M/MCM5/MCM4/HSPE1/NPM1/EXOSC5/WDR74/MYC/SLC19A1/SORD/PLK1/RRP12/PHB	57	98.2759	VUB14_RPE_VS_WT_RPE
HALLMARK_TGF_BETA_SIGNALING	HALLMARK_TGF_BETA_SIGNALING	54	-0.547257	-3.04726	1e-10	4e-10	1.47368e-10	24217	tags=100%, list=45%, signal=55%	LEFTY2/XIAP/ID3/SMAD1/THBS1/ID1/HDAC1/IFNGR2/TGFBR1/ID2/BMPR1A/RHOA/ENG/MAP3K7/BCAR3/FKBP1A/FNTA/TGIF1/TRIM33/CTNNB1/PPM1A/BMPR2/CDH1/SMURF2/SMAD3/SPTBN1/HIPK2/UBE2D3/PPP1R15A/CDK9/SERPINE1/PPP1CA/TGFB1/SMAD7/CDKN1C/FURIN/TJP1/SMURF1/SMAD6/ARID4B/ACVR1/SKIL/NCOR2/APC/JUNB/KLF10/SKI/WWTR1/NOG/PMEPA1/SLC20A1/BMP2/LTBP2	53	98.1481	VUB13_RPE_VS_WT_RPE
HALLMARK_TGF_BETA_SIGNALING	HALLMARK_TGF_BETA_SIGNALING	54	-0.535583	-2.04836	6.06387e-05	0.00101064	0.000765962	24840	tags=100%, list=46%, signal=54%	ID3/RAB31/FURIN/CDK9/IFNGR2/FKBP1A/SMAD1/FNTA/HDAC1/LTBP2/TGIF1/TRIM33/THBS1/MAP3K7/CDKN1C/ID1/ENG/RHOA/BMPR1A/HIPK2/BMPR2/TGFB1/SERPINE1/PPP1CA/ID2/ACVR1/SMAD7/PPM1A/KLF10/TGFBR1/JUNB/BCAR3/SMURF2/PMEPA1/SMURF1/SMAD3/UBE2D3/BMP2/ARID4B/LEFTY2/PPP1R15A/SPTBN1/TJP1/CTNNB1/SKIL/NCOR2/SMAD6/SKI/CDH1/WWTR1/APC/SLC20A1/NOG	53	98.1481	VUB14_RPE_VS_WT_RPE
KEGG_ABC_TRANSPORTERS	KEGG_ABC_TRANSPORTERS	44	-0.280852	-1.60056	0.0179948	0.0267223	0.00739365	6544	tags=34%, list=12%, signal=30%	ABCA2/ABCG1/ABCB9/ABCC3/ABCC1/ABCB8/ABCG5/ABCD2/ABCA10/ABCC9/ABCG4/ABCC5/ABCA7/ABCA13/ABCG8	15	34.0909	VUB13_RPE_VS_WT_RPE
KEGG_ABC_TRANSPORTERS	KEGG_ABC_TRANSPORTERS	44	-0.369749	-1.3367	0.0448826	0.199558	0.160633	24844	tags=45%, list=47%, signal=24%	ABCB9/TAP1/ABCA9/ABCA4/ABCC10/ABCC3/ABCG1/ABCD3/ABCB1/ABCC2/ABCB8/ABCA13/ABCC1/ABCG5/ABCA10/ABCD2/ABCB5/ABCC5/ABCA7/ABCC9	20	45.4545	VUB14_RPE_VS_WT_RPE
KEGG_ACUTE_MYELOID_LEUKEMIA	KEGG_ACUTE_MYELOID_LEUKEMIA	57	-0.587876	-3.41748	1e-10	2.08178e-09	5.75996e-10	22051	tags=100%, list=41%, signal=59%	PIK3R1/PIK3CB/IKBKB/STAT5A/CHUK/ARAF/RPS6KB1/PIK3CG/IKBKG/MAPK1/NRAS/SOS2/LEF1/STAT5B/GRB2/SOS1/HRAS/RAF1/KRAS/CEBPA/BAD/AKT3/PIK3CA/ZBTB16/PML/RUNX1T1/CCNA1/RUNX1/MTOR/JUP/PIK3R3/MAPK3/TCF7/TCF7L2/NFKB1/EIF4EBP1/PIK3R2/BRAF/RELA/PIK3R5/PIK3CD/MAP2K2/MAP2K1/SPI1/STAT3/CCND1/AKT2/AKT1/TCF7L1/RARA/KIT/PPARD/PIM1/RPS6KB2/MYC/FLT3	56	98.2456	VUB13_RPE_VS_WT_RPE
KEGG_ACUTE_MYELOID_LEUKEMIA	KEGG_ACUTE_MYELOID_LEUKEMIA	57	-0.540448	-2.06506	7.00768e-06	0.000253956	0.00020442	24582	tags=100%, list=46%, signal=54%	RELA/STAT5A/CEBPA/ZBTB16/ARAF/MAPK3/BAD/PML/PIK3R1/IKBKB/RAF1/RPS6KB1/NRAS/CCNA1/MAPK1/STAT5B/GRB2/PIK3CB/AKT3/SOS1/MAP2K2/PIK3R3/AKT1/BRAF/CHUK/MTOR/RARA/MAP2K1/PIK3CA/NFKB1/KRAS/RPS6KB2/LEF1/TCF7L2/PIK3CG/JUP/TCF7L1/SOS2/PIK3CD/EIF4EBP1/RUNX1T1/PIK3R2/PIK3R5/PIM2/HRAS/KIT/RUNX1/CCND1/TCF7/PPARD/MYC/STAT3/AKT2/PIM1/SPI1/FLT3	56	98.2456	VUB14_RPE_VS_WT_RPE
KEGG_ADHERENS_JUNCTION	KEGG_ADHERENS_JUNCTION	73	-0.47436	-2.80939	1e-10	2.08178e-09	5.75996e-10	24633	tags=96%, list=46%, signal=52%	ACP1/SMAD4/SNAI1/CTNNA1/TGFBR1/WASF1/RAC2/PTPRB/CSNK2A1/CSNK2B/FER/RHOA/IQGAP1/MAP3K7/MAPK1/ACTN2/PTPRM/LEF1/WASL/CSNK2A2/SSX2IP/FYN/NECTIN4/WASF3/CDC42/FARP2/EP300/CTNNB1/SMAD2/PTPN6/WASF2/ERBB2/IGF1R/ACTN3/MAPK3/TCF7/TCF7L2/NECTIN1/YES1/NLK/PARD3/CDH1/ACTG1/PTPN1/RAC3/PTPRF/SMAD3/PTPRJ/RAC1/CTNNA3/ACTB/TJP1/LMO7/CREBBP/NECTIN3/TCF7L1/CTNND1/FGFR1/INSR/AFDN/SORBS1/SRC/TGFBR2/NECTIN2/VCL/MET/SNAI…	70	95.8904	VUB13_RPE_VS_WT_RPE
KEGG_ADHERENS_JUNCTION	KEGG_ADHERENS_JUNCTION	73	-0.442964	-1.79093	0.000224895	0.00401999	0.00323586	24942	tags=97%, list=47%, signal=52%	WAS/SNAI1/EGFR/ACP1/RAC2/WASF1/MAPK3/SMAD4/CSNK2A1/CTNNA3/RAC1/PTPRJ/MAPK1/CDC42/MAP3K7/ACTB/FYN/RHOA/PTPRF/EP300/CSNK2B/WASF2/YES1/CSNK2A2/ACTN2/WASF3/SMAD2/CREBBP/PTPRM/FARP2/WASL/LEF1/CTNNA1/TCF7L2/NECTIN3/ACTG1/TCF7L1/IQGAP1/PARD3/LMO7/FGFR1/TGFBR1/PTPN1/ERBB2/IGF1R/NLK/SMAD3/SSX2IP/SRC/PTPRB/TGFBR2/TCF7/PTPN6/FER/AFDN/CTNND1/TJP1/CTNNB1/NECTIN1/BAIAP2/RAC3/INSR/ACTN4/SNAI2/NECTIN2/CDH1/ACTN3…	71	97.2603	VUB14_RPE_VS_WT_RPE
KEGG_APOPTOSIS	KEGG_APOPTOSIS	87	-0.244493	-1.61448	0.00267604	0.00487598	0.00134911	23715	tags=91%, list=44%, signal=51%	XIAP/AIFM1/IL1R1/NGF/IL1RAP/CASP6/MYD88/TP53/PRKX/IRAK2/PRKAR2B/PIK3R1/PIK3CB/IKBKB/IRAK4/APAF1/IL1A/FADD/DFFB/CHUK/PIK3CG/NTRK1/NFKBIA/IRAK1/DFFA/IKBKG/RIPK1/ENDOD1/PPP3CA/IL3RA/PRKACA/ATM/CFLAR/TNFRSF10A/CASP9/TRAF2/TNFRSF1A/PPP3CB/BAD/PRKAR2A/AKT3/BIRC2/CASP10/PIK3CA/CASP3/TNFRSF10C/PIK3R3/CYCS/PRKACB/NFKB1/PPP3R1/PIK3R2/RELA/PIK3R5/CSF2RB/TNFRSF10B/BID/PIK3CD/TNFRSF10D/BAX/CHP1/AKT2/CAPN2/BCL…	79	90.8046	VUB13_RPE_VS_WT_RPE
KEGG_APOPTOSIS	KEGG_APOPTOSIS	87	-0.362454	-1.50876	0.00259753	0.0286323	0.0230473	28494	tags=97%, list=53%, signal=45%	FASLG/IL3/PRKACG/CSF2RB/IRAK3/XIAP/IKBKG/RELA/MYD88/CASP7/AIFM1/NFKBIA/IRAK2/PRKAR1B/BAD/IL3RA/TNF/IL1R1/PIK3R1/TNFRSF10A/TRAF2/IKBKB/IRAK1/PRKACA/TP53/TNFRSF10C/PRKAR2A/FAS/FADD/CYCS/PIK3CB/CASP6/AKT3/DFFA/TNFRSF1A/PPP3CB/PPP3CA/PRKAR2B/PIK3R3/AKT1/APAF1/CHUK/PRKACB/PIK3CA/NFKB1/ENDOD1/PRKX/DFFB/CASP10/PPP3R1/BIRC2/PIK3CG/CAPN2/PIK3CD/CFLAR/IRAK4/PIK3R2/PIK3R5/EXOG/RIPK1/CASP3/IL1RAP/ATM/NGF/CAP…	84	96.5517	VUB14_RPE_VS_WT_RPE
KEGG_ARGININE_AND_PROLINE_METABOLISM	KEGG_ARGININE_AND_PROLINE_METABOLISM	54	-0.349027	-2.08487	0.000109947	0.000307094	8.49684e-05	24691	tags=94%, list=46%, signal=51%	SAT1/NOS2/MAOA/AGMAT/DAO/ALDH7A1/P4HA3/PRODH/MAOB/SMS/P4HA2/PYCR2/SAT2/GAMT/ALDH18A1/CKMT1B/GLUD1/NOS1/LAP3/ALDH4A1/ALDH3A2/CKB/GOT1/ALDH2/GLUL/AZIN2/PYCR1/ASL/CPS1/OAT/NAGS/ALDH1B1/AMD1/ODC1/GATM/ALDH9A1/GLS/P4HA1/CKMT2/GLS2/ARG1/ARG2/ASS1/SRM/ACY1/OTC/PYCR3/GOT2/GLUD2/CKMT1A/CKM	51	94.4444	VUB13_RPE_VS_WT_RPE
KEGG_ARGININE_AND_PROLINE_METABOLISM	KEGG_ARGININE_AND_PROLINE_METABOLISM	54	-0.424507	-1.62574	0.00369587	0.0375333	0.0302122	25219	tags=96%, list=47%, signal=51%	ALDH18A1/CKMT1A/MAOB/MAOA/SAT1/SAT2/NAGS/DAO/GLUL/CKB/P4HA2/SMS/ASS1/AZIN2/PYCR1/CKM/PYCR2/PYCR3/CKMT1B/P4HA3/NOS2/GLUD1/ALDH3A2/GOT1/ALDH1B1/ALDH9A1/ASL/ALDH4A1/ALDH7A1/OAT/SRM/P4HA1/LAP3/PRODH2/GAMT/ALDH2/AMD1/GATM/ACY1/AGMAT/GLS/ODC1/GLUD2/CKMT2/NOS1/OTC/GOT2/AOC1/GLS2/CPS1/ARG2/PRODH	52	96.2963	VUB14_RPE_VS_WT_RPE
KEGG_BLADDER_CANCER	KEGG_BLADDER_CANCER	42	-0.534732	-2.98283	6.71736e-09	7.3709e-08	2.03942e-08	24879	tags=100%, list=47%, signal=53%	EGF/MMP1/EGFR/TYMP/THBS1/TP53/FGFR3/DAPK2/CDKN2A/DAPK1/RASSF1/ARAF/MAPK1/NRAS/HRAS/RAF1/KRAS/RB1/ERBB2/PGF/MAPK3/CDH1/MDM2/BRAF/E2F3/MAP2K2/MAP2K1/CDK4/CCND1/E2F1/VEGFA/VEGFB/DAPK3/CDKN1A/E2F2/RPS6KA5/VEGFC/MMP2/MYC/MMP9/CXCL8	41	97.619	VUB13_RPE_VS_WT_RPE
KEGG_BLADDER_CANCER	KEGG_BLADDER_CANCER	42	-0.462739	-1.63421	0.00377981	0.0380933	0.0306629	25230	tags=98%, list=47%, signal=52%	DAPK1/EGFR/ARAF/RASSF1/MAPK3/MMP2/MMP1/EGF/RAF1/NRAS/TP53/E2F3/MAPK1/THBS1/VEGFD/DAPK2/RB1/MAP2K2/MMP9/BRAF/CDK4/E2F2/MAP2K1/KRAS/CDKN1A/VEGFA/TYMP/MDM2/VEGFB/ERBB2/HRAS/FGFR3/CCND1/PGF/DAPK3/MYC/CDKN2A/E2F1/CDH1/RPS6KA5/VEGFC	41	97.619	VUB14_RPE_VS_WT_RPE
KEGG_B_CELL_RECEPTOR_SIGNALING_PATHWAY	KEGG_B_CELL_RECEPTOR_SIGNALING_PATHWAY	75	-0.317945	-1.91757	3.62219e-05	0.000119709	3.31218e-05	24770	tags=96%, list=46%, signal=52%	CR2/DAPP1/PLCG2/BLNK/CD79A/CD72/IFITM1/PIK3R1/PIK3CB/IKBKB/SYK/RAC2/CHUK/PIK3CG/NFKBIA/CD22/IKBKG/MAPK1/NRAS/PPP3CA/SOS2/JUN/GRB2/SOS1/HRAS/RAF1/KRAS/VAV1/PPP3CB/AKT3/PTPN6/GSK3B/PIK3CA/LYN/PIK3R3/BCL10/MAPK3/NFKBIE/NFAT5/RAC3/NFATC3/NFKB1/PPP3R1/PIK3R2/VAV3/RELA/PIK3R5/PIK3CD/MAP2K2/CD79B/RAC1/MAP2K1/CARD11/VAV2/MALT1/CHP1/AKT2/AKT1/NFATC2/CD81/PIK3AP1/NFKBIB/LILRB3/PRKCB/FOS/INPP5D/NFATC4/PPP3C…	72	96	VUB13_RPE_VS_WT_RPE
KEGG_B_CELL_RECEPTOR_SIGNALING_PATHWAY	KEGG_B_CELL_RECEPTOR_SIGNALING_PATHWAY	75	-0.332794	-1.36994	0.024742	0.142139	0.114414	24582	tags=93%, list=46%, signal=50%	IKBKG/RELA/CARD11/NFKBIA/VAV3/RAC2/MAPK3/NFKBIE/PIK3R1/IKBKB/LILRB3/RAF1/NRAS/RAC1/VAV1/JUN/MAPK1/GRB2/NFAT5/PIK3CB/AKT3/SOS1/BTK/PPP3CB/PPP3CA/MAP2K2/PIK3R3/INPP5D/AKT1/CHUK/MALT1/GSK3B/MAP2K1/PIK3CA/NFKB1/CD79A/KRAS/PPP3R1/PLCG2/PIK3CG/SOS2/NFATC3/PIK3CD/CD72/VAV2/PIK3R2/PIK3R5/PIK3AP1/BCL10/HRAS/NFATC2/LYN/CD81/PTPN6/CHP1/AKT2/NFKBIB/NFATC4/PRKCB/CD79B/RAC3/FOS/SYK/PPP3CC/CR2/CD22/PPP3R2/RASGR…	70	93.3333	VUB14_RPE_VS_WT_RPE
KEGG_CHRONIC_MYELOID_LEUKEMIA	KEGG_CHRONIC_MYELOID_LEUKEMIA	73	-0.517527	-3.06504	1e-10	2.08178e-09	5.75996e-10	21804	tags=99%, list=41%, signal=58%	TGFB2/TP53/HDAC1/CDKN2A/PIK3R1/PIK3CB/SMAD4/IKBKB/TGFBR1/STAT5A/HDAC2/CHUK/ARAF/CRKL/PIK3CG/NFKBIA/SHC3/IKBKG/MAPK1/NRAS/SOS2/STAT5B/CDKN1B/CBLC/GRB2/CBL/SOS1/HRAS/RAF1/KRAS/BAD/RB1/AKT3/PIK3CA/PTPN11/RUNX1/PIK3R3/MAPK3/CBLB/ABL1/MDM2/NFKB1/PIK3R2/BRAF/RELA/SMAD3/PIK3R5/E2F3/PIK3CD/SHC4/MAP2K2/TGFB1/MAP2K1/SHC1/CDK4/CTBP2/BCR/CDK6/CCND1/AKT2/BCL2L1/E2F1/CTBP1/AKT1/SHC2/TGFB3/GAB2/CRK/CDKN1A/E2F2/…	72	98.6301	VUB13_RPE_VS_WT_RPE
KEGG_CHRONIC_MYELOID_LEUKEMIA	KEGG_CHRONIC_MYELOID_LEUKEMIA	73	-0.354077	-1.43156	0.0156626	0.1049	0.0844381	24582	tags=97%, list=46%, signal=53%	IKBKG/RELA/SHC3/STAT5A/NFKBIA/ARAF/MAPK3/SHC1/HDAC2/BAD/PIK3R1/IKBKB/SMAD4/RAF1/NRAS/HDAC1/TP53/CBL/E2F3/SHC4/MAPK1/STAT5B/GRB2/PIK3CB/AKT3/SOS1/CRKL/RB1/MAP2K2/PIK3R3/SHC2/TGFB3/TGFB1/AKT1/BRAF/CHUK/CDKN1B/CDK4/E2F2/MAP2K1/PTPN11/PIK3CA/NFKB1/KRAS/CDKN1A/PIK3CG/BCR/SOS2/MDM2/PIK3CD/TGFBR1/PIK3R2/PIK3R5/ABL1/CTBP1/CBLB/HRAS/RUNX1/SMAD3/CCND1/TGFBR2/CTBP2/GAB2/MYC/BCL2L1/CBLC/AKT2/CRK/CDKN2A/E2F1/…	71	97.2603	VUB14_RPE_VS_WT_RPE
KEGG_CIRCADIAN_RHYTHM_MAMMAL	KEGG_CIRCADIAN_RHYTHM_MAMMAL	13	-0.612444	-2.27802	0.000365748	0.000874146	0.000241863	20713	tags=100%, list=39%, signal=61%	CLOCK/CSNK1D/NR1D1/CRY2/PER3/ARNTL/CSNK1E/BHLHE40/BHLHE41/NPAS2/PER1/CRY1	12	92.3077	VUB13_RPE_VS_WT_RPE
KEGG_CIRCADIAN_RHYTHM_MAMMAL	KEGG_CIRCADIAN_RHYTHM_MAMMAL	13	-0.572933	-1.53605	0.0355048	0.178062	0.14333	6124	tags=38%, list=11%, signal=34%	NPAS2/PER3/BHLHE41/CRY1/ARNTL	5	38.4615	VUB14_RPE_VS_WT_RPE
KEGG_COLORECTAL_CANCER	KEGG_COLORECTAL_CANCER	62	-0.59256	-3.50053	1e-10	2.08178e-09	5.75996e-10	21804	tags=100%, list=41%, signal=59%	TP53/PIK3R1/PIK3CB/MAPK9/SMAD4/TGFBR1/RAC2/ARAF/PIK3CG/RHOA/MAPK1/BIRC5/LEF1/JUN/AXIN2/CASP9/RAF1/KRAS/MSH6/BAD/AKT3/CTNNB1/SMAD2/GSK3B/PIK3CA/MSH3/CASP3/APPL1/MAPK10/PIK3R3/MAPK3/TCF7/TCF7L2/CYCS/RAC3/PIK3R2/BRAF/MAPK8/SMAD3/PIK3R5/PIK3CD/TGFB1/RAC1/BAX/MAP2K1/MSH2/MLH1/CCND1/AXIN1/DCC/AKT2/AKT1/TCF7L1/TGFB3/APC/TGFBR2/FOS/RALGDS/APC2/BCL2/MYC	61	98.3871	VUB13_RPE_VS_WT_RPE
KEGG_COLORECTAL_CANCER	KEGG_COLORECTAL_CANCER	62	-0.409414	-1.60893	0.00515306	0.0469932	0.0378268	22642	tags=97%, list=42%, signal=56%	RAC2/ARAF/MAPK3/MAPK9/BAD/PIK3R1/SMAD4/RAF1/TP53/RAC1/JUN/APPL1/MAPK1/CYCS/PIK3CB/AKT3/AXIN1/RHOA/PIK3R3/MAPK10/TGFB3/TGFB1/AKT1/BRAF/GSK3B/SMAD2/APC2/MAP2K1/MSH6/PIK3CA/KRAS/LEF1/MSH3/TCF7L2/PIK3CG/TCF7L1/MAPK8/PIK3CD/TGFBR1/AXIN2/PIK3R2/PIK3R5/CASP3/RALGDS/SMAD3/CCND1/MLH1/BIRC5/TGFBR2/TCF7/MYC/CASP9/BAX/CTNNB1/AKT2/RAC3/FOS/BCL2/MSH2/APC	60	96.7742	VUB14_RPE_VS_WT_RPE
KEGG_COMPLEMENT_AND_COAGULATION_CASCADES	KEGG_COMPLEMENT_AND_COAGULATION_CASCADES	68	-0.312801	-1.83931	0.000203748	0.00052451	0.000145124	5913	tags=31%, list=11%, signal=27%	MASP2/C1R/CD55/CFD/SERPIND1/F10/SERPINC1/C9/CFI/C5AR1/C6/CFB/F7/C4BPA/C4A/F2/C7/C3AR1/C8B/PROC/SERPINF2	21	30.8824	VUB13_RPE_VS_WT_RPE
KEGG_COMPLEMENT_AND_COAGULATION_CASCADES	KEGG_COMPLEMENT_AND_COAGULATION_CASCADES	68	-0.329983	-1.33717	0.0497146	0.211277	0.170066	11319	tags=35%, list=21%, signal=28%	F2/C1S/C2/CFB/C4B/F13B/SERPINA1/C8G/C5AR1/F7/PROC/F11/PROS1/CR2/BDKRB2/VWF/C6/C7/C3AR1/SERPINF2/KLKB1/CFI/C9/CFH	24	35.2941	VUB14_RPE_VS_WT_RPE
KEGG_DORSO_VENTRAL_AXIS_FORMATION	KEGG_DORSO_VENTRAL_AXIS_FORMATION	24	-0.574647	-2.51043	6.42761e-06	2.764e-05	7.64756e-06	22738	tags=100%, list=43%, signal=57%	PIWIL4/EGFR/FMN2/NOTCH4/PIWIL1/MAPK1/SOS2/GRB2/SOS1/SPIRE1/KRAS/PIWIL3/ETS1/MAPK3/NOTCH3/ETS2/ETV6/MAP2K1/ETV7/CPEB1/NOTCH2/SPIRE2/NOTCH1	23	95.8333	VUB13_RPE_VS_WT_RPE
KEGG_DORSO_VENTRAL_AXIS_FORMATION	KEGG_DORSO_VENTRAL_AXIS_FORMATION	24	-0.527323	-1.58959	0.0137389	0.0960852	0.077343	25265	tags=100%, list=47%, signal=53%	EGFR/PIWIL4/PIWIL3/MAPK3/FMN2/MAPK1/GRB2/SOS1/ETV7/ETV6/SPIRE1/MAP2K1/KRAS/SOS2/PIWIL2/NOTCH4/NOTCH3/ETS2/CPEB1/SPIRE2/NOTCH2/NOTCH1/ETS1	23	95.8333	VUB14_RPE_VS_WT_RPE
KEGG_ENDOMETRIAL_CANCER	KEGG_ENDOMETRIAL_CANCER	52	-0.539442	-3.09245	1e-10	2.08178e-09	5.75996e-10	24633	tags=100%, list=46%, signal=54%	EGF/EGFR/TP53/ELK1/PIK3R1/PIK3CB/CTNNA1/ARAF/PIK3CG/MAPK1/NRAS/SOS2/LEF1/GRB2/SOS1/PTEN/ILK/HRAS/AXIN2/CASP9/RAF1/KRAS/BAD/AKT3/CTNNB1/GSK3B/PIK3CA/ERBB2/PIK3R3/MAPK3/TCF7/TCF7L2/CDH1/PIK3R2/BRAF/PIK3R5/PIK3CD/PDPK1/MAP2K2/CTNNA3/MAP2K1/MLH1/FOXO3/CCND1/AXIN1/AKT2/AKT1/TCF7L1/APC/APC2/MYC	51	98.0769	VUB13_RPE_VS_WT_RPE
KEGG_ENDOMETRIAL_CANCER	KEGG_ENDOMETRIAL_CANCER	52	-0.396488	-1.48946	0.015855	0.10592	0.0852595	24000	tags=96%, list=45%, signal=53%	EGFR/ARAF/MAPK3/BAD/EGF/PIK3R1/RAF1/NRAS/TP53/CTNNA3/ILK/MAPK1/GRB2/PIK3CB/AKT3/SOS1/AXIN1/MAP2K2/PIK3R3/AKT1/BRAF/PDPK1/GSK3B/APC2/MAP2K1/PIK3CA/KRAS/LEF1/CTNNA1/TCF7L2/PIK3CG/TCF7L1/SOS2/PIK3CD/AXIN2/PIK3R2/PIK3R5/PTEN/ERBB2/HRAS/CCND1/MLH1/TCF7/MYC/CASP9/FOXO3/CTNNB1/AKT2/CDH1/APC	50	96.1538	VUB14_RPE_VS_WT_RPE
KEGG_EPITHELIAL_CELL_SIGNALING_IN_HELICOBACTER_PYLORI_INFECTION	KEGG_EPITHELIAL_CELL_SIGNALING_IN_HELICOBACTER_PYLORI_INFECTION	68	-0.449972	-2.64589	2.47576e-09	3.10691e-08	8.59635e-09	23646	tags=97%, list=44%, signal=54%	PLCG2/ATP6V1G3/ATP6AP1/EGFR/ATP6V0E2/NOD1/ATP6V0E1/MAPK9/IKBKB/ADAM17/ATP6V1B1/ATP6V1E2/ADAM10/ATP6V1B2/CHUK/ATP6V1H/ATP6V1G1/NFKBIA/IKBKG/ATP6V1D/ATP6V1A/JUN/ATP6V1E1/MAP2K4/CDC42/CXCL1/ATP6V1C2/PTPN11/CASP3/PAK1/GIT1/LYN/MAPK10/ATP6V1G2/ATP6V0A1/IGSF5/ATP6V0A2/NFKB1/CSK/RELA/MAPK8/F11R/HBEGF/ATP6V1C1/RAC1/PLCG1/MAPK14/TJP1/ATP6V1F/ATP6V0B/JAM3/CCL5/JAM2/MAPK13/ATP6V0C/PTPRZ1/SRC/MAP3K14/ATP6V0D…	66	97.0588	VUB13_RPE_VS_WT_RPE
KEGG_EPITHELIAL_CELL_SIGNALING_IN_HELICOBACTER_PYLORI_INFECTION	KEGG_EPITHELIAL_CELL_SIGNALING_IN_HELICOBACTER_PYLORI_INFECTION	68	-0.344151	-1.39459	0.0345016	0.17564	0.14138	25150	tags=94%, list=47%, signal=50%	ATP6V0E2/ATP6AP1/IKBKG/RELA/CCL5/EGFR/CSK/NFKBIA/NOD1/MAPK9/GIT1/ATP6V0E1/IKBKB/ATP6V0B/ATP6V1G1/ATP6V1G2/JAM2/ADAM17/RAC1/JUN/ATP6V1H/CDC42/ATP6V1B2/MAP2K4/ATP6V0C/ATP6V0D2/ATP6V1A/MAPK10/ATP6V0A1/CHUK/PLCG1/CXCL1/ATP6V1D/ATP6V0A2/ATP6V1E1/PAK1/PTPN11/ATP6V1F/ADAM10/NFKB1/PLCG2/MAPK8/CXCR2/ATP6V1C1/F11R/CASP3/LYN/ATP6V1E2/MAPK11/SRC/MAPK14/JAM3/MAP3K14/ATP6V1C2/TCIRG1/TJP1/MAPK12/ATP6V0D1/HBEGF/…	64	94.1176	VUB14_RPE_VS_WT_RPE
KEGG_ERBB_SIGNALING_PATHWAY	KEGG_ERBB_SIGNALING_PATHWAY	87	-0.556876	-3.67726	1e-10	2.08178e-09	5.75996e-10	23722	tags=100%, list=44%, signal=56%	PLCG2/EGF/CAMK2B/EGFR/NRG2/NRG4/ELK1/PAK3/PIK3R1/PIK3CB/MAPK9/ERBB3/STAT5A/PAK2/ARAF/CRKL/RPS6KB1/PIK3CG/CAMK2D/NCK1/NCK2/SHC3/MAPK1/NRAS/SOS2/JUN/STAT5B/CDKN1B/CBLC/GRB2/CBL/SOS1/MAP2K4/HRAS/RAF1/KRAS/BAD/AKT3/GSK3B/PIK3CA/PTK2/PAK1/ERBB2/MTOR/MAPK10/PIK3R3/PAK5/MAPK3/CAMK2G/CBLB/MAP2K7/ABL1/EIF4EBP1/PIK3R2/BRAF/MAPK8/PIK3R5/PIK3CD/SHC4/HBEGF/ABL2/PRKCG/MAP2K2/PLCG1/MAP2K1/SHC1/PAK6/AKT2/AKT1/SH…	86	98.8506	VUB13_RPE_VS_WT_RPE
KEGG_ERBB_SIGNALING_PATHWAY	KEGG_ERBB_SIGNALING_PATHWAY	87	-0.33777	-1.40601	0.0081069	0.0663987	0.0534471	24003	tags=94%, list=45%, signal=52%	EREG/EGFR/PAK6/SHC3/STAT5A/AREG/ARAF/MAPK3/SHC1/MAPK9/BAD/ABL2/EGF/PAK2/PIK3R1/RAF1/RPS6KB1/NRAS/CBL/JUN/SHC4/CAMK2D/MAPK1/STAT5B/GRB2/PIK3CB/AKT3/SOS1/MAP2K4/CRKL/NCK2/MAP2K2/PIK3R3/MAPK10/SHC2/NRG4/PTK2/NCK1/AKT1/BRAF/CAMK2G/PLCG1/MTOR/CDKN1B/MAP2K7/PAK5/GSK3B/PAK1/MAP2K1/PIK3CA/KRAS/CDKN1A/RPS6KB2/PLCG2/PIK3CG/MAPK8/SOS2/PIK3CD/EIF4EBP1/PIK3R2/PIK3R5/ABL1/ERBB4/CBLB/ERBB2/HRAS/SRC/PAK4/TGFA/PR…	82	94.2529	VUB14_RPE_VS_WT_RPE
KEGG_GLYCOSYLPHOSPHATIDYLINOSITOL_GPI_ANCHOR_BIOSYNTHESIS	KEGG_GLYCOSYLPHOSPHATIDYLINOSITOL_GPI_ANCHOR_BIOSYNTHESIS	24	-0.528372	-2.30827	3.66172e-05	0.000120391	3.33103e-05	25209	tags=100%, list=47%, signal=53%	PIGP/PIGX/PIGV/PGAP1/PIGO/PIGZ/PIGG/PIGS/PIGB/PIGM/PIGU/PIGA/GPAA1/PIGK/PIGC/PIGL/PIGH/PIGT/PIGF/PIGQ/DPM2/PIGW/PIGN	23	95.8333	VUB13_RPE_VS_WT_RPE
KEGG_GLYCOSYLPHOSPHATIDYLINOSITOL_GPI_ANCHOR_BIOSYNTHESIS	KEGG_GLYCOSYLPHOSPHATIDYLINOSITOL_GPI_ANCHOR_BIOSYNTHESIS	24	-0.536106	-1.61607	0.0101549	0.0783227	0.0630452	24796	tags=100%, list=46%, signal=54%	PIGM/PIGO/PIGS/PIGX/PIGP/PIGC/GPAA1/PIGG/PIGT/PIGU/PIGL/PGAP1/PIGF/PIGH/PIGQ/PIGV/PIGA/PIGB/PIGZ/PIGK/PIGW/DPM2/PIGN	23	95.8333	VUB14_RPE_VS_WT_RPE
KEGG_GLYOXYLATE_AND_DICARBOXYLATE_METABOLISM	KEGG_GLYOXYLATE_AND_DICARBOXYLATE_METABOLISM	16	-0.60607	-2.4167	4.86324e-05	0.000153276	4.24092e-05	3595	tags=50%, list=7%, signal=47%	ACO2/AFMID/HYI/MDH2/PGP/MTHFD1L/HAO2/GLYCTK	8	50	VUB13_RPE_VS_WT_RPE
KEGG_GLYOXYLATE_AND_DICARBOXYLATE_METABOLISM	KEGG_GLYOXYLATE_AND_DICARBOXYLATE_METABOLISM	16	-0.541362	-1.51424	0.0398013	0.189707	0.152703	24511	tags=100%, list=46%, signal=54%	PGP/ACO1/ACO2/GLYCTK/HYI/MDH1/GRHPR/MDH2/CS/MTHFD1/MTHFD2L/MTHFD2/AFMID/MTHFD1L/HAO2	15	93.75	VUB14_RPE_VS_WT_RPE
KEGG_LIMONENE_AND_PINENE_DEGRADATION	KEGG_LIMONENE_AND_PINENE_DEGRADATION	10	-0.582135	-1.8759	0.00360514	0.00632817	0.00175091	22330	tags=90%, list=42%, signal=52%	ECHS1/HADHA/ALDH3A2/ALDH2/EHHADH/ALDH1B1/ALDH9A1/NAA80/YOD1	9	90	VUB13_RPE_VS_WT_RPE
KEGG_LIMONENE_AND_PINENE_DEGRADATION	KEGG_LIMONENE_AND_PINENE_DEGRADATION	10	-0.64038	-1.57579	0.0418393	0.194016	0.156171	19219	tags=100%, list=36%, signal=64%	YOD1/ALDH3A2/ALDH1B1/ALDH9A1/HADHA/NAA80/ALDH7A1/ALDH2/EHHADH	9	90	VUB14_RPE_VS_WT_RPE
KEGG_MTOR_SIGNALING_PATHWAY	KEGG_MTOR_SIGNALING_PATHWAY	52	-0.456632	-2.61773	8.55093e-08	6.71859e-07	1.85893e-07	24879	tags=98%, list=47%, signal=52%	VEGFD/RPS6KA3/RPS6/PIK3R1/PIK3CB/STRADA/RPS6KA2/CAB39/RPS6KB1/PIK3CG/MAPK1/EIF4E2/PRKAA1/RPS6KA6/HIF1A/ULK2/STK11/AKT3/PIK3CA/TSC1/EIF4B/MTOR/PIK3R3/PGF/MAPK3/RPS6KA1/PRKAA2/EIF4E/EIF4EBP1/PIK3R2/TSC2/BRAF/RPTOR/PIK3R5/PIK3CD/PDPK1/ULK1/DDIT4/RICTOR/ULK3/RHEB/AKT2/VEGFA/AKT1/VEGFB/CAB39L/RPS6KB2/IGF1/VEGFC/MLST8/EIF4E1B	51	98.0769	VUB13_RPE_VS_WT_RPE
KEGG_MTOR_SIGNALING_PATHWAY	KEGG_MTOR_SIGNALING_PATHWAY	52	-0.475623	-1.78674	0.0006753	0.00978908	0.00787964	28039	tags=100%, list=52%, signal=48%	RPS6KA6/RPS6KA3/CAB39/IGF1/MAPK3/PIK3R1/RPS6/RPS6KB1/DDIT4/EIF4E2/MAPK1/PRKAA1/PIK3CB/EIF4B/AKT3/STK11/VEGFD/MLST8/EIF4E/PIK3R3/TSC2/PRKAA2/AKT1/BRAF/RPS6KA2/MTOR/TSC1/PDPK1/PIK3CA/RPS6KB2/VEGFA/PIK3CG/ULK2/PIK3CD/HIF1A/RPS6KA1/RPTOR/EIF4EBP1/PIK3R2/PIK3R5/VEGFB/ULK1/RICTOR/PGF/ULK3/RHEB/AKT2/CAB39L/EIF4E1B/VEGFC/STRADA	51	98.0769	VUB14_RPE_VS_WT_RPE
KEGG_NON_HOMOLOGOUS_END_JOINING	KEGG_NON_HOMOLOGOUS_END_JOINING	13	-0.600854	-2.23491	0.000507782	0.00116068	0.000321143	21332	tags=100%, list=40%, signal=60%	DCLRE1C/FEN1/XRCC4/XRCC6/PRKDC/MRE11/LIG4/XRCC5/POLM/NHEJ1/DNTT/POLL	12	92.3077	VUB13_RPE_VS_WT_RPE
KEGG_NON_HOMOLOGOUS_END_JOINING	KEGG_NON_HOMOLOGOUS_END_JOINING	13	-0.570784	-1.53029	0.0365889	0.180253	0.145093	22938	tags=100%, list=43%, signal=57%	FEN1/LIG4/XRCC4/XRCC5/POLM/PRKDC/XRCC6/MRE11/NHEJ1/POLL/RAD50/DNTT	12	92.3077	VUB14_RPE_VS_WT_RPE
KEGG_NON_SMALL_CELL_LUNG_CANCER	KEGG_NON_SMALL_CELL_LUNG_CANCER	54	-0.557956	-3.33288	1e-10	2.08178e-09	5.75996e-10	23646	tags=100%, list=44%, signal=56%	RASSF5/EGF/EGFR/TP53/CDKN2A/PIK3R1/PIK3CB/RASSF1/ARAF/PIK3CG/MAPK1/NRAS/SOS2/GRB2/SOS1/HRAS/CASP9/RAF1/KRAS/BAD/RB1/AKT3/PIK3CA/ERBB2/PIK3R3/MAPK3/PIK3R2/BRAF/RXRB/PIK3R5/E2F3/PIK3CD/PDPK1/PRKCG/MAP2K2/PLCG1/FHIT/MAP2K1/CDK4/RXRA/CDK6/FOXO3/CCND1/AKT2/E2F1/AKT1/STK4/PRKCA/RXRG/PRKCB/E2F2/TGFA/RARB	53	98.1481	VUB13_RPE_VS_WT_RPE
KEGG_NON_SMALL_CELL_LUNG_CANCER	KEGG_NON_SMALL_CELL_LUNG_CANCER	54	-0.493971	-1.89177	0.000222974	0.00399917	0.0032191	24000	tags=98%, list=45%, signal=54%	EGFR/RXRG/ARAF/RASSF1/MAPK3/BAD/EGF/PIK3R1/RXRB/RAF1/NRAS/TP53/E2F3/MAPK1/GRB2/PIK3CB/AKT3/SOS1/RB1/MAP2K2/PIK3R3/AKT1/BRAF/PLCG1/CDK4/E2F2/PDPK1/MAP2K1/PIK3CA/KRAS/PLCG2/PIK3CG/SOS2/PIK3CD/RXRA/PIK3R2/PIK3R5/ERBB2/HRAS/CCND1/TGFA/PRKCA/PRKCG/CASP9/FOXO3/AKT2/STK4/PRKCB/CDKN2A/E2F1/RARB/FHIT/CDK6	53	98.1481	VUB14_RPE_VS_WT_RPE
KEGG_N_GLYCAN_BIOSYNTHESIS	KEGG_N_GLYCAN_BIOSYNTHESIS	46	-0.534416	-3.02689	1.81175e-09	2.40936e-08	6.66633e-09	24898	tags=100%, list=47%, signal=53%	ALG14/ALG13/ALG6/MGAT4A/MGAT5B/DOLPP1/ALG1/ALG11/TUSC3/ALG5/ALG10/B4GALT2/RFT1/MAN1A1/DAD1/ALG9/ALG10B/MGAT1/STT3B/DDOST/MGAT5/STT3A/GANAB/ALG3/MAN1B1/DPM1/MGAT2/MAN1A2/RPN1/ALG8/RPN2/ALG12/MOGS/ALG2/MAN2A1/DPAGT1/MGAT4B/MAN2A2/FUT8/MGAT3/ST6GAL1/B4GALT3/B4GALT1/DPM2/MAN1C1	45	97.8261	VUB13_RPE_VS_WT_RPE
KEGG_N_GLYCAN_BIOSYNTHESIS	KEGG_N_GLYCAN_BIOSYNTHESIS	46	-0.369115	-1.35568	0.0446276	0.199558	0.160633	24862	tags=96%, list=47%, signal=51%	B4GALT3/MGAT5B/STT3A/ALG14/B4GALT2/MGAT4A/MGAT2/ALG2/ALG3/MAN1A1/MGAT3/DOLPP1/MAN1B1/ALG13/ALG9/RPN2/DDOST/TUSC3/ALG12/MOGS/ALG5/GANAB/DAD1/RPN1/MGAT1/ALG10/MGAT5/ALG10B/RFT1/DPAGT1/ALG6/MAN1A2/ALG1/B4GALT1/MAN2A2/ALG8/MGAT4B/DPM1/STT3B/DPM2/FUT8/MAN2A1/MAN1C1/ST6GAL1	44	95.6522	VUB14_RPE_VS_WT_RPE
KEGG_ONE_CARBON_POOL_BY_FOLATE	KEGG_ONE_CARBON_POOL_BY_FOLATE	17	-0.528265	-2.09535	0.000630337	0.00139431	0.000385786	25211	tags=100%, list=47%, signal=53%	ALDH1L1/DHFR/SHMT2/MTR/GART/TYMS/ATIC/MTFMT/AMT/MTHFD1/SHMT1/MTHFD2L/MTHFD2/MTHFS/MTHFR/MTHFD1L	16	94.1176	VUB13_RPE_VS_WT_RPE
KEGG_ONE_CARBON_POOL_BY_FOLATE	KEGG_ONE_CARBON_POOL_BY_FOLATE	17	-0.547608	-1.53742	0.0375453	0.183063	0.147355	24178	tags=100%, list=45%, signal=55%	FTCD/AMT/MTFMT/SHMT2/MTR/SHMT1/MTHFD1/GART/TYMS/MTHFD2L/DHFR/MTHFR/ATIC/MTHFS/MTHFD2/MTHFD1L	16	94.1176	VUB14_RPE_VS_WT_RPE
KEGG_P53_SIGNALING_PATHWAY	KEGG_P53_SIGNALING_PATHWAY	68	-0.418588	-2.46135	5.5145e-08	4.59198e-07	1.27053e-07	22213	tags=96%, list=42%, signal=56%	CDK1/THBS1/TP53/SESN1/CDKN2A/APAF1/STEAP3/EI24/CCNG1/RRM2/RRM2B/ATR/MDM4/CD82/CHEK2/CCNB1/ATM/PTEN/CASP9/COP1/DDB2/CASP3/CCNB2/CDK2/SESN3/CHEK1/TP73/TP53I3/CYCS/CCND2/SIAH1/MDM2/PERP/CCNE2/TSC2/TNFRSF10B/BID/SERPINE1/GTSE1/RPRM/BAX/CCNG2/PPM1D/CDK4/RCHY1/CDK6/CCNE1/CCND1/ZMAT3/SESN2/FAS/PIDD1/GADD45A/BBC3/CDKN1A/SHISA5/GADD45B/CCND3/IGF1/PMAIP1/IGFBP3/SERPINB5/ADGRB1/TP53AIP1/SFN	65	95.5882	VUB13_RPE_VS_WT_RPE
KEGG_P53_SIGNALING_PATHWAY	KEGG_P53_SIGNALING_PATHWAY	68	-0.392701	-1.59132	0.00505246	0.0467352	0.0376191	24446	tags=96%, list=46%, signal=52%	SFN/IGFBP3/GADD45G/COP1/TP73/MDM4/IGF1/ZMAT3/SESN3/SESN1/CCNE1/TP53/FAS/CYCS/THBS1/RRM2B/EI24/CCNB2/BBC3/CCND2/CDK2/TSC2/CD82/APAF1/SERPINE1/CDK4/TP53I3/CDKN1A/STEAP3/GTSE1/DDB2/MDM2/PIDD1/GADD45A/ATR/PTEN/CHEK1/CCNG1/CCNE2/CASP3/PERP/RPRM/ATM/RCHY1/CCND1/SERPINB5/CCNG2/SIAH1/TNFRSF10B/CCND3/CCNB1/BID/CDK1/SESN2/CASP9/BAX/GADD45B/CHEK2/ADGRB1/PPM1D/SHISA5/CDKN2A/CDK6/TP53AIP1/PMAIP1	65	95.5882	VUB14_RPE_VS_WT_RPE
KEGG_PANCREATIC_CANCER	KEGG_PANCREATIC_CANCER	70	-0.535013	-3.21346	1e-10	2.08178e-09	5.75996e-10	24879	tags=100%, list=47%, signal=53%	EGF/EGFR/TGFB2/ARHGEF6/TP53/RALB/CDKN2A/PIK3R1/PIK3CB/MAPK9/SMAD4/IKBKB/TGFBR1/RAC2/CHUK/ARAF/PIK3CG/RALBP1/STAT1/IKBKG/MAPK1/CASP9/RAF1/CDC42/KRAS/BAD/RB1/AKT3/BRCA2/SMAD2/PIK3CA/RALA/PLD1/ERBB2/MAPK10/PIK3R3/PGF/MAPK3/JAK1/RAC3/NFKB1/PIK3R2/BRAF/RELA/MAPK8/SMAD3/PIK3R5/E2F3/PIK3CD/TGFB1/RAC1/MAP2K1/CDK4/RAD51/CDK6/STAT3/CCND1/AKT2/BCL2L1/E2F1/VEGFA/AKT1/TGFB3/VEGFB/E2F2/TGFBR2/RALGDS/VEGFC/TGFA	69	98.5714	VUB13_RPE_VS_WT_RPE
KEGG_PANCREATIC_CANCER	KEGG_PANCREATIC_CANCER	70	-0.486117	-1.95852	2.72447e-05	0.000724381	0.000583085	24582	tags=99%, list=46%, signal=53%	IKBKG/RELA/EGFR/ARHGEF6/JAK1/RAC2/ARAF/MAPK3/MAPK9/BAD/EGF/PIK3R1/IKBKB/SMAD4/RAF1/TP53/RAC1/RALBP1/E2F3/MAPK1/CDC42/PIK3CB/AKT3/VEGFD/STAT1/RB1/PIK3R3/MAPK10/TGFB3/TGFB1/AKT1/RALB/BRAF/CHUK/CDK4/E2F2/SMAD2/MAP2K1/PIK3CA/NFKB1/KRAS/VEGFA/PIK3CG/RALA/MAPK8/PIK3CD/TGFBR1/PIK3R2/PIK3R5/VEGFB/ERBB2/RAD51/RALGDS/SMAD3/CCND1/PGF/TGFA/TGFBR2/BCL2L1/PLD1/CASP9/STAT3/AKT2/BRCA2/RAC3/CDKN2A/E2F1/CDK6/VEGFC	69	98.5714	VUB14_RPE_VS_WT_RPE
KEGG_PHOSPHATIDYLINOSITOL_SIGNALING_SYSTEM	KEGG_PHOSPHATIDYLINOSITOL_SIGNALING_SYSTEM	76	-0.339899	-2.09299	3.47721e-06	1.6187e-05	4.4787e-06	24432	tags=95%, list=46%, signal=51%	INPP1/PLCG2/PLCB2/ITPKA/ITPR2/DGKE/CALM2/OCRL/PIP5K1B/PIK3R1/PIK3CB/CDS1/CDS2/IMPA1/PIKFYVE/PIK3CG/DGKH/INPP4A/INPP5B/PIP4K2C/SYNJ1/PTEN/IMPA2/PI4KA/CALM3/PLCD4/PIK3CA/DGKG/PIP5K1A/PIK3R3/PI4KB/DGKZ/ITPKB/PLCE1/CDIPT/PLCD1/PIP4K2B/PIK3C2A/PIK3R2/CALM1/PIK3R5/DGKD/PIK3CD/PRKCG/DGKA/PLCB3/PLCG1/PIK3C3/DGKQ/PIK3C2B/PIK3C2G/ITPK1/INPP4B/IPPK/PRKCA/CALML3/DGKB/INPP5E/INPP5A/INPP5J/PIP4K2A/PRKCB/INPPL1…	72	94.7368	VUB13_RPE_VS_WT_RPE
KEGG_PHOSPHATIDYLINOSITOL_SIGNALING_SYSTEM	KEGG_PHOSPHATIDYLINOSITOL_SIGNALING_SYSTEM	76	-0.353197	-1.46546	0.00967019	0.0752426	0.060566	24411	tags=96%, list=46%, signal=52%	PIP5K1A/PI4KB/PIP5K1B/CDS2/INPP1/OCRL/PIK3R1/CALM2/DGKE/CALM3/INPP5E/PIP4K2C/DGKG/DGKI/PIK3CB/INPP4A/DGKZ/SYNJ1/CDS1/DGKQ/PIK3R3/INPP5D/DGKB/IPPK/ITPKA/PLCG1/INPPL1/PIK3C2B/INPP5B/IMPA1/DGKA/DGKD/PIK3CA/PIP5K1C/PLCB3/CDIPT/PLCB2/PI4KA/PLCG2/PIK3CG/PIP4K2B/PLCD4/PIK3CD/PIK3C2A/PIK3R2/PIK3R5/PIKFYVE/CALML6/PTEN/ITPKB/INPP5J/INPP5A/DGKH/CALM1/ITPR2/PRKCA/PRKCG/IMPA2/PIK3C2G/PLCD1/PIK3C3/ITPK1/PLCB4/…	73	96.0526	VUB14_RPE_VS_WT_RPE
KEGG_PROTEASOME	KEGG_PROTEASOME	46	-0.465134	-2.63448	4.29425e-07	2.64239e-06	7.31109e-07	28596	tags=100%, list=54%, signal=47%	PSMB11/PSMC1P4/PSMA8/IFNG/POMP/PSMC5/PSMB8/PSMA3/PSMB5/PSMB2/PSMB3/PSMC6/SEM1/PSMA5/PSMD6/PSMD8/PSMF1/PSME1/PSMB1/PSMD2/PSMC2/PSMA2/PSMD3/PSMD4/PSMB6/PSMB10/PSME3/PSME2/PSMB7/PSMA6/PSMC1/PSMA4/PSMA1/PSMD13/PSMC4/PSMD12/PSMD7/PSMD1/PSMD14/PSMD11/PSME4/PSMB4/PSMC3/PSMB9/PSMA7	45	97.8261	VUB13_RPE_VS_WT_RPE
KEGG_PROTEASOME	KEGG_PROTEASOME	46	-0.433737	-1.59302	0.00528723	0.0478133	0.0384869	26744	tags=98%, list=50%, signal=49%	PSMB11/PSMC1P4/PSMA8/PSMD4/PSMB8/PSMC5/PSMA5/PSMB3/PSMB4/PSMB2/PSMD8/PSMD6/PSMD3/PSMC2/POMP/PSMD13/PSMF1/PSMA3/IFNG/PSMB6/PSMA4/PSMC6/SEM1/PSMB5/PSMC1/PSMA2/PSMB7/PSMB1/PSMD1/PSMD12/PSMA1/PSMD11/PSMD7/PSMC4/PSMD2/PSME1/PSMA6/PSME3/PSMC3/PSMD14/PSME4/PSMA7/PSME2/PSMB10/PSMB9	45	97.8261	VUB14_RPE_VS_WT_RPE
KEGG_RENAL_CELL_CARCINOMA	KEGG_RENAL_CELL_CARCINOMA	70	-0.535013	-3.21346	1e-10	2.08178e-09	5.75996e-10	24879	tags=100%, list=47%, signal=53%	HGF/PDGFB/TGFB2/ELOB/PAK3/PIK3R1/PIK3CB/FH/PAK2/ARAF/CRKL/PIK3CG/MAPK1/NRAS/SOS2/JUN/GRB2/SOS1/HIF1A/HRAS/RAF1/CDC42/KRAS/EGLN1/EP300/ARNT/AKT3/RAP1A/PIK3CA/CUL2/PTPN11/PAK1/FLCN/ETS1/PIK3R3/PGF/PAK5/MAPK3/RBX1/PIK3R2/BRAF/VHL/PIK3R5/EGLN3/PIK3CD/MAP2K2/TGFB1/RAC1/MAP2K1/PAK6/RAPGEF1/CREBBP/AKT2/VEGFA/RAP1B/AKT1/PAK4/EGLN2/TGFB3/VEGFB/GAB1/ELOC/CRK/ARNT2/MET/SLC2A1/VEGFC/TGFA/EPAS1	69	98.5714	VUB13_RPE_VS_WT_RPE
KEGG_RENAL_CELL_CARCINOMA	KEGG_RENAL_CELL_CARCINOMA	70	-0.432539	-1.74266	0.000706857	0.0101354	0.00815844	24822	tags=97%, list=46%, signal=52%	ELOB/PDGFB/PAK6/VHL/ARNT/ARAF/MAPK3/PAK2/PIK3R1/FH/CUL2/RAF1/NRAS/HGF/RAC1/JUN/MAPK1/CDC42/GRB2/PIK3CB/AKT3/SOS1/VEGFD/CRKL/EGLN1/MAP2K2/FLCN/PIK3R3/EP300/TGFB3/TGFB1/AKT1/BRAF/SLC2A1/PAK5/PAK1/MAP2K1/PTPN11/PIK3CA/RAPGEF1/KRAS/CREBBP/VEGFA/PIK3CG/SOS2/RAP1A/PIK3CD/HIF1A/PIK3R2/PIK3R5/RBX1/EGLN3/VEGFB/EGLN2/HRAS/PGF/PAK4/TGFA/RAP1B/AKT2/CRK/GAB1/ARNT2/ELOC/ETS1/EPAS1/VEGFC/MET	68	97.1429	VUB14_RPE_VS_WT_RPE
KEGG_RIBOSOME	KEGG_RIBOSOME	87	-0.511138	-3.37523	1e-10	2.08178e-09	5.75996e-10	24320	tags=99%, list=46%, signal=54%	RPS26/RPL39/MRPL13/RPL36A/RPS4X/RPL22L1/RPL26L1/RPS15A/RPLP2/RPS10/RPS15/RPL10/RPL17/RPS3A/RPS24/RPS17/RPS6/RPS5/RPL11/RPL10A/RPL38/RPL35/RPL5/RPL31/RPL8/RPS27/RPL41/RPS25/UBA52/RPS3/RPL23/RPS21/RPL29/RPL14/FAU/RPS11/RPL6/RPL34/RPS18/RPS7/RPL7A/RPL24/RPS8/RPS13/RPL27/RPL12/RPL21/RPS23/RPS27A/RPS27L/RPS12/RPS28/RPL32/RPL35A/RPL37/RPL19/RPL30/RPL3/RPL4/RPLP1/RPL7/RPS29/RPL26/RPL37A/RPL9/RPL22/RPL27…	86	98.8506	VUB13_RPE_VS_WT_RPE
KEGG_RIBOSOME	KEGG_RIBOSOME	87	-0.33855	-1.40926	0.00793712	0.0653115	0.052572	24917	tags=94%, list=47%, signal=50%	RPS4X/RPL10A/MRPL13/RPS15A/RPL6/RPS11/RPL8/RPS25/RPL10/RPL12/RPS8/RPL17/RPS27L/RPL37/RPS15/RPL35/RPS10/RPS21/RPL7A/RPL34/RPL9/RPL23/RPL22/RPSA/RPS19/RPL11/RPL36/RPS6/RPL31/RPL13A/RPL5/RPL14/RPS18/RPL35A/RPS3/RPL30/RPL38/RPL4/RPL3L/RPS23/RPLP2/RPL18A/RPL24/FAU/RPL7/RPL18/RPL26/RPL23A/RPL13/RPL19/RPS27A/RPS7/RPS3A/RPS16/RPS13/RPL3/RPL36AL/RPS24/RPS2/RPL29/RSL24D1/RPS28/RPL27/RPL32/RPS17/UBA52/RPS5/…	82	94.2529	VUB14_RPE_VS_WT_RPE
KEGG_RNA_DEGRADATION	KEGG_RNA_DEGRADATION	59	-0.44253	-2.63477	8.04588e-08	6.35539e-07	1.75844e-07	22451	tags=97%, list=42%, signal=56%	DCP1B/PAPOLB/PAPOLG/ENO1/DCP2/ENO3/CNOT6L/TTC37/LSM5/HSPA9/LSM3/WDR61/DIS3/EXOSC8/LSM6/XRN1/LSM7/EXOSC9/PNPT1/HSPD1/LSM8/DDX6/LSM2/EXOSC6/ZCCHC7/EXOSC3/LSM4/EDC3/C1D/CNOT10/TENT4A/LSM1/CNOT1/CNOT2/PAPOLA/MTREX/CNOT4/DCP1A/CNOT6/EXOSC1/EXOSC10/CNOT7/EXOSC2/CNOT9/EXOSC7/XRN2/PATL1/EDC4/CNOT8/PARN/SKIV2L/CNOT3/DCPS/ENO2/MPHOSPH6/EXOSC5/EXOSC4	57	96.6102	VUB13_RPE_VS_WT_RPE
KEGG_RNA_DEGRADATION	KEGG_RNA_DEGRADATION	59	-0.553883	-2.14964	3.11197e-06	0.000121966	9.81756e-05	478	tags=97%, list=1%, signal=96%	PAPOLG/EDC4/LSM8/EXOSC8/EXOSC3/ENO3/CNOT6L/ENO1/DCP1B/DDX6/LSM7/EXOSC6/EXOSC2/XRN1/EXOSC10/EDC3/C1D/CNOT6/TENT4A/DCP1A/LSM1/CNOT4/CNOT3/DIS3/LSM4/ZCCHC7/PNPT1/CNOT1/MTREX/LSM3/LSM5/CNOT10/CNOT2/LSM6/EXOSC9/HSPD1/EXOSC7/EXOSC1/LSM2/PAPOLA/ENO2/XRN2/CNOT9/CNOT7/EXOSC4/PATL1/MPHOSPH6/DCP2/HSPA9/PAPOLB/CNOT8/EXOSC5/DCPS/PARN/SKIV2L/WDR61/TTC37	57	96.6102	VUB14_RPE_VS_WT_RPE
KEGG_SMALL_CELL_LUNG_CANCER	KEGG_SMALL_CELL_LUNG_CANCER	84	-0.505331	-3.20513	1e-10	2.08178e-09	5.75996e-10	24305	tags=99%, list=45%, signal=54%	NOS2/XIAP/ITGA2/LAMC3/LAMA4/TP53/LAMB4/PIK3R1/PIK3CB/IKBKB/TRAF6/APAF1/CHUK/CKS1B/PIK3CG/NFKBIA/LAMC1/IKBKG/PIAS1/ITGA6/CDKN1B/PTEN/CASP9/TRAF2/RB1/AKT3/BIRC2/LAMA1/LAMB3/PIK3CA/SKP2/PTK2/CDK2/PIAS2/MAX/PIK3R3/TRAF1/CYCS/COL4A2/LAMA2/NFKB1/PIAS4/ITGB1/CCNE2/PIK3R2/RELA/RXRB/PIK3R5/E2F3/PIK3CD/TRAF5/FHIT/TRAF3/LAMB2/CDK4/RXRA/CDK6/CCNE1/LAMB1/CCND1/AKT2/BCL2L1/E2F1/AKT1/BIRC3/FN1/RXRG/ITGAV/COL4A1…	83	98.8095	VUB13_RPE_VS_WT_RPE
KEGG_SMALL_CELL_LUNG_CANCER	KEGG_SMALL_CELL_LUNG_CANCER	84	-0.431033	-1.78967	6.25922e-05	0.00140328	0.00112956	24899	tags=98%, list=47%, signal=52%	ITGA2/XIAP/IKBKG/RELA/LAMC1/PTGS2/RXRG/LAMA2/TRAF6/CKS1B/NFKBIA/TRAF5/LAMB2/PIK3R1/TRAF2/IKBKB/RXRB/CCNE1/TP53/FN1/E2F3/CYCS/PIK3CB/AKT3/MAX/RB1/PIK3R3/LAMB3/PTK2/CDK2/NOS2/AKT1/APAF1/TRAF1/PIAS2/CHUK/PIAS4/CDKN1B/PIAS1/CDK4/E2F2/PIK3CA/PIAS3/NFKB1/ITGB1/TRAF3/BIRC2/PIK3CG/PIK3CD/RXRA/PIK3R2/PIK3R5/ITGA2B/PTEN/CCNE2/SKP2/LAMC3/COL4A2/LAMA1/CCND1/ITGA3/MYC/BCL2L1/CASP9/LAMC2/COL4A1/LAMA5/TRAF4/AKT…	82	97.619	VUB14_RPE_VS_WT_RPE
KEGG_STEROID_BIOSYNTHESIS	KEGG_STEROID_BIOSYNTHESIS	17	-0.598895	-2.3755	5.95373e-05	0.000181755	5.02888e-05	21439	tags=59%, list=40%, signal=35%	CEL/SOAT1/CYP27B1/DHCR7/LSS/HSD17B7/DHCR24/MSMO1/CYP51A1/SQLE	10	58.8235	VUB13_RPE_VS_WT_RPE
KEGG_STEROID_BIOSYNTHESIS	KEGG_STEROID_BIOSYNTHESIS	17	-0.538489	-1.51182	0.0490093	0.210136	0.169147	24665	tags=100%, list=46%, signal=54%	SC5D/CYP27B1/EBP/TM7SF2/LIPA/SOAT1/DHCR7/FDFT1/HSD17B7/DHCR24/MSMO1/CYP51A1/LSS/SOAT2/SQLE/CEL	16	94.1176	VUB14_RPE_VS_WT_RPE
KEGG_SYSTEMIC_LUPUS_ERYTHEMATOSUS	KEGG_SYSTEMIC_LUPUS_ERYTHEMATOSUS	125	0.379587	1.5698	5.95212e-05	0.000181755	5.02888e-05	21599	tags=66%, list=40%, signal=40%	HLA-DPA1/FCGR2B/HLA-DMB/HLA-DRB5/GRIN2B/TNF/C1QA/C1QB/FCGR1A/FCGR2C/FCGR3A/FCGR3B/H2AC1/H2AC11/H2AC12/H2AC13/H2AC14/H2AC15/H2AC16/H2AC17/H2AC18/H2AC19/H2AC20/H2AC21/H2AC4/H2AC6/H2AC7/H2AC8/H2AJ/H2AX/H2AZ1/H2AZ2/H2BC1/H2BC10/H2BC11/H2BC12/H2BC13/H2BC14/H2BC15/H2BC17/H2BC18/H2BC21/H2BC3/H2BC4/H2BC5/H2BC6/H2BC7/H2BC8/H2BC9/H2BW1/H2BW2/H3-3A/H3-3B/H3-5/H3C1/H3C10/H3C11/H3C12/H3C13/H3C14/H3C15/H3C2/H3…	83	66.4	VUB13_RPE_VS_WT_RPE
KEGG_SYSTEMIC_LUPUS_ERYTHEMATOSUS	KEGG_SYSTEMIC_LUPUS_ERYTHEMATOSUS	125	0.70611	2.28677	1e-10	6.78333e-09	5.46019e-09	7087	tags=45%, list=13%, signal=39%	RO60/H3-3B/MACROH2A1/MACROH2A2/H2AZ2/H2BC5/H3-3A/H2AC6/H2BC4/H2BC21/H2BC18/H2AZ1/H2BC11/H4C5/H2AC8/H2BC15/H2AC20/H3C12/H2AX/H2AJ/H4C8/H2BC6/H2BC8/H3C6/H2BC12/H4C3/H2AC12/H2AC7/H4C6/H2AC11/H2AC16/H2AC17/H2BC3/H2BC14/H2AC21/H4C13/H4C4/H3C2/H3C11/H2BC9/H3C1/H2BC7/H2AC15/H2BC10/H2BC17/H4C1/H3C4/H2AC14/H3C10/H2AC13/H2AC4/H2BC13/H3C3/H4C9/H4C2/H3C7	56	44.8	VUB14_RPE_VS_WT_RPE
KEGG_TERPENOID_BACKBONE_BIOSYNTHESIS	KEGG_TERPENOID_BACKBONE_BIOSYNTHESIS	15	-0.726898	-2.82472	2.09177e-06	1.03992e-05	2.87729e-06	10582	tags=67%, list=20%, signal=53%	PDSS2/HMGCS2/ACAT2/PMVK/MVK/HMGCS1/HMGCR/IDI1/MVD/IDI2	10	66.6667	VUB13_RPE_VS_WT_RPE
KEGG_TERPENOID_BACKBONE_BIOSYNTHESIS	KEGG_TERPENOID_BACKBONE_BIOSYNTHESIS	15	-0.571723	-1.58591	0.0379479	0.184035	0.148138	22889	tags=100%, list=43%, signal=57%	FDPS/HMGCS2/PDSS1/IDI2/DHDDS/ACAT1/PMVK/PDSS2/MVK/HMGCR/HMGCS1/ACAT2/MVD/IDI1	14	93.3333	VUB14_RPE_VS_WT_RPE
KEGG_TGF_BETA_SIGNALING_PATHWAY	KEGG_TGF_BETA_SIGNALING_PATHWAY	86	-0.340841	-2.22668	2.24032e-06	1.10283e-05	3.05136e-06	24392	tags=93%, list=46%, signal=51%	INHBB/LEFTY2/SMAD9/ID3/ACVR2B/SMAD1/IFNG/THBS1/TGFB2/INHBE/SMAD5/ID1/ID4/BMP8B/RBL2/SMAD4/PPP2CB/THBS2/TGFBR1/ID2/ROCK2/BMPR1A/E2F4/TFDP1/RPS6KB1/RBL1/ZFYVE9/RHOA/ROCK1/ACVR2A/PPP2CA/MAPK1/E2F5/SKP1/PPP2R1A/SP1/THBS4/EP300/SMAD2/BMPR2/ACVR1C/INHBC/MAPK3/LEFTY1/RBX1/PPP2R1B/SMURF2/AMHR2/SMAD3/CUL1/TGFB1/GDF5/SMAD7/AMH/SMURF1/CREBBP/SMAD6/ACVR1/THBS3/CHRD/TGFB3/LTBP1/FST/BMP4/RPS6KB2/TGFBR2/ZFYVE16…	80	93.0233	VUB13_RPE_VS_WT_RPE
KEGG_TGF_BETA_SIGNALING_PATHWAY	KEGG_TGF_BETA_SIGNALING_PATHWAY	86	-0.328408	-1.3619	0.0365355	0.180253	0.145093	25893	tags=92%, list=48%, signal=47%	SKP1P2/E2F4/THBS4/BMP8B/ID3/ACVR2B/MAPK3/ROCK2/TNF/PPP2R1A/ACVR1C/SMAD1/SMAD4/RPS6KB1/THBS3/E2F5/IFNG/RBL2/MAPK1/THBS1/ZFYVE9/SMAD5/PITX2/PPP2CB/RBL1/ID1/ACVR2A/RHOA/ID4/TFDP1/BMPR1A/EP300/THBS2/NODAL/TGFB3/BMPR2/TGFB1/ROCK1/CHRD/SP1/SMAD2/CREBBP/CUL1/ID2/RPS6KB2/ACVR1/SMAD7/TGFBR1/PPP2CA/RBX1/SMURF2/SMURF1/SMAD3/PPP2R1B/GDF5/TGFBR2/BMP2/LEFTY2/INHBA/MYC/FST/AMHR2/SKP1/GDF6/ZFYVE16/SMAD6/LEFTY1/B…	79	91.8605	VUB14_RPE_VS_WT_RPE
PID_A6B1_A6B4_INTEGRIN_PATHWAY	PID_A6B1_A6B4_INTEGRIN_PATHWAY	46	-0.50592	-2.86549	1.52496e-08	1.48658e-07	4.11315e-08	23008	tags=98%, list=43%, signal=56%	EGF/LAMC3/LAMA4/EGFR/PIK3R1/ERBB3/IL1A/RPS6KB1/LAMC1/ITGA6/CD9/YWHAB/GRB2/HRAS/YWHAH/LAMA1/YWHAE/LAMB3/PIK3CA/ERBB2/YWHAG/CDH1/LAMA2/ITGB1/RXRB/RAC1/SHC1/LAMB2/YWHAQ/RXRA/LAMB1/YWHAZ/AKT1/PRKCA/RXRG/MET/COL17A1/LAMC2/PMP22/LAMA5/MST1/LAMA3/ITGB4/SFN/MST1R	45	97.8261	VUB13_RPE_VS_WT_RPE
PID_A6B1_A6B4_INTEGRIN_PATHWAY	PID_A6B1_A6B4_INTEGRIN_PATHWAY	46	-0.435477	-1.59941	0.00513096	0.0469932	0.0378268	24446	tags=98%, list=46%, signal=53%	SFN/LAMC1/EGFR/RXRG/LAMA2/CASP7/SHC1/LAMB2/EGF/PIK3R1/RXRB/RPS6KB1/RAC1/GRB2/LAMB3/YWHAG/AKT1/COL17A1/PIK3CA/YWHAB/ITGB1/YWHAE/RXRA/ERBB2/YWHAH/YWHAQ/HRAS/LAMC3/PMP22/LAMA1/CD9/IL1A/MST1/PRKCA/LAMC2/YWHAZ/LAMA5/ITGA6/ERBB3/LAMB1/CDH1/ITGB4/MET/LAMA3/MST1R	45	97.8261	VUB14_RPE_VS_WT_RPE
PID_AR_PATHWAY	PID_AR_PATHWAY	61	-0.390621	-2.3241	2.72636e-06	1.30344e-05	3.60641e-06	20874	tags=93%, list=39%, signal=57%	PA2G4/AR/CDKN2A/BRCA1/KDM1A/FKBP4/XRCC6/PRKDC/CTDSP2/ZNF318/PIAS1/NRIP1/NCOA6/XRCC5/TGIF1/PRDX1/SVIL/TMF1/UBE2I/UBA3/HNRNPA1/NCOA4/UBE3A/PELP1/CTNNB1/HIP1/NCOA2/MED1/APPL1/CARM1/PATZ1/RANBP9/PIAS4/CDK11B/VAV3/KDM4C/CTDSP1/NKX3-1/CDK6/CCND1/KLK3/MAK/AKT1/ZMIZ1/PAWR/GSN/CCND3/TGFB1I1/KDM3A/SRF/TMPRSS2/LATS2/TCF4/PIAS3/FHL2/PTK2B/CMTM2	57	93.4426	VUB13_RPE_VS_WT_RPE
PID_AR_PATHWAY	PID_AR_PATHWAY	61	-0.359896	-1.4105	0.0235327	0.138118	0.111177	25815	tags=95%, list=48%, signal=49%	SNURF/RPS6KA3/KDM1A/VAV3/PA2G4/CTDSP2/ZNF318/HNRNPA1/CARM1/XRCC5/TGIF1/PATZ1/APPL1/PELP1/UBA3/NCOA6/SVIL/TMF1/MED1/UBE3A/RANBP9/UBE2I/PRKDC/AKT1/XRCC6/PIAS4/PIAS1/HIP1/CDK11B/NCOA4/FKBP4/PIAS3/CTDSP1/ZMIZ1/NCOA2/NRIP1/BRCA1/TCF4/CCND1/KDM4C/CCND3/SRF/GSN/CTNNB1/KLK3/PRDX1/MAK/CDKN2A/TGFB1I1/PAWR/TMPRSS2/CDK6/CMTM2/FHL2/KDM3A/LATS2/NKX3-1/PTK2B	58	95.082	VUB14_RPE_VS_WT_RPE
PID_AURORA_A_PATHWAY	PID_AURORA_A_PATHWAY	31	-0.569853	-2.79414	1.34104e-07	9.99054e-07	2.76423e-07	22998	tags=100%, list=43%, signal=57%	OAZ1/TP53/DLGAP5/TDRD7/TACC3/BRCA1/CKAP5/AURKA/TPX2/NFKBIA/RAN/RASA1/BIRC5/ARHGEF7/PRKACA/CENPA/FZR1/GSK3B/PAK1/GIT1/MDM2/CDC25B/PPP2R5D/AJUBA/NDEL1/AURKB/AKT1/CPEB1/GADD45A/TACC1	30	96.7742	VUB13_RPE_VS_WT_RPE
PID_AURORA_A_PATHWAY	PID_AURORA_A_PATHWAY	31	-0.539267	-1.76423	0.00153185	0.0194365	0.0156452	24631	tags=100%, list=46%, signal=54%	NFKBIA/GIT1/OAZ1/TACC3/CKAP5/ARHGEF7/PRKACA/TPX2/TP53/AURKA/TDRD7/AURKAIP1/AKT1/CENPA/RASA1/GSK3B/PAK1/CDC25B/NDEL1/DLGAP5/MDM2/RAN/GADD45A/PPP2R5D/BRCA1/BIRC5/CPEB1/AJUBA/AURKB/TACC1	30	96.7742	VUB14_RPE_VS_WT_RPE
PID_AVB3_INTEGRIN_PATHWAY	PID_AVB3_INTEGRIN_PATHWAY	74	-0.395656	-2.38888	3.1857e-08	2.84986e-07	7.88512e-08	7643	tags=39%, list=14%, signal=34%	PXN/COL14A1/VEGFA/AKT1/COL6A2/FN1/ITGAV/COL4A1/COL15A1/COL5A1/SRC/TGFBR2/VCL/COL13A1/KDR/COL17A1/COL11A1/COL1A1/BCAR1/COL16A1/COL8A2/COL4A4/COL11A2/VTN/COL9A3/PTK2B/COL4A3/CSF1R/COL8A1	29	39.1892	VUB13_RPE_VS_WT_RPE
PID_AVB3_INTEGRIN_PATHWAY	PID_AVB3_INTEGRIN_PATHWAY	74	-0.358548	-1.46538	0.0146936	0.101229	0.0814834	13029	tags=41%, list=24%, signal=31%	COL1A1/IGF1R/COL5A1/COL11A2/BCAR1/ADGRA2/SRC/HSP90AA1/TGFBR2/COL3A1/COL10A1/COL4A1/COL13A1/ITGB3/FGF2/COL9A3/ITGAV/VTN/COL6A3/VCL/COL8A2/COL4A4/CSF1R/KDR/COL14A1/PTK2B/COL4A3/COL8A1/COL15A1/COL11A1	30	40.5405	VUB14_RPE_VS_WT_RPE
PID_BARD1_PATHWAY	PID_BARD1_PATHWAY	29	-0.599311	-2.89243	4.00472e-08	3.45757e-07	9.56657e-08	21424	tags=100%, list=40%, signal=60%	RAD50/PCNA/FANCD2/NBN/BRCA1/CSTF1/FANCF/FANCA/TOPBP1/XRCC6/PRKDC/MRE11/ATR/XRCC5/ATM/FANCL/FANCC/CDK2/FANCE/FANCG/UBE2L3/NPM1/EWSR1/UBE2D3/BARD1/RBBP8/RAD51/CCNE1	28	96.5517	VUB13_RPE_VS_WT_RPE
PID_BARD1_PATHWAY	PID_BARD1_PATHWAY	29	-0.566479	-1.82575	0.00200661	0.0237517	0.0191187	23177	tags=100%, list=43%, signal=57%	NBN/CCNE1/TP53/XRCC5/FANCE/FANCF/TOPBP1/FANCA/UBE2L3/FANCD2/CDK2/PRKDC/XRCC6/FANCC/RBBP8/FANCL/FANCG/MRE11/ATR/EWSR1/BRCA1/RAD51/ATM/UBE2D3/PCNA/NPM1/BARD1/RAD50	28	96.5517	VUB14_RPE_VS_WT_RPE
PID_CD40_PATHWAY	PID_CD40_PATHWAY	31	-0.447916	-2.19625	7.61979e-05	0.000223919	6.19551e-05	20238	tags=45%, list=38%, signal=28%	RELA/MAPK8/TRAF3/MAPK14/TNFAIP3/BCL2L1/AKT1/BIRC3/MAP3K14/CD40LG/MYC/C4BPA/MAPK11/IL4	14	45.1613	VUB13_RPE_VS_WT_RPE
PID_CD40_PATHWAY	PID_CD40_PATHWAY	31	-0.477747	-1.56297	0.00838821	0.0675526	0.0543759	24372	tags=97%, list=46%, signal=53%	RELA/TDP2/STAT5A/TRAF6/NFKBIA/C4BPA/MAPK9/TRAF2/JUN/MAP2K4/CD40/MAPK10/JAK3/AKT1/TRAF1/MAP3K1/NFKB1/TRAF3/BIRC2/MAPK8/CBLB/MAPK11/MAPK14/MAP3K14/MYC/BCL2L1/TNFAIP3/CD40LG/IL4/BIRC3	30	96.7742	VUB14_RPE_VS_WT_RPE
PID_CERAMIDE_PATHWAY	PID_CERAMIDE_PATHWAY	44	-0.387568	-2.20872	0.000142339	0.000383617	0.000106141	23170	tags=95%, list=43%, signal=54%	AIFM1/EGF/PRKCD/BAG4/EIF2AK2/FADD/NFKBIA/MAPK1/RIPK1/MAP2K4/RAF1/TRAF2/TNFRSF1A/BAD/ASAH1/CRADD/MAP3K1/MAPK3/MADD/CYCS/PRKRA/MAP4K4/NFKB1/RELA/MAPK8/BID/MAP2K2/BAX/CTSD/MAP2K1/AKT1/BIRC3/SMPD1/PAWR/TRADD/PRKCZ/SPHK2/KSR1/BCL2/SMPD3/MYC/PDGFA	42	95.4545	VUB13_RPE_VS_WT_RPE
PID_CERAMIDE_PATHWAY	PID_CERAMIDE_PATHWAY	44	-0.444677	-1.60758	0.00516028	0.0469932	0.0378268	24372	tags=98%, list=46%, signal=53%	RELA/PRKCD/AIFM1/NFKBIA/BAG4/MAPK3/BAD/TNF/EGF/EIF2AK2/TRAF2/RAF1/FADD/MAPK1/CYCS/SMPD1/MAP2K4/TNFRSF1A/MAP2K2/MADD/AKT1/MAP3K1/MAP2K1/NFKB1/PRKRA/MAPK8/RIPK1/MAP4K4/CRADD/TRADD/CTSD/SMPD3/BID/MYC/BAX/KSR1/PRKCZ/ASAH1/BCL2/SPHK2/PAWR/PDGFA/BIRC3	43	97.7273	VUB14_RPE_VS_WT_RPE
PID_CXCR3_PATHWAY	PID_CXCR3_PATHWAY	42	-0.423162	-2.36047	1.40267e-05	5.37307e-05	1.48665e-05	22914	tags=95%, list=43%, signal=54%	CXCR3/CXCL13/PF4/PIK3R1/GNAI1/PIK3CB/MAP2K6/GNAI3/MAPK1/NRAS/GNG2/HRAS/RAF1/KRAS/CXCL10/GNAI2/PIK3CA/MTOR/PIK3R3/MAPK3/ARRB1/GNB1/PIK3R2/MAPKAP1/PIK3CD/PDPK1/MAP2K2/MAP2K1/RICTOR/GNAZ/MAPK14/AKT1/MAP2K3/ITGAL/SRC/GNAO1/DNM1/MLST8/MAPK11/ITGB2	40	95.2381	VUB13_RPE_VS_WT_RPE
PID_CXCR3_PATHWAY	PID_CXCR3_PATHWAY	42	-0.374093	-1.32115	0.0468074	0.205696	0.165573	24694	tags=93%, list=46%, signal=50%	GNG2/MAPK3/GNAI1/CXCR3/ITGAL/PIK3R1/RAF1/NRAS/GNAO1/MAPK1/PIK3CB/MLST8/MAP2K2/PIK3R3/PF4/GNAI2/GNB1/AKT1/MTOR/PDPK1/GNAI3/MAP2K3/MAP2K1/PIK3CA/KRAS/CXCL13/PIK3CD/PIK3R2/HRAS/ARRB1/MAPKAP1/GNAZ/MAPK11/RICTOR/SRC/MAPK14/MAP2K6/DNM1/ITGB2	39	92.8571	VUB14_RPE_VS_WT_RPE
PID_DELTA_NP63_PATHWAY	PID_DELTA_NP63_PATHWAY	47	-0.566082	-3.18111	1.99934e-10	3.79023e-09	1.0487e-09	7268	tags=43%, list=14%, signal=37%	RRAD/YAP1/HES1/HBP1/RAB38/TCF7L1/ADRM1/COL5A1/PPP2R5A/KRT14/ITGA3/FOSL2/NOTCH1/IGFBP3/SEC14L2/FASN/DLX5/SFN/NRG1/KRT5	20	42.5532	VUB13_RPE_VS_WT_RPE
PID_DELTA_NP63_PATHWAY	PID_DELTA_NP63_PATHWAY	47	-0.490734	-1.80513	0.000617423	0.00909968	0.00732471	24747	tags=98%, list=46%, signal=53%	TP63/SFN/IGFBP3/ADA/RRAD/AXL/POU2F2/DLX6/RACK1/ITCH/CCNB2/WWP1/TOP2A/CEBPD/STXBP4/GSK3B/HES1/FBXW7/FASN/TCF7L1/MRE11/MDM2/YAP1/GPX2/COL5A1/PERP/HBP1/ATM/RUNX1/ADRM1/IL1A/VDR/ITGA3/FOSL2/NOTCH1/BRCA2/SEC14L2/CDKN2A/HELLS/PPP2R5A/KRT14/DLX5/BDKRB2/RAB38/KRT5/NRG1	46	97.8723	VUB14_RPE_VS_WT_RPE
PID_DNA_PK_PATHWAY	PID_DNA_PK_PATHWAY	16	-0.62508	-2.4925	2.60058e-05	9.12968e-05	2.52605e-05	20040	tags=100%, list=38%, signal=63%	XRCC4/XRCC6/PRKDC/CSNK2A1/CSNK2B/LIG4/CSNK2A2/XRCC5/POLM/APTX/APLF/NHEJ1/DNTT/PNKP/POLL	15	93.75	VUB13_RPE_VS_WT_RPE
PID_DNA_PK_PATHWAY	PID_DNA_PK_PATHWAY	16	-0.570816	-1.59662	0.0242971	0.141115	0.113589	22938	tags=100%, list=43%, signal=57%	LIG4/CSNK2A1/XRCC4/XRCC5/CSNK2B/POLM/PRKDC/XRCC6/CSNK2A2/NHEJ1/APTX/APLF/POLL/PNKP/DNTT	15	93.75	VUB14_RPE_VS_WT_RPE
PID_E2F_PATHWAY	PID_E2F_PATHWAY	73	-0.503301	-2.98079	1e-10	2.08178e-09	5.75996e-10	23575	tags=99%, list=44%, signal=55%	POLA1/CDKN2C/UXT/MCM3/CDK1/DHFR/HDAC1/CDKN2A/CCNA2/RBL2/BRCA1/RANBP1/APAF1/E2F7/WASF1/TOPBP1/PLAU/E2F4/TFDP2/TFDP1/KAT2A/RRM2/TK1/RBL1/TFE3/TYMS/E2F5/CDKN1B/ATM/SP1/CEBPA/EP300/RB1/CDK2/RBBP4/CBX5/MYBL2/PRMT5/TP73/XRCC1/SIRT1/HIC1/TRRAP/CDC25A/RRM1/CCNE2/E2F3/SMARCA2/CES2/SERPINE1/MCL1/TRIM28/RBBP8/KAT2B/YY1/CCNE1/HBP1/CREBBP/E2F1/CES3/CES4A/CES5A/RYBP/E2F6/CDKN1A/E2F2/ORC1/CCND3/CDC6/SULT2A1/MYC…	72	98.6301	VUB13_RPE_VS_WT_RPE
PID_E2F_PATHWAY	PID_E2F_PATHWAY	73	-0.485955	-1.96475	1.7371e-05	0.000519265	0.000417978	25168	tags=99%, list=47%, signal=52%	E2F4/CDKN2C/POLA1/CES3/CASP7/TP73/UXT/CEBPA/TFE3/MCL1/WASF1/CES5A/CES4A/E2F5/CCNE1/HDAC1/E2F3/RBL2/TOPBP1/CES2/KAT2A/XRCC1/RBL1/RRM1/RB1/TFDP1/TRRAP/TK1/EP300/PRMT5/PLAU/CDK2/E2F6/TFDP2/APAF1/SERPINE1/CDKN1B/E2F2/SP1/RBBP4/RBBP8/CREBBP/CDKN1A/MCM3/HIC1/TYMS/SMARCA2/CBX5/CCNA2/DHFR/TRIM28/E2F7/BRCA1/RANBP1/KAT2B/CCNE2/HBP1/ATM/SIRT1/YY1/CDC25A/CCND3/CDK1/MYC/CDKN2A/RYBP/E2F1/CDC6/MYBL2/ORC1/SULT2A…	72	98.6301	VUB14_RPE_VS_WT_RPE
PID_ECADHERIN_KERATINOCYTE_PATHWAY	PID_ECADHERIN_KERATINOCYTE_PATHWAY	21	-0.563847	-2.38155	2.84106e-05	9.78125e-05	2.70633e-05	23313	tags=100%, list=44%, signal=56%	EGFR/PIK3R1/CTNNA1/RHOA/FMN1/FYN/CTNNB1/PIK3CA/PIP5K1A/JUP/CDH1/AJUBA/RAC1/PLCG1/AKT2/AKT1/CTNND1/SRC/VASP/ZYX	20	95.2381	VUB13_RPE_VS_WT_RPE
PID_ECADHERIN_KERATINOCYTE_PATHWAY	PID_ECADHERIN_KERATINOCYTE_PATHWAY	21	-0.543286	-1.61253	0.0133424	0.0945039	0.0760702	24411	tags=100%, list=46%, signal=54%	EGFR/PIK3R1/RAC1/CASR/FYN/RHOA/AKT1/PLCG1/PIK3CA/CTNNA1/JUP/VASP/ZYX/SRC/AJUBA/CTNND1/CTNNB1/AKT2/CDH1/FMN1	20	95.2381	VUB14_RPE_VS_WT_RPE
PID_ECADHERIN_NASCENT_AJ_PATHWAY	PID_ECADHERIN_NASCENT_AJ_PATHWAY	39	-0.618549	-3.31156	1e-10	2.08178e-09	5.75996e-10	20403	tags=100%, list=38%, signal=62%	CTNNA1/KLHL20/CSNK2A1/CSNK2B/RHOA/IQGAP1/NCKAP1/CYFIP2/CSNK2A2/NME1/CDC42/CTNNB1/RAP1A/PIK3CA/WASF2/JUP/DLG1/ENAH/TIAM1/CDH1/ITGAE/ARF6/CTTN/ABI1/RAC1/VAV2/RAPGEF1/TJP1/AP1M1/CCND1/RAP1B/AKT1/CTNND1/ITGB7/AFDN/SRC/CRK/PIP5K1C	38	97.4359	VUB13_RPE_VS_WT_RPE
PID_ECADHERIN_NASCENT_AJ_PATHWAY	PID_ECADHERIN_NASCENT_AJ_PATHWAY	39	-0.539273	-1.86096	0.000514779	0.00787195	0.00633646	24635	tags=97%, list=46%, signal=53%	PIK3R1/CSNK2A1/RAC1/CYFIP2/CDC42/ENAH/RHOA/CSNK2B/WASF2/AKT1/NCKAP1/CSNK2A2/CTTN/PIK3CA/RAPGEF1/PIP5K1C/ARF6/CTNNA1/JUP/RAP1A/AP1M1/IQGAP1/ITGAE/VAV2/NME1/DLG1/CCND1/SRC/TIAM1/ABI1/RAP1B/AFDN/CTNND1/TJP1/CTNNB1/CRK/CDH1/ITGB7	38	97.4359	VUB14_RPE_VS_WT_RPE
PID_ECADHERIN_STABILIZATION_PATHWAY	PID_ECADHERIN_STABILIZATION_PATHWAY	41	-0.473565	-2.59491	8.66823e-07	4.83316e-06	1.33726e-06	24035	tags=98%, list=45%, signal=54%	HGF/EGF/AQP5/EGFR/CTNNA1/PLEKHA7/RHOA/NCK1/ROCK1/NCKAP1/CYFIP2/EXOC3/CTNNB1/GIT1/IGF1R/DIAPH1/KIFC3/ENAH/MYO6/CDH1/ARF6/ABI1/LPP/EXOC4/CAMSAP3/MGAT3/CTNND1/STX4/EPHA2/AFDN/VASP/LIMA1/NECTIN2/PIP5K1C/VCL/MET/AQP3/ZYX/ACTN1/EFNA1	40	97.561	VUB13_RPE_VS_WT_RPE
PID_ECADHERIN_STABILIZATION_PATHWAY	PID_ECADHERIN_STABILIZATION_PATHWAY	41	-0.489275	-1.72266	0.00125283	0.0164894	0.013273	27305	tags=100%, list=51%, signal=49%	EFNA1/KIFC3/EGFR/GIT1/EGF/HGF/MGAT3/EXOC3/CYFIP2/ENAH/RHOA/ROCK1/NCK1/NCKAP1/MYO6/PIP5K1C/DIAPH1/ARF6/EPHA2/AQP3/CAMSAP3/CTNNA1/PLEKHA7/VASP/STX4/IGF1R/ZYX/LPP/EXOC4/ABI1/AFDN/CTNND1/CTNNB1/AQP5/LIMA1/NECTIN2/CDH1/VCL/ACTN1/MET	40	97.561	VUB14_RPE_VS_WT_RPE
PID_EPHA2_FWD_PATHWAY	PID_EPHA2_FWD_PATHWAY	19	-0.61416	-2.53697	1.30481e-05	5.04155e-05	1.39492e-05	20625	tags=100%, list=39%, signal=61%	PIK3R1/RHOA/GRB2/CBL/PIK3CA/PTK2/PAK1/ARHGAP35/TIAM1/VAV3/RAC1/SHC1/VAV2/EPHA2/SRC/INPPL1/BCAR1/EFNA1	18	94.7368	VUB13_RPE_VS_WT_RPE
PID_EPHA2_FWD_PATHWAY	PID_EPHA2_FWD_PATHWAY	19	-0.532854	-1.54945	0.0442023	0.19902	0.1602	24967	tags=100%, list=47%, signal=53%	ACP1/VAV3/ARHGAP35/SHC1/PIK3R1/RAC1/CBL/GRB2/RHOA/PTK2/INPPL1/PAK1/PIK3CA/EPHA2/VAV2/BCAR1/SRC/TIAM1	18	94.7368	VUB14_RPE_VS_WT_RPE
PID_EPO_PATHWAY	PID_EPO_PATHWAY	33	-0.449428	-2.24967	4.02335e-05	0.000130262	3.60415e-05	23646	tags=94%, list=44%, signal=52%	PIK3R1/STAT5A/TEC/CRKL/STAT1/JAK2/STAT5B/GRB2/CBL/SOS1/HRAS/PTPN6/RAP1A/PTPN11/LYN/SH2B3/NFKB1/MAPK8/PLCG1/TRPC6/SHC1/VAV2/EPOR/MAPK14/RAPGEF1/IRS2/BCL2L1/GAB1/BCL2/SOCS3/EPO	31	93.9394	VUB13_RPE_VS_WT_RPE
PID_EPO_PATHWAY	PID_EPO_PATHWAY	33	-0.565154	-1.86638	0.00151658	0.0193355	0.015564	23250	tags=100%, list=44%, signal=57%	SHC1/PIK3R1/CBL/STAT5B/GRB2/SOS1/STAT1/BTK/CRKL/PLCG1/JAK2/PTPN11/RAPGEF1/NFKB1/PLCG2/MAPK8/RAP1A/VAV2/TEC/HRAS/LYN/MAPK14/IRS2/EPOR/PTPN6/SH2B3/BCL2L1/GAB1/BCL2/TRPC6/EPO/SOCS3	32	96.9697	VUB14_RPE_VS_WT_RPE
PID_ERBB1_INTERNALIZATION_PATHWAY	PID_ERBB1_INTERNALIZATION_PATHWAY	41	-0.569772	-3.12207	7.76248e-10	1.16437e-08	3.22164e-09	23008	tags=100%, list=43%, signal=57%	EGFR/PIK3R1/PIK3CB/STAMBP/ITSN1/NRAS/ARHGEF7/GRB2/CBL/SOS1/SYNJ1/HRAS/RAF1/CDC42/TSG101/KRAS/USP8/PIK3CA/PTK2/EPS15/LRIG1/HGS/RAB5A/PIK3R3/EPN1/CBLB/AMPH/UBE2D2/ZFYVE28/CHMP3/PIK3R2/PIK3CD/UBE2D3/UBE2D1/SHC1/SH3KBP1/SRC/SPRY2/DNM1/SH3GL2	40	97.561	VUB13_RPE_VS_WT_RPE
PID_ERBB1_INTERNALIZATION_PATHWAY	PID_ERBB1_INTERNALIZATION_PATHWAY	41	-0.551189	-1.94065	9.12924e-05	0.00189423	0.00152474	24000	tags=100%, list=45%, signal=55%	SHC1/EGF/PIK3R1/HGS/RAF1/NRAS/ARHGEF7/CBL/CDC42/GRB2/PIK3CB/SYNJ1/SOS1/STAMBP/UBE2D2/PIK3R3/EPN1/PTK2/USP8/RAB5A/TSG101/PIK3CA/CHMP3/KRAS/ITSN1/PIK3CD/LRIG1/EPS15/PIK3R2/CBLB/HRAS/AMPH/UBE2D3/SRC/UBE2D1/SPRY2/SH3KBP1/DNM1/ZFYVE28/SH3GL2	40	97.561	VUB14_RPE_VS_WT_RPE
PID_ERBB1_RECEPTOR_PROXIMAL_PATHWAY	PID_ERBB1_RECEPTOR_PROXIMAL_PATHWAY	35	-0.569708	-2.92318	4.11857e-08	3.53386e-07	9.77765e-08	23008	tags=100%, list=43%, signal=57%	EGFR/PIK3R1/GNAI1/PIK3CB/NCK1/GNAI3/STAT1/NCK2/MAPK1/RASA1/NRAS/WASL/GRB2/SOS1/HRAS/KRAS/PTPN6/PIK3CA/PTPN11/PTK2/PAK1/PIK3R3/TLN1/MAPK3/PTPN1/PIK3R2/PIK3CD/PLCG1/SHC1/STAT3/GAB1/SRC/GSN/PIP5K1C	34	97.1429	VUB13_RPE_VS_WT_RPE
PID_ERBB1_RECEPTOR_PROXIMAL_PATHWAY	PID_ERBB1_RECEPTOR_PROXIMAL_PATHWAY	35	-0.551127	-1.87085	0.00141941	0.0182417	0.0146835	24000	tags=100%, list=45%, signal=55%	MAPK3/SHC1/GNAI1/EGF/PIK3R1/NRAS/TLN1/MAPK1/GRB2/PIK3CB/SOS1/STAT1/NCK2/PIK3R3/PTK2/NCK1/PLCG1/RASA1/GNAI3/PAK1/PTPN11/PIK3CA/KRAS/PIP5K1C/WASL/PIK3CD/PIK3R2/PTPN1/HRAS/SRC/PTPN6/STAT3/GSN/GAB1	34	97.1429	VUB14_RPE_VS_WT_RPE
PID_FAK_PATHWAY	PID_FAK_PATHWAY	59	-0.529262	-3.15116	1e-10	2.08178e-09	5.75996e-10	25180	tags=100%, list=47%, signal=53%	ACTA1/ARHGAP26/PIK3R1/MAPK9/ROCK2/ITGA5/RHOA/NCK1/NCK2/GIT2/MAPK1/RASA1/SH3GL1/JUN/WASL/ARHGEF7/GRB2/ASAP1/MAPK8IP3/SOS1/FYN/ELMO1/MAP2K4/RAF1/ARHGEF11/RAP1A/PIK3CA/RRAS/PTK2/ARHGEF28/ITGB5/PAK1/ETS1/TLN1/YES1/PTPN21/ARHGAP35/ITGB1/BRAF/MAPK8/RAC1/PLCG1/MAP2K1/DOCK1/KLF8/RAPGEF1/CCND1/PXN/CAPN2/RAP1B/ITGAV/SRC/CRK/MMP14/VCL/BCAR1/ACTN1/GRB7	58	98.3051	VUB13_RPE_VS_WT_RPE
PID_FAK_PATHWAY	PID_FAK_PATHWAY	59	-0.467056	-1.81266	0.000419735	0.00666913	0.00536826	25234	tags=98%, list=47%, signal=52%	KLF8/ARHGEF11/ARHGAP26/ITGA5/MAPK8IP3/ARHGAP35/ROCK2/MAPK9/PIK3R1/SH3GL1/RAF1/GIT2/ARHGEF7/TLN1/RAC1/JUN/MAPK1/GRB2/SOS1/MAP2K4/RRAS/NCK2/FYN/RHOA/PXN/PTK2/NCK1/BRAF/YES1/PLCG1/RASA1/PAK1/MAP2K1/PIK3CA/RAPGEF1/ITGB1/WASL/ITGB5/PTPN21/CAPN2/MAPK8/RAP1A/ASAP1/ARHGEF28/DOCK1/ELMO1/BCAR1/CCND1/SRC/RAP1B/CRK/MMP14/ETS1/ITGAV/VCL/ACTN1/ACTA1/GRB7	58	98.3051	VUB14_RPE_VS_WT_RPE
PID_FCER1_PATHWAY	PID_FCER1_PATHWAY	59	-0.229316	-1.36532	0.0381329	0.0532879	0.014744	21865	tags=90%, list=41%, signal=53%	PIK3R1/IKBKB/SYK/LCP2/PLPP1/PAK2/CHUK/S1PR1/FER/IKBKG/MAPK1/RASA1/DOK1/JUN/GRB2/CBL/SOS1/FYN/MAP2K4/HRAS/RAF1/LAT2/VAV1/PIK3CA/PTPN11/PTK2/HCLS1/LYN/MAP3K1/MAPK3/CBLB/PLD2/MAP2K7/NFKB1/LAT/WIPF1/DUSP1/RELA/MAPK8/MAP2K2/PLCG1/MAP2K1/SHC1/PTPN13/PXN/PLA2G4A/AKT1/NFATC2/GAB2/PRKCB/FOS/FCER1G/PLA2G1B	53	89.8305	VUB13_RPE_VS_WT_RPE
PID_FCER1_PATHWAY	PID_FCER1_PATHWAY	59	-0.414218	-1.6076	0.00437291	0.0419416	0.0337605	28489	tags=98%, list=53%, signal=46%	FCER1A/FCGR2B/MS4A2/FCER1G/IKBKG/RELA/ITK/MAPK3/SHC1/PAK2/PIK3R1/IKBKB/RAF1/PLPP1/VAV1/CBL/JUN/MAPK1/GRB2/PLD2/LAT2/SOS1/MAP2K4/LCP2/BTK/FYN/MAP2K2/PXN/PTK2/AKT1/CHUK/PLCG1/MAP2K7/RASA1/MAP3K1/MAP2K1/PTPN11/PIK3CA/DOK1/NFKB1/DUSP1/MAPK8/CBLB/HCLS1/HRAS/NFATC2/LYN/LAT/PTPN13/FER/GAB2/S1PR1/WIPF1/PRKCB/FOS/SYK/PLA2G4A/PLA2G1B	58	98.3051	VUB14_RPE_VS_WT_RPE
PID_HIF1A_PATHWAY	PID_HIF1A_PATHWAY	19	-0.564725	-2.33277	6.46501e-05	0.000194869	5.39173e-05	23265	tags=100%, list=44%, signal=56%	ELOB/TP53/CDKN2A/COPS5/HSP90AA1/HIF1A/EGLN1/ARNT/RACK1/CUL2/HIF1AN/HIF3A/OS9/RBX1/VHL/EGLN3/EGLN2/ELOC	18	94.7368	VUB13_RPE_VS_WT_RPE
PID_HIF1A_PATHWAY	PID_HIF1A_PATHWAY	19	-0.535569	-1.55735	0.0429659	0.196825	0.158432	24822	tags=100%, list=46%, signal=54%	VHL/ARNT/NAA10/CUL2/RACK1/COPS5/TP53/HIF3A/OS9/EGLN1/HIF1A/HIF1AN/RBX1/EGLN3/EGLN2/HSP90AA1/CDKN2A/ELOC	18	94.7368	VUB14_RPE_VS_WT_RPE
PID_HIF2PATHWAY	PID_HIF2PATHWAY	34	-0.473207	-2.39812	1.57552e-05	5.92816e-05	1.64023e-05	8057	tags=50%, list=15%, signal=42%	VHL/EGLN3/SERPINE1/CITED2/BHLHE40/CREBBP/VEGFA/APEX1/EGLN2/ELOC/MMP14/KDR/SLC2A1/EFNA1/TWIST1/EPAS1/EPO	17	50	VUB13_RPE_VS_WT_RPE
PID_HIF2PATHWAY	PID_HIF2PATHWAY	34	-0.433566	-1.46278	0.0304168	0.162329	0.130665	24967	tags=47%, list=47%, signal=25%	EGLN3/EGLN2/SLC11A2/SIRT1/ADORA2A/FXN/CITED2/APEX1/MMP14/ELOC/ETS1/EPO/EPAS1/KDR/FLT1/POU5F1	16	47.0588	VUB14_RPE_VS_WT_RPE
PID_IGF1_PATHWAY	PID_IGF1_PATHWAY	29	-0.588579	-2.84063	7.66874e-08	6.13361e-07	1.69708e-07	21997	tags=100%, list=41%, signal=59%	PIK3R1/CRKL/RPS6KB1/NCK2/GRB2/SOS1/HRAS/RAF1/BAD/IRS1/YWHAE/RACK1/PIK3CA/PTPN11/PTK2/IGF1R/PTPN1/PDPK1/SHC1/YWHAZ/IRS2/PXN/AKT1/GRB10/CRK/PRKCZ/BCAR1/PRKD1	28	96.5517	VUB13_RPE_VS_WT_RPE
PID_IGF1_PATHWAY	PID_IGF1_PATHWAY	29	-0.545165	-1.75706	0.0042975	0.0415953	0.0334818	24315	tags=100%, list=46%, signal=55%	SHC1/BAD/PIK3R1/RACK1/RAF1/RPS6KB1/PRKD1/GRB2/IRS1/SOS1/CRKL/NCK2/PXN/PTK2/AKT1/PDPK1/PTPN11/PIK3CA/YWHAE/PTPN1/IGF1R/HRAS/BCAR1/IRS2/YWHAZ/CRK/PRKCZ/GRB10	28	96.5517	VUB14_RPE_VS_WT_RPE
PID_IL2_1PATHWAY	PID_IL2_1PATHWAY	55	-0.529028	-3.11379	1.31703e-10	2.65492e-09	7.34576e-10	22064	tags=98%, list=41%, signal=58%	IFNG/PRKCE/IL2RG/PIK3R1/MAPK9/LCK/SYK/STAT5A/DOK2/STAM2/RHOA/STAT1/MAPK1/RASA1/NRAS/JUN/STAT5B/GRB2/SOS1/FYN/JAK3/HRAS/RAF1/KRAS/IRS1/PIK3CA/PTPN11/CDK2/MAPK3/JAK1/IL2/MAPK8/PPP2R5D/MAP2K2/MAP2K1/SHC1/CISH/MAPK14/STAT3/IRS2/STAM/MAPKAPK2/IKZF3/SOCS1/GAB2/PRKCB/SOCS2/FOS/BCL2/SOCS3/MYC/MAPK11/PTK2B/IL2RB	54	98.1818	VUB13_RPE_VS_WT_RPE
PID_IL2_1PATHWAY	PID_IL2_1PATHWAY	55	-0.425381	-1.62722	0.00335774	0.0350272	0.0281949	25299	tags=96%, list=47%, signal=51%	IL2RG/SOCS2/CISH/STAT5A/JAK1/PRKCE/MAPK3/SHC1/MAPK9/PIK3R1/RAF1/NRAS/IFNG/JUN/MAPK1/STAT5B/GRB2/IRS1/STAM2/SOS1/STAT1/FYN/RHOA/MAP2K2/JAK3/CDK2/RASA1/MAPKAPK2/MAP2K1/PTPN11/PIK3CA/KRAS/MAPK8/PPP2R5D/HRAS/IKZF3/MAPK11/MAPK14/LCK/IRS2/GAB2/MYC/IL2/STAT3/PRKCB/STAM/FOS/BCL2/SYK/SOCS1/SOCS3/IL2RB/PTK2B	53	96.3636	VUB14_RPE_VS_WT_RPE
PID_IL2_PI3K_PATHWAY	PID_IL2_PI3K_PATHWAY	34	-0.507772	-2.57329	2.20098e-06	1.08707e-05	3.00775e-06	21111	tags=97%, list=40%, signal=59%	RPS6/IL2RG/PIK3R1/UGCG/LCK/HSP90AA1/RPS6KB1/GRB2/SOS1/JAK3/PIK3CA/PTPN11/MTOR/JAK1/EIF3A/NFKB1/IL2/SGMS1/RELA/RAC1/SHC1/FOXO3/MYB/BCL2L1/E2F1/AKT1/SMPD1/GAB2/TERT/PRKCZ/BCL2/MYC/IL2RB	33	97.0588	VUB13_RPE_VS_WT_RPE
PID_IL2_PI3K_PATHWAY	PID_IL2_PI3K_PATHWAY	34	-0.427008	-1.44065	0.0341952	0.174472	0.140439	25299	tags=97%, list=47%, signal=51%	IL2RG/RELA/JAK1/SHC1/PIK3R1/RPS6/RPS6KB1/RAC1/GRB2/SMPD1/SOS1/JAK3/AKT1/MTOR/SGMS1/UGCG/EIF3A/PTPN11/PIK3CA/NFKB1/HSP90AA1/LCK/GAB2/MYC/BCL2L1/IL2/MYB/FOXO3/PRKCZ/BCL2/E2F1/IL2RB/TERT	33	97.0588	VUB14_RPE_VS_WT_RPE
PID_IL3_PATHWAY	PID_IL3_PATHWAY	26	-0.404693	-1.84205	0.00230149	0.00426149	0.00117909	31814	tags=100%, list=60%, signal=40%	PRKACG/ID1/HDAC1/PIK3R1/STAT5A/JAK2/STAT5B/SRP9/GRB2/IL3RA/PRKACA/PIK3CA/PTPN11/CNKSR1/YWHAG/PRKACB/CSF2RB/SHC1/CISH/YWHAZ/BCL2L1/GAB2/PIM1/OSM/CEBPB	25	96.1538	VUB13_RPE_VS_WT_RPE
PID_IL3_PATHWAY	PID_IL3_PATHWAY	26	-0.475298	-1.48952	0.0286962	0.157092	0.12645	28044	tags=100%, list=52%, signal=48%	PRKACG/CSF2RB/CISH/STAT5A/SHC1/IL3RA/PIK3R1/HDAC1/PRKACA/STAT5B/GRB2/SRP9/ID1/YWHAG/JAK2/PRKACB/PTPN11/PIK3CA/CEBPB/CNKSR1/GAB2/BCL2L1/YWHAZ/PIM1/OSM	25	96.1538	VUB14_RPE_VS_WT_RPE
PID_ILK_PATHWAY	PID_ILK_PATHWAY	45	-0.532589	-3.06244	1.97796e-09	2.57196e-08	7.11622e-09	24995	tags=100%, list=47%, signal=53%	PPP1R14A/PPP1R14B/RUVBL2/ARHGEF6/TACC3/SNAI1/CKAP5/RUVBL1/AURKA/PARP1/ELMO2/HSP90AA1/ILKAP/NACA/IQGAP1/ZEB1/NCK2/XPO1/GIT2/JUN/ARHGEF7/ILK/CDC42/CTNNB1/GSK3B/CREB1/DIAPH1/CDC37/LIMS1/PPP1R12A/RAC1/RICTOR/CCND1/RHOG/PXN/AKT1/TNS1/PARVA/PARVB/MYL9/ZYX/ACTN1/LIMS2/PARVG	44	97.7778	VUB13_RPE_VS_WT_RPE
PID_ILK_PATHWAY	PID_ILK_PATHWAY	45	-0.471931	-1.72327	0.00167169	0.020714	0.0166736	25110	tags=98%, list=47%, signal=52%	PPP1R14C/SNAI1/RHOG/NACA/ARHGEF6/ZEB1/ILKAP/RUVBL2/ELMO2/TACC3/CKAP5/GIT2/ARHGEF7/ILK/CDC37/RAC1/JUN/CDC42/NCK2/AURKA/PXN/CREB1/PARP1/AKT1/GSK3B/PPP1R14B/DIAPH1/PPP1R12A/XPO1/IQGAP1/LIMS1/ZYX/CCND1/RICTOR/HSP90AA1/RUVBL1/TNS1/CTNNB1/PARVB/PARVA/MYL9/ACTN1/PARVG/LIMS2	44	97.7778	VUB14_RPE_VS_WT_RPE
PID_INSULIN_GLUCOSE_PATHWAY	PID_INSULIN_GLUCOSE_PATHWAY	26	-0.455972	-2.07546	0.000349863	0.000839783	0.000232355	8653	tags=50%, list=16%, signal=42%	PPP1CC/RHOQ/YWHAQ/YWHAZ/AKT2/VAMP2/AKT1/PRKCI/STX4/INSR/PRKCZ/TBC1D4/SFN	13	50	VUB13_RPE_VS_WT_RPE
PID_INSULIN_GLUCOSE_PATHWAY	PID_INSULIN_GLUCOSE_PATHWAY	26	-0.475391	-1.48981	0.0286962	0.157092	0.12645	28039	tags=100%, list=52%, signal=48%	SFN/SLC2A4/TRIP10/PPP1R3A/LNPEP/ASIP/GYS1/YWHAG/AKT1/STXBP4/GSK3B/VAMP2/YWHAB/YWHAE/STX4/YWHAH/YWHAQ/RHOQ/PPP1CC/PRKCI/YWHAZ/AKT2/PRKCZ/INSR/TBC1D4	25	96.1538	VUB14_RPE_VS_WT_RPE
PID_INSULIN_PATHWAY	PID_INSULIN_PATHWAY	44	-0.503718	-2.87065	1.02019e-07	7.84967e-07	2.17189e-07	22161	tags=98%, list=41%, signal=57%	CAV1/GRB14/EXOC6/PIK3R1/F2RL2/EXOC2/RPS6KB1/EXOC1/NCK1/NCK2/PTPRA/RASA1/DOK1/TRIP10/GRB2/EXOC3/CBL/EXOC5/SOS1/HRAS/IRS1/PIK3CA/PTPN11/EXOC7/PTPN1/EIF4EBP1/PDPK1/RHOQ/EXOC4/SHC1/RAPGEF1/FOXO3/AKT2/AKT1/GRB10/PRKCI/INSR/SORBS1/CRK/PRKCZ/SH2B2/SGK1/PARD6A	43	97.7273	VUB13_RPE_VS_WT_RPE
PID_INSULIN_PATHWAY	PID_INSULIN_PATHWAY	44	-0.499909	-1.80725	0.000836489	0.0115558	0.00930173	23404	tags=98%, list=44%, signal=55%	EXOC6/SHC1/PIK3R1/TRIP10/RPS6KB1/EXOC7/CBL/GRB14/EXOC3/GRB2/IRS1/SOS1/NCK2/EXOC2/NCK1/AKT1/PTPRA/F2RL2/PARD6A/EXOC5/RASA1/PDPK1/PTPN11/PIK3CA/DOK1/RAPGEF1/EXOC1/EIF4EBP1/PTPN1/HRAS/RHOQ/EXOC4/PRKCI/FOXO3/AKT2/SH2B2/CRK/PRKCZ/GRB10/CAV1/INSR/SORBS1/SGK1	43	97.7273	VUB14_RPE_VS_WT_RPE
PID_KIT_PATHWAY	PID_KIT_PATHWAY	52	-0.37613	-2.15623	2.77838e-05	9.62994e-05	2.66446e-05	24924	tags=96%, list=47%, signal=51%	STAP1/KITLG/PIK3R1/STAT5A/TEC/CRKL/RPS6KB1/FER/STAT1/JAK2/DOK1/GRB2/CBL/SOS1/SPRED1/PTEN/HRAS/RAF1/VAV1/BAD/PTPN6/GSK3B/PIK3CA/PTPN11/LYN/MAPK3/SH2B3/SPRED2/MAP4K1/MAPK8/PDPK1/MAP2K2/MAP2K1/SHC1/EPOR/STAT3/FOXO3/MATK/CREBBP/PIK3C2B/AKT1/GRB10/SOCS1/KIT/GAB1/MITF/SH2B2/SNAI2/BCL2/EPO	50	96.1538	VUB13_RPE_VS_WT_RPE
PID_KIT_PATHWAY	PID_KIT_PATHWAY	52	-0.494441	-1.85743	0.000284583	0.00487291	0.00392241	23250	tags=98%, list=44%, signal=55%	STAT5A/MAPK3/SHC1/BAD/KITLG/PIK3R1/RAF1/RPS6KB1/SPRED1/VAV1/CBL/GRB2/SOS1/STAT1/CRKL/SPRED2/MAP2K2/AKT1/PDPK1/PIK3C2B/GSK3B/JAK2/MAP2K1/PTPN11/PIK3CA/DOK1/CREBBP/MAPK8/PTEN/STAP1/TEC/HRAS/LYN/KIT/MAP4K1/EPOR/PTPN6/SH2B3/FER/STAT3/GRAP2/FOXO3/SH2B2/GRB10/GAB1/BCL2/MATK/MITF/SNAI2/SOCS1/EPO	51	98.0769	VUB14_RPE_VS_WT_RPE
PID_LKB1_PATHWAY	PID_LKB1_PATHWAY	47	-0.553068	-3.10797	5.83567e-10	9.41953e-09	2.60624e-09	23903	tags=98%, list=45%, signal=54%	TP53/ETV4/SMAD4/PRKAB1/STRADA/CAB39/HSP90AA1/YWHAB/PRKAA1/STK26/PRKACA/STK11/STK11IP/YWHAH/YWHAE/GSK3B/TSC1/CREB1/MTOR/PRKAG1/PRKAA2/YWHAG/CDC37/STRADB/MARK4/TSC2/RPTOR/SIK2/MARK2/SMARCD3/CTSD/YWHAQ/YWHAZ/BRSK1/PSEN2/SIK3/ESR1/EZR/CRTC2/AKT1S1/MAPT/MLST8/MYC/BRSK2/SFN/SIK1	46	97.8723	VUB13_RPE_VS_WT_RPE
PID_LKB1_PATHWAY	PID_LKB1_PATHWAY	47	-0.412226	-1.51635	0.0106141	0.080573	0.0648565	24446	tags=96%, list=46%, signal=52%	SFN/CAB39/SMARCD3/PRKAB1/SMAD4/CRTC2/PRKACA/TP53/CDC37/MARK4/PRKAA1/BRSK1/STK11IP/STK11/MLST8/YWHAG/TSC2/PRKAA2/CREB1/SIK2/MTOR/TSC1/GSK3B/YWHAB/YWHAE/MARK2/RPTOR/ESR1/YWHAH/SIK1/YWHAQ/HSP90AA1/BRSK2/SIK3/CTSD/MAPT/STK26/MYC/PRKAG1/AKT1S1/YWHAZ/ETV4/STRADB/EZR/STRADA	45	95.7447	VUB14_RPE_VS_WT_RPE
PID_MET_PATHWAY	PID_MET_PATHWAY	79	-0.571571	-3.459	1e-10	2.08178e-09	5.75996e-10	20687	tags=99%, list=39%, signal=61%	DEPTOR/PIK3R1/SNAI1/F2RL2/CTNNA1/ARHGEF4/PAK2/CRKL/RHOA/NCK1/NCK2/MAPK1/JUN/WASL/GRB2/CBL/SOS1/MAP2K4/HRAS/RAF1/CDC42/BAD/CTNNB1/RAP1A/PIK3CA/KPNB1/PTPN11/PTK2/EPS15/PAK1/HGS/RAB5A/ETS1/MTOR/MAP3K1/MAPK3/RIN2/RANBP9/EIF4E/CDH1/PTPN1/ARF6/NUMB/EIF4EBP1/MAPK8/RPTOR/PDPK1/PTPRJ/MAP2K2/RAC1/PLCG1/MAP2K1/SHC1/PTPN2/RAPGEF1/SH3KBP1/EGR1/RANBP10/PXN/AKT2/RAP1B/AKT1/PAK4/PRKCI/GAB2/APC/GAB1/SRC/CRK/INPPL…	78	98.7342	VUB13_RPE_VS_WT_RPE
PID_MET_PATHWAY	PID_MET_PATHWAY	79	-0.551481	-2.29135	5.76425e-08	3.04986e-06	2.45496e-06	22435	tags=99%, list=42%, signal=57%	MAPK3/SHC1/BAD/PAK2/PIK3R1/HGS/RAF1/HGF/RAC1/CBL/JUN/PTPRJ/MAPK1/CDC42/GRB2/RIN2/SOS1/MAP2K4/CRKL/NCK2/MLST8/EIF4E/RHOA/MAP2K2/RANBP9/PXN/PTK2/NCK1/AKT1/ARHGEF4/PLCG1/F2RL2/MTOR/PARD6A/INPPL1/PDPK1/KPNB1/MAP3K1/RAB5A/PAK1/RANBP10/MAP2K1/PTPN11/PIK3CA/RAPGEF1/WASL/ARF6/CTNNA1/MUC20/MAPK8/NUMB/RAP1A/RPTOR/EIF4EBP1/EPS15/PTPN1/DEPTOR/HRAS/BCAR1/SRC/PAK4/RAP1B/EGR1/PTPN2/GAB2/PRKCI/AKT1S1/CTNNB1/AKT2…	78	98.7342	VUB14_RPE_VS_WT_RPE
PID_MYC_ACTIV_PATHWAY	PID_MYC_ACTIV_PATHWAY	79	-0.5226	-3.16264	1e-10	2.08178e-09	5.75996e-10	22919	tags=99%, list=43%, signal=56%	HUWE1/GPAM/RUVBL2/TAF9/CDCA7/ENO1/PEG10/TP53/RPL11/NBN/SMAD4/SNAI1/EIF2S1/PDCD10/ID2/RUVBL1/LDHA/RIOX2/HSPA4/HSP90AA1/KAT2A/HSPD1/TK1/PFKM/NME2/EIF4G1/SERPINI1/IREB2/HMGA1/ACTL6A/PRDX3/BIRC5/MTDH/NDUFAF2/CCNB1/DDX18/SUPT7L/NME1/PTMA/EIF4A1/EP300/UBTF/POLR3D/LIN28B/SUPT3H/MAX/SHMT1/TAF12/NPM1/GAPDH/TRRAP/EIF4E/CCND2/CDC25A/NCL/RCC1/CAD/BMI1/SMAD3/E2F3/ODC1/BAX/CDK4/BCAT1/KAT5/TFRC/CREBBP/MTA1/TAF4…	78	98.7342	VUB13_RPE_VS_WT_RPE
PID_MYC_ACTIV_PATHWAY	PID_MYC_ACTIV_PATHWAY	79	-0.439664	-1.82676	0.000194507	0.00357338	0.00287637	24052	tags=96%, list=45%, signal=53%	SNAI1/GPAM/RUVBL2/ENO1/PDCD10/LDHA/EIF4G1/RPL11/EIF2S1/NBN/NDUFAF2/RIOX2/NME2/CDCA7/SMAD4/SUPT7L/BMI1/TP53/MTDH/E2F3/LIN28B/KAT2A/UBTF/PFKM/MAX/EIF4E/PEG10/TRRAP/TK1/EP300/IREB2/CCND2/MMP9/SHMT1/PRDX3/POLR3D/HSPD1/SLC2A1/DDX18/SUPT3H/CDK4/GAPDH/CAD/CREBBP/PTMA/ACTL6A/ID2/MTA1/EIF4A1/FOSL1/NCL/TAF12/KAT5/NME1/TAF10/HSPA4/TFRC/SMAD3/HSP90AA1/NPM1/RUVBL1/BIRC5/CDC25A/RCC1/CCNB1/HMGA1/MYC/BCAT1/BAX/P…	76	96.2025	VUB14_RPE_VS_WT_RPE
PID_NEPHRIN_NEPH1_PATHWAY	PID_NEPHRIN_NEPH1_PATHWAY	31	-0.446287	-2.18827	8.35956e-05	0.000243411	6.73481e-05	20403	tags=97%, list=38%, signal=60%	PIK3R1/PIK3CB/MAPK9/F2RL2/NPHS1/NCK1/NCK2/JUN/WASL/GRB2/FYN/MAP2K4/ARRB2/BAD/PIK3CA/MAPK10/PIK3R3/CD2AP/PIK3R2/MAPK8/PIK3CD/RAC1/PLCG1/TRPC6/TJP1/AKT1/KIRREL1/PRKCI/PRKCZ/PARD6A	30	96.7742	VUB13_RPE_VS_WT_RPE
PID_NEPHRIN_NEPH1_PATHWAY	PID_NEPHRIN_NEPH1_PATHWAY	31	-0.528909	-1.73035	0.00214458	0.0249933	0.0201181	25184	tags=100%, list=47%, signal=53%	MAPK9/BAD/PIK3R1/RAC1/JUN/GRB2/PIK3CB/MAP2K4/KIRREL1/NCK2/FYN/PIK3R3/MAPK10/NCK1/AKT1/PLCG1/F2RL2/PARD6A/PIK3CA/WASL/CD2AP/MAPK8/ARRB2/PIK3CD/PIK3R2/NPHS1/PRKCI/TJP1/PRKCZ/TRPC6	30	96.7742	VUB14_RPE_VS_WT_RPE
PID_NFAT_3PATHWAY	PID_NFAT_3PATHWAY	53	-0.588844	-3.44806	1e-10	2.08178e-09	5.75996e-10	21997	tags=100%, list=41%, signal=59%	PRKCE/PRKCH/MAPK9/RCAN1/FKBP8/CSNK2A1/XPO1/RAN/FKBP1A/YWHAB/PPP3CA/PRKACA/RCAN2/YWHAH/EP300/PPP3CB/BAD/YWHAE/GSK3B/KPNB1/CASP3/MAP3K1/MAPK3/CAMK4/YWHAG/KPNA2/CSNK1A1/AKAP5/NUP214/NFATC3/PPP3R1/MAPK8/PRKCG/YWHAQ/MAPK14/YWHAZ/CHP1/CREBBP/BCL2L1/MAP3K8/NFATC2/PRKCA/PRKCB/PIM1/MEF2D/CABIN1/PRKCZ/NR4A1/BCL2/PRKCQ/SFN/NFATC1	52	98.1132	VUB13_RPE_VS_WT_RPE
PID_NFAT_3PATHWAY	PID_NFAT_3PATHWAY	53	-0.536285	-2.03317	2.0721e-05	0.000596866	0.000480443	24802	tags=100%, list=46%, signal=54%	SFN/PRKCD/PRKCE/MAPK3/MAPK9/BAD/FKBP1A/MEF2D/CSNK2A1/PRKACA/FKBP8/PPP3CB/PPP3CA/RCAN1/EP300/YWHAG/KPNB1/GSK3B/MAP3K1/NUP214/RCAN2/CREBBP/YWHAB/PPP3R1/YWHAE/MAPK8/XPO1/NFATC3/RAN/KPNA2/CSNK1A1/YWHAH/YWHAQ/NFATC2/CASP3/MAPK14/CABIN1/NR4A1/PRKCH/CHP1/PRKCA/BCL2L1/PRKCG/YWHAZ/PIM1/PRKCB/PRKCZ/BCL2/AKAP5/MAP3K8/PRKCQ/NFATC1	52	98.1132	VUB14_RPE_VS_WT_RPE
PID_P38_GAMMA_DELTA_PATHWAY	PID_P38_GAMMA_DELTA_PATHWAY	11	-0.644343	-2.1823	0.000671737	0.00147346	0.000407683	19008	tags=55%, list=36%, signal=35%	CCND1/MAP2K3/MAPK13/MAP3K20/MAPT/MAPK12	6	54.5455	VUB13_RPE_VS_WT_RPE
PID_P38_GAMMA_DELTA_PATHWAY	PID_P38_GAMMA_DELTA_PATHWAY	11	-0.658067	-1.71107	0.0194775	0.121769	0.0980166	18275	tags=100%, list=34%, signal=66%	PKN1/STMN1/MAP2K3/SNTA1/MAP3K20/CCND1/MAPT/MAP2K6/MAPK12/MAPK13	10	90.9091	VUB14_RPE_VS_WT_RPE
PID_P53_REGULATION_PATHWAY	PID_P53_REGULATION_PATHWAY	59	-0.564848	-3.36304	1e-10	2.08178e-09	5.75996e-10	23281	tags=100%, list=44%, signal=56%	HUWE1/PRKCD/TP53/SMYD2/RPL11/RPL5/DYRK2/CDKN2A/CCNA2/MAPK9/RPL23/NEDD8/CCNG1/PIN1/RASSF1/ATR/CSNK1D/SETD7/MDM4/CHEK2/USP7/PPP2CA/FBXO11/DAXX/TTC5/ATM/KAT8/COP1/CSE1L/EP300/GSK3B/SKP2/CDK2/KMT5A/PRMT5/CHEK1/CSNK1A1/ABL1/CSNK1G1/MDM2/CSNK1E/MAPK8/HIPK2/E4F1/PTPA/UBE2D1/TRIM28/PPM1D/KAT2B/RCHY1/YY1/MAPK14/KAT5/CREBBP/AKT1/CSNK1G2/PPP1R13L/TP53AIP1	58	98.3051	VUB13_RPE_VS_WT_RPE
PID_P53_REGULATION_PATHWAY	PID_P53_REGULATION_PATHWAY	59	-0.490925	-1.9053	0.000142524	0.00278263	0.00223986	24315	tags=98%, list=46%, signal=54%	PRKCD/COP1/MDM4/RASSF1/MAPK9/DYRK2/RPL23/CSNK1D/KAT8/RPL11/SMYD2/RPL5/SETD7/TP53/CSNK1G3/E4F1/USP7/NEDD8/KMT5A/DAXX/PIN1/FBXO11/EP300/PRMT5/HIPK2/CDK2/AKT1/CSNK1E/GSK3B/CREBBP/PTPA/PPP1R13L/CCNA2/MAPK8/CSE1L/MDM2/TRIM28/ATR/TTC5/ABL1/CSNK1G2/PPP2CA/KAT5/CSNK1G1/CSNK1A1/CHEK1/CCNG1/KAT2B/SKP2/ATM/RCHY1/YY1/MAPK14/UBE2D1/CHEK2/PPM1D/CDKN2A/TP53AIP1	58	98.3051	VUB14_RPE_VS_WT_RPE
PID_P73PATHWAY	PID_P73PATHWAY	79	-0.461906	-2.79534	1e-10	2.08178e-09	5.75996e-10	23621	tags=41%, list=44%, signal=23%	BAX/PLK3/SERPINA1/TUBA1A/YAP1/RAD51/RCHY1/MAPK14/KAT5/RNF43/CDK6/FOXO3/BIN1/JAG2/UBE4B/FAS/HSF1/BBC3/CDKN1A/GRAMD4/GATA1/PLK1/S100A2/AFP/NSG1/FASN/MYC/MAPK11/TP53AIP1/NEDD4L/CLCA2/SFN	32	40.5063	VUB13_RPE_VS_WT_RPE
PID_P73PATHWAY	PID_P73PATHWAY	79	-0.369964	-1.53716	0.00645581	0.0561804	0.045222	25429	tags=95%, list=48%, signal=50%	WT1/BUB1/TP63/SFN/RELA/ADA/S100A2/TP73/PEA15/JAK1/PFDN5/NDUFS2/DCP1B/IL4R/PML/FBXO45/BCL2L11/RACK1/PLPP1/FAS/PIN1/GDF15/ITCH/JAG2/CASP2/RB1/BAK1/EP300/BBC3/CDK2/BUB3/SERPINE1/CLCA2/SP1/TP53I3/PRKACB/CDKN1A/PLK3/HSF1/FLOT2/FASN/CCNA2/MDM2/TUBA1A/ABL1/KAT5/YAP1/BIN1/WWOX/CHEK1/CCNE2/RAD51/IL1RAP/RCHY1/SIRT1/MAPK11/MAPK14/NSG1/HAGH/AEN/CCNB1/CDK1/MYC/BAX/UBE4B/FOXO3/GRAMD4/BRCA2/PLK1/SERPINA1/RNF43/…	75	94.9367	VUB14_RPE_VS_WT_RPE
PID_PI3KCI_AKT_PATHWAY	PID_PI3KCI_AKT_PATHWAY	35	-0.592387	-3.03955	7.39158e-09	7.99259e-08	2.21143e-08	18572	tags=97%, list=35%, signal=63%	HSP90AA1/CHUK/PRKDC/YWHAB/CDKN1B/PRKACA/CASP9/RAF1/YWHAH/BAD/SLC2A4/AKT3/KPNA1/YWHAE/GSK3B/MTOR/YWHAG/MAPKAP1/PDPK1/RICTOR/YWHAQ/FOXO3/YWHAZ/GSK3A/AKT2/BCL2L1/FOXO1/AKT1/SRC/CDKN1A/TBC1D4/MLST8/MAP3K5/SFN	34	97.1429	VUB13_RPE_VS_WT_RPE
PID_PI3KCI_AKT_PATHWAY	PID_PI3KCI_AKT_PATHWAY	35	-0.468807	-1.59141	0.018813	0.119352	0.0960717	24446	tags=97%, list=46%, signal=53%	SFN/SLC2A4/BAD/KPNA1/RAF1/PRKACA/AKT3/GSK3A/MLST8/YWHAG/PRKDC/AKT1/CHUK/MTOR/CDKN1B/PDPK1/GSK3B/YWHAB/CDKN1A/YWHAE/YWHAH/YWHAQ/MAPKAP1/RICTOR/SRC/HSP90AA1/BCL2L1/CASP9/YWHAZ/FOXO3/AKT2/TBC1D4/FOXO1/MAP3K5	34	97.1429	VUB14_RPE_VS_WT_RPE
PID_PI3KCI_PATHWAY	PID_PI3KCI_PATHWAY	48	-0.403603	-2.25254	1.0824e-05	4.30544e-05	1.19125e-05	24788	tags=96%, list=46%, signal=51%	PIK3R6/DAPP1/PLCG2/BLNK/BLK/FGR/PIK3R1/PIK3CB/LCK/SYK/HSP90AA1/PIK3CG/RHOA/ARAP3/NRAS/CYTH3/FYN/PLEKHA1/PTEN/HRAS/KRAS/RAP1A/PIK3CA/HCK/ARF1/LYN/PIK3R3/YES1/ARF6/LAT/PIK3R2/PIK3R5/PIK3CD/PDPK1/CYTH1/ARF5/RAC1/PLCG1/FOXO3/CYTH2/SRC/INPPL1/PLEKHA2/ADAP1/SGK1/ZAP70	46	95.8333	VUB13_RPE_VS_WT_RPE
PID_PI3KCI_PATHWAY	PID_PI3KCI_PATHWAY	48	-0.4286	-1.591	0.00762292	0.0636187	0.0512094	23385	tags=96%, list=44%, signal=54%	CYTH3/ITK/PIK3R1/PLEKHA1/NRAS/RAC1/ARF1/FGR/PIK3CB/BTK/FYN/RHOA/PIK3R3/ARAP3/YES1/ARF5/PLCG1/INPPL1/PDPK1/PIK3CA/KRAS/ARF6/PLCG2/PIK3CG/RAP1A/PIK3CD/BLK/CYTH1/PIK3R2/PIK3R5/PTEN/ADAP1/HRAS/LYN/PIK3R6/SRC/HSP90AA1/LAT/LCK/CYTH2/FOXO3/SYK/HCK/PLEKHA2/ZAP70/SGK1	46	95.8333	VUB14_RPE_VS_WT_RPE
PID_RAC1_PATHWAY	PID_RAC1_PATHWAY	54	-0.446785	-2.66881	1.19363e-07	9.0428e-07	2.50201e-07	23857	tags=98%, list=45%, signal=54%	NOXO1/PLCB2/ARPC3/PIP5K1B/MAPK9/IQGAP3/CTNNA1/STAT5A/WASF1/PAK2/ACTR2/MAP2K6/IQGAP1/ATF2/NCKAP1/RACGAP1/JUN/CYFIP2/BRK1/ARPC4/MAP2K4/CTNNB1/WASF2/ARHGAP5/PAK1/PIP5K1A/ARPC2/MAP3K1/NOXA1/ABI2/MAP2K7/CYBA/CDH1/ARHGDIA/MAP3K11/ACTR3/MAPK8/ABI1/RAC1/ARPC5/MAPK14/STAT3/MAP2K3/CFL1/NCF2/CRK/ARPC1B/LIMK1/PIP5K1C/BAIAP2/BCAR1/CYBB/NCF1	53	98.1481	VUB13_RPE_VS_WT_RPE
PID_RAC1_PATHWAY	PID_RAC1_PATHWAY	54	-0.452996	-1.73484	0.00136881	0.0177075	0.0142535	24600	tags=98%, list=46%, signal=53%	IQGAP3/PIP5K1A/PIP5K1B/STAT5A/WASF1/MAPK9/ARPC3/PAK2/BRK1/ARPC4/ARHGDIA/RAC1/JUN/CYFIP2/ACTR2/MAP2K4/NOXA1/RACGAP1/MAP3K11/WASF2/ARPC5/ARPC2/NCKAP1/ARHGAP5/LIMK1/MAP2K7/ATF2/MAP3K1/PAK1/MAP2K3/ABI2/PIP5K1C/PLCB2/CTNNA1/MAPK8/NCF2/IQGAP1/NOXO1/CYBA/ARPC1B/BCAR1/ACTR3/MAPK14/ABI1/MAP2K6/CFL1/STAT3/CTNNB1/CRK/BAIAP2/NCF1/CDH1/CYBB	53	98.1481	VUB14_RPE_VS_WT_RPE
PID_RANBP2_PATHWAY	PID_RANBP2_PATHWAY	11	-0.602086	-2.03919	0.00166469	0.00322381	0.000891979	21265	tags=100%, list=40%, signal=60%	XPO1/RAN/PIAS1/UBE2I/SUMO1/RANBP2/PIAS2/MDM2/HDAC4/RANGAP1	10	90.9091	VUB13_RPE_VS_WT_RPE
PID_RANBP2_PATHWAY	PID_RANBP2_PATHWAY	11	-0.613394	-1.59491	0.0441341	0.19902	0.1602	20661	tags=100%, list=39%, signal=61%	UBE2I/SUMO1/PIAS2/PIAS1/HDAC4/XPO1/MDM2/RAN/RANBP2/RANGAP1	10	90.9091	VUB14_RPE_VS_WT_RPE
PID_RETINOIC_ACID_PATHWAY	PID_RETINOIC_ACID_PATHWAY	30	-0.562331	-2.73245	4.93266e-07	2.96038e-06	8.19094e-07	23399	tags=100%, list=44%, signal=56%	CDK1/HDAC1/HDAC3/MAPK1/NRIP1/NCOA1/PRKACA/CDK7/CCNH/EP300/NCOA2/MNAT1/MAPK3/NCOA3/RXRB/MAPK8/PRKCG/KAT2B/MAPK14/RXRA/CREBBP/AKT1/PRKCA/RBP1/RXRG/RARA/NCOR2/RARG/RARB	29	96.6667	VUB13_RPE_VS_WT_RPE
PID_RETINOIC_ACID_PATHWAY	PID_RETINOIC_ACID_PATHWAY	30	-0.554091	-1.79692	0.00202105	0.0238692	0.0192133	23839	tags=100%, list=45%, signal=55%	MAPK3/RXRB/HDAC1/PRKACA/NCOA1/MAPK1/EP300/CDK7/AKT1/CCNH/MNAT1/RARA/CREBBP/HDAC3/NCOA2/MAPK8/RARG/NRIP1/RXRA/KAT2B/MAPK14/VDR/NCOA3/PRKCA/CDK1/PRKCG/RBP1/NCOR2/RARB	29	96.6667	VUB14_RPE_VS_WT_RPE
PID_RET_PATHWAY	PID_RET_PATHWAY	39	-0.63753	-3.41318	1e-10	2.08178e-09	5.75996e-10	17520	tags=97%, list=33%, signal=66%	RHOA/NCK1/DOK5/MAPK1/RASA1/DOK1/JUN/GRB2/PRKACA/SOS1/HRAS/IRS1/RAP1A/PIK3CA/PTPN11/PTK2/CREB1/MAPK3/MAPK8/RAC1/DOK4/SHC1/GDNF/IRS2/PXN/GRB10/SHANK3/FRS2/PRKCA/GAB1/SRC/CRK/RET/GFRA1/PDLIM7/BCAR1/GRB7/DOK6	38	97.4359	VUB13_RPE_VS_WT_RPE
PID_RET_PATHWAY	PID_RET_PATHWAY	39	-0.580484	-2.00318	7.56749e-05	0.00165453	0.0013318	22435	tags=100%, list=42%, signal=58%	SHC1/PIK3R1/PRKACA/RAC1/JUN/MAPK1/GRB2/IRS1/SOS1/RHOA/PXN/PTK2/NCK1/CREB1/RASA1/RET/PTPN11/PIK3CA/DOK1/GDNF/SHANK3/MAPK8/RAP1A/HRAS/BCAR1/DOK4/SRC/FRS2/DOK5/IRS2/PRKCA/PDLIM7/CRK/GRB10/GAB1/GFRA1/DOK6/GRB7	38	97.4359	VUB14_RPE_VS_WT_RPE
PID_RHOA_REG_PATHWAY	PID_RHOA_REG_PATHWAY	46	-0.528496	-2.99336	2.94199e-09	3.60071e-08	9.96261e-09	25214	tags=100%, list=47%, signal=53%	NGEF/ARHGDIB/ARHGAP6/ARHGAP4/MCF2/OPHN1/ARHGEF2/RHOA/ARAP3/ARHGEF18/CDKN1B/ARAP1/ARHGEF25/ARHGEF5/VAV1/ARHGEF11/ARHGEF3/ARHGEF28/ARHGAP5/ARHGEF12/TRIO/ARHGEF10/ECT2/AKAP13/ARHGAP35/ARHGDIA/ARHGEF1/VAV3/OBSCN/SRGAP1/ARHGAP9/BCR/ARHGEF10L/VAV2/MYO9B/ARHGAP8/FARP1/NET1/MCF2L/ARHGEF17/DEF6/ARHGDIG/DLC1/PLEKHG6/ABR	45	97.8261	VUB13_RPE_VS_WT_RPE
PID_RHOA_REG_PATHWAY	PID_RHOA_REG_PATHWAY	46	-0.39455	-1.44909	0.020727	0.127224	0.102408	24051	tags=93%, list=45%, signal=51%	ARHGEF11/ARHGAP4/ARAP1/OPHN1/VAV3/ARHGAP35/ARHGDIB/ARHGEF1/ARHGDIA/VAV1/ARHGEF18/ARHGEF25/RHOA/ARAP3/TRIO/OBSCN/ARHGAP5/CDKN1B/SRGAP1/ARHGEF10/ARHGEF17/ARHGEF12/MYO9B/BCR/VAV2/ARHGEF28/AKAP13/ARHGEF5/FARP1/ECT2/ARHGEF3/MCF2L/ARHGEF10L/ARHGAP6/NET1/ARHGAP8/DEF6/MCF2/ABR/ARHGAP9/DLC1/PLEKHG6/ARHGDIG	43	93.4783	VUB14_RPE_VS_WT_RPE
PID_RXR_VDR_PATHWAY	PID_RXR_VDR_PATHWAY	26	-0.485134	-2.2082	8.91368e-05	0.000255866	7.07944e-05	8447	tags=65%, list=16%, signal=55%	PPARA/RXRB/TGFB1/NR1H2/RXRA/NR1H3/RXRG/RARA/NCOR2/PPARD/RARG/NR4A1/SREBF1/BCL2/PPARG/RARB/NR1H4	17	65.3846	VUB13_RPE_VS_WT_RPE
PID_RXR_VDR_PATHWAY	PID_RXR_VDR_PATHWAY	26	-0.452018	-1.41656	0.044393	0.199054	0.160227	23839	tags=96%, list=45%, signal=53%	RXRG/THRA/TNF/FAM120B/RXRB/RPS6KB1/NCOA1/MED1/ABCA1/TGFB1/RARA/PPARG/PPARA/RARG/RXRA/NR1H2/NR1H3/NR4A1/VDR/PPARD/NCOR2/SREBF1/BCL2/RARB/NR1H4	25	96.1538	VUB14_RPE_VS_WT_RPE
PID_S1P_S1P3_PATHWAY	PID_S1P_S1P3_PATHWAY	29	-0.477543	-2.30474	3.83303e-05	0.000125283	3.4664e-05	23099	tags=41%, list=43%, signal=24%	GNAZ/S1PR2/VEGFA/AKT1/ITGAV/SRC/GNAO1/GNA11/PDGFRB/CXCR4/GNA14/GNA15	12	41.3793	VUB13_RPE_VS_WT_RPE
PID_S1P_S1P3_PATHWAY	PID_S1P_S1P3_PATHWAY	29	-0.446174	-1.43801	0.0478314	0.207609	0.167113	24607	tags=97%, list=46%, signal=52%	PDGFB/GNA12/MAPK3/GNA13/GNAI1/RAC1/GNAO1/MAPK1/AKT3/CXCR4/S1PR2/RHOA/GNAI2/AKT1/GNAI3/JAK2/GNA11/VEGFA/GNAQ/GNA15/GNAZ/SRC/PDGFRB/S1PR1/ITGB3/ITGAV/GNA14/FLT1	28	96.5517	VUB14_RPE_VS_WT_RPE
PID_S1P_S1P4_PATHWAY	PID_S1P_S1P4_PATHWAY	14	-0.619514	-2.36304	0.000291785	0.000718972	0.000198929	20336	tags=93%, list=38%, signal=58%	RHOA/GNAI3/MAPK1/GNA12/GNA13/CDC42/GNAI2/MAPK3/PLCG1/GNAZ/S1PR5/GNAO1/S1PR4	13	92.8571	VUB13_RPE_VS_WT_RPE
PID_S1P_S1P4_PATHWAY	PID_S1P_S1P4_PATHWAY	14	-0.57248	-1.55696	0.0424638	0.19537	0.157262	22848	tags=100%, list=43%, signal=57%	MAPK3/GNA13/GNAI1/GNAO1/MAPK1/CDC42/RHOA/GNAI2/PLCG1/GNAI3/GNAZ/S1PR5/S1PR4	13	92.8571	VUB14_RPE_VS_WT_RPE
PID_SMAD2_3PATHWAY	PID_SMAD2_3PATHWAY	16	-0.621653	-2.47884	2.87193e-05	9.87227e-05	2.73151e-05	20223	tags=100%, list=38%, signal=62%	CTDSP2/MAPK1/UBE2I/SMAD2/KPNB1/PPM1A/MAP3K1/MAPK3/KPNA2/NUP214/PIAS4/SMAD3/CTDSPL/CTDSP1/NUP153	15	93.75	VUB13_RPE_VS_WT_RPE
PID_SMAD2_3PATHWAY	PID_SMAD2_3PATHWAY	16	-0.580234	-1.62296	0.0206455	0.12687	0.102123	22435	tags=100%, list=42%, signal=58%	CTDSP2/SMAD4/MAPK1/UBE2I/PIAS4/KPNB1/MAP3K1/SMAD2/NUP214/CTDSP1/PPM1A/CTDSPL/KPNA2/SMAD3/NUP153	15	93.75	VUB14_RPE_VS_WT_RPE
PID_SYNDECAN_1_PATHWAY	PID_SYNDECAN_1_PATHWAY	46	-0.425264	-2.40866	6.72004e-06	2.87587e-05	7.9571e-06	8829	tags=54%, list=17%, signal=45%	BSG/COL6A1/SDC1/COL3A1/SDCBP/COL14A1/CCL5/COL6A2/COL4A1/COL15A1/COL5A1/COL13A1/MET/COL17A1/COL11A1/COL1A1/LAMA5/COL16A1/COL8A2/COL4A4/COL11A2/MMP9/COL9A3/COL4A3/COL8A1	25	54.3478	VUB13_RPE_VS_WT_RPE
PID_SYNDECAN_1_PATHWAY	PID_SYNDECAN_1_PATHWAY	46	-0.385757	-1.4168	0.0268563	0.151006	0.121551	10548	tags=46%, list=20%, signal=37%	COL1A1/COL5A1/COL11A2/MMP7/HPSE/COL3A1/COL10A1/COL4A1/LAMA5/SDCBP/COL13A1/COL9A3/COL6A3/COL8A2/MET/COL4A4/COL14A1/COL4A3/COL8A1/COL15A1/COL11A1	21	45.6522	VUB14_RPE_VS_WT_RPE
PID_TCPTP_PATHWAY	PID_TCPTP_PATHWAY	42	-0.475042	-2.64987	6.09329e-07	3.54381e-06	9.8052e-07	24035	tags=98%, list=45%, signal=54%	HGF/CSF1/PDGFB/EGF/STAT6/EGFR/EIF2AK2/PIK3R1/PIK3CB/STAT5A/ATR/STAT1/PIAS1/STAT5B/GRB2/SOS1/RAB4A/JAK3/PIK3CA/KPNB1/PIK3R3/KPNA2/JAK1/PTPN1/ITGB1/PIK3R2/PIK3CD/SHC1/PTPN2/LMAN1/STAT3/CREBBP/VEGFA/ITGA1/INSR/GAB1/SRC/MET/KDR/PDGFRB/CSF1R	41	97.619	VUB13_RPE_VS_WT_RPE
PID_TCPTP_PATHWAY	PID_TCPTP_PATHWAY	42	-0.387974	-1.37017	0.0293828	0.159124	0.128086	24607	tags=93%, list=46%, signal=50%	PDGFB/EGFR/STAT5A/JAK1/SHC1/EGF/EIF2AK2/PIK3R1/HGF/RAB4A/STAT5B/GRB2/PIK3CB/SOS1/STAT1/PIK3R3/JAK3/LMAN1/PIAS1/KPNB1/PIK3CA/CREBBP/ITGB1/VEGFA/PIK3CD/ATR/PIK3R2/PTPN1/KPNA2/SRC/PTPN2/PDGFRB/STAT3/GAB1/INSR/ITGA1/MET/CSF1R/KDR	39	92.8571	VUB14_RPE_VS_WT_RPE
PID_TELOMERASE_PATHWAY	PID_TELOMERASE_PATHWAY	67	-0.401424	-2.36539	2.18962e-07	1.48927e-06	4.1206e-07	23892	tags=97%, list=45%, signal=54%	DKC1/EGF/IRF1/EGFR/IFNAR2/IFNG/TERF2IP/RAD50/HDAC1/RBBP7/NBN/TERF1/PARP2/HDAC2/HSP90AA1/BLM/XRCC6/RPS6KB1/TNKS/MRE11/SP3/RAD1/PTGES3/SAP30/MAPK1/SAP18/HUS1/POT1/WRN/JUN/CDKN1B/XRCC5/TERF2/ATM/SP1/UBE3A/YWHAE/RBBP4/MAX/MTOR/ZNFX1/SMG5/TINF2/MAPK3/SIN3A/SMG6/NCL/ABL1/NFKB1/MXD1/IL2/SMAD3/PINX1/TGFB1/HNRNPC/SIN3B/RAD9A/CCND1/ACD/E2F1/AKT1/ESR1/TERT/FOS/MYC	65	97.0149	VUB13_RPE_VS_WT_RPE
PID_TELOMERASE_PATHWAY	PID_TELOMERASE_PATHWAY	67	-0.404594	-1.63655	0.00247485	0.0275672	0.02219	25429	tags=97%, list=48%, signal=51%	WT1/TERF2IP/EGFR/IRF1/SMG5/SIN3B/MAPK3/HDAC2/EGF/NBN/RAD1/IFNAR2/PARP2/RPS6KB1/SP3/HDAC1/XRCC5/IFNG/TERF2/JUN/RBBP7/MAPK1/TNKS/SAP18/MAX/WRN/MXD1/UBE3A/TINF2/TGFB1/SIN3A/AKT1/ACD/MTOR/XRCC6/CDKN1B/SMG6/SP1/RBBP4/RAD9A/NFKB1/YWHAE/ZNFX1/MRE11/POT1/NCL/PTGES3/ABL1/ESR1/HNRNPC/ATM/SMAD3/CCND1/HSP90AA1/PINX1/SAP30/TERF1/BLM/MYC/IL2/RAD50/FOS/HUS1/E2F1/TERT	65	97.0149	VUB14_RPE_VS_WT_RPE
PID_TRKR_PATHWAY	PID_TRKR_PATHWAY	61	-0.463223	-2.75607	6.51534e-09	7.18461e-08	1.98787e-08	25061	tags=98%, list=47%, signal=52%	NTRK2/NGFR/BDNF/NGF/RGS19/MAGED1/PIK3R1/RIT2/DYNLT1/CRKL/NTRK1/RHOA/SHC3/FRS3/MAPK1/RASA1/NRAS/RIT1/GRB2/SOS1/ELMO1/HRAS/CDC42/KRAS/FAIM/RAP1A/PIK3CA/PTPN11/DNAJA3/MAPK3/TIAM1/ABL1/NTRK3/RAC1/PLCG1/MAP2K1/SHC1/DOCK1/SQSTM1/RAPGEF1/STAT3/CCND1/MATK/RHOG/NTF3/RAP1B/SHC2/MCF2L/FRS2/PRKCI/SH2B1/EHD4/GAB2/GAB1/CRK/PRKCZ/DNM1/GIPC1/NTF4/NEDD4L	60	98.3607	VUB13_RPE_VS_WT_RPE
PID_TRKR_PATHWAY	PID_TRKR_PATHWAY	61	-0.400428	-1.56936	0.00487052	0.0453696	0.0365199	25151	tags=95%, list=47%, signal=50%	RIT1/RGS19/NTRK3/BDNF/SHC3/NTF3/RHOG/MAGED1/RIT2/MAPK3/SHC1/NGFR/PIK3R1/DYNLT1/FRS3/NRAS/RAC1/MAPK1/CDC42/GRB2/SOS1/CRKL/RHOA/SHC2/PLCG1/RASA1/FAIM/MAP2K1/PTPN11/DNAJA3/PIK3CA/RAPGEF1/KRAS/RAP1A/SH2B1/ABL1/DOCK1/ELMO1/HRAS/NGF/SQSTM1/CCND1/TIAM1/FRS2/RAP1B/MCF2L/GAB2/PRKCI/STAT3/CRK/PRKCZ/GAB1/GIPC1/MATK/DNM1/EHD4/NTF4/NEDD4L	58	95.082	VUB14_RPE_VS_WT_RPE
PID_TXA2PATHWAY	PID_TXA2PATHWAY	56	-0.393744	-2.33836	1.4131e-06	7.43254e-06	2.05647e-06	24788	tags=96%, list=46%, signal=52%	PIK3R6/PTGDR/PLCB2/EGF/BLK/EGFR/PRKCD/FGR/PRKCE/PRKCH/LCK/SYK/ICAM1/TGM2/PIK3CG/RHOA/ROCK1/GRK3/GNA12/PRKACA/FYN/GNG2/GNA13/ARRB2/GNAI2/HCK/LYN/YES1/ARHGEF1/GNB1/RAB11A/TBXA2R/GNAQ/PIK3R5/PRKCG/RAC1/GRK2/PTGIR/GNB5/MAPK14/AKT1/ARR3/PRKCA/PRKCB/SRC/PRKCZ/GNA11/SLC9A3R1/DNM1/PRKCQ/VCAM1/MAPK11/GNA14/GNA15	54	96.4286	VUB13_RPE_VS_WT_RPE
PID_TXA2PATHWAY	PID_TXA2PATHWAY	56	-0.390709	-1.48131	0.0125174	0.0899855	0.0724331	25170	tags=96%, list=47%, signal=51%	SELE/ARR3/TGM2/PRKCD/EGFR/PTGDR/GNA12/PRKCE/GNG2/GNA13/EGF/ARHGEF1/PRKACA/RAC1/FGR/FYN/RHOA/GRK2/GNAI2/GNB1/ROCK1/AKT1/YES1/RAB11A/GNA11/PLCB2/GNAQ/PIK3CG/ARRB2/BLK/PIK3R5/GNA15/LYN/PIK3R6/MAPK11/SRC/GNB5/GRK3/MAPK14/LCK/PRKCH/PRKCA/PRKCG/ICAM1/PRKCB/TBXA2R/PRKCZ/PTGIR/DNM1/SYK/HCK/SLC9A3R1/PRKCQ/GNA14	54	96.4286	VUB14_RPE_VS_WT_RPE
PID_VEGFR1_2_PATHWAY	PID_VEGFR1_2_PATHWAY	69	-0.44175	-2.65658	7.94392e-10	1.18759e-08	3.28588e-09	25129	tags=97%, list=47%, signal=51%	FES/CAV1/PRKCD/ITGB3/NEDD4/PIK3R1/CTNNA1/PRKAB1/SH2D2A/PAK2/HSP90AA1/MAP2K6/RHOA/NCK1/IQGAP1/ROCK1/NCK2/FBXW11/MAPK1/PRKAA1/GRB2/CAMKK2/CBL/PRKACA/FYN/RAF1/CDC42/CTNNB1/FLT1/PTPN6/PIK3CA/PTPN11/PTK2/HGS/ARF1/PRKAG1/HSP90AB1/MAPK3/PRKAA2/BRAF/PDPK1/PTPRJ/MAP2K2/PLCG1/MAP2K1/MYOF/PTPN2/MAPK14/AKAP1/PXN/VEGFA/MAPKAPK2/AKT1/GRB10/MAP2K3/PRKCA/ITGAV/GAB1/PRKCB/DNM2/SRC/SHB/VCL/KDR/MAPK11/VTN/PTK2B	67	97.1014	VUB13_RPE_VS_WT_RPE
PID_VEGFR1_2_PATHWAY	PID_VEGFR1_2_PATHWAY	69	-0.408625	-1.6509	0.00215794	0.0250938	0.0201991	24532	tags=97%, list=46%, signal=53%	FES/PRKCD/NEDD4/PRKAB1/MAPK3/SH2D2A/PAK2/PIK3R1/HGS/RAF1/PRKACA/CBL/ARF1/PTPRJ/MAPK1/CDC42/GRB2/FBXW11/PRKAA1/NCK2/FYN/RHOA/MAP2K2/PXN/PTK2/MYOF/PRKAA2/ROCK1/AKAP1/NCK1/AKT1/CAMKK2/BRAF/PLCG1/PDPK1/MAPKAPK2/MAP2K3/MAP2K1/PTPN11/PIK3CA/VEGFA/CTNNA1/HSP90AB1/IQGAP1/SHB/DNM2/MAPK11/SRC/HSP90AA1/MAPK14/MAP2K6/PTPN6/PTPN2/PRKCA/PRKAG1/CTNNB1/PRKCB/GRB10/GAB1/ITGB3/CAV1/ITGAV/VTN/VCL/KDR/PTK2B/FLT1	67	97.1014	VUB14_RPE_VS_WT_RPE
REACTOME_ABC_FAMILY_PROTEINS_MEDIATED_TRANSPORT	REACTOME_ABC_FAMILY_PROTEINS_MEDIATED_TRANSPORT	103	-0.420874	-2.83052	1e-10	2.08178e-09	5.75996e-10	24703	tags=97%, list=46%, signal=52%	ABCC2/KCNJ11/ABCD1/ABCB7/PSMD10/ABCA8/ABCA9/ABCB4/CFTR/PSMA8/PEX3/ABCC4/PSMC5/PSMB8/PSMA3/PSMB5/ERLEC1/UBA52/EIF2S1/RNF185/EIF2S3/UBB/SEL1L/PSMB2/PSMB3/PSMC6/SEM1/ERLIN1/ABCA5/ABCA3/PSMA5/PSMD6/PSMD8/RPS27A/PSMD9/PSMF1/PSME1/PSMB1/DERL1/ERLIN2/ABCB6/PEX19/DERL2/ABCB10/PSMD2/PSMC2/PSMA2/PSMD3/PSMD4/ABCA4/ABCC11/PSMB6/EIF2S2/PSMB10/PSME3/PSME2/PSMB7/PSMA6/PSMC1/ABCC6/PSMA4/UBC/PSMA1/ABCF1/PSMD13/PS…	100	97.0874	VUB13_RPE_VS_WT_RPE
REACTOME_ABC_FAMILY_PROTEINS_MEDIATED_TRANSPORT	REACTOME_ABC_FAMILY_PROTEINS_MEDIATED_TRANSPORT	103	-0.434245	-1.85303	1.27543e-05	0.000414005	0.00033325	25272	tags=97%, list=47%, signal=51%	PSMA8/PEX19/APOA1/ABCB7/ABCD1/ERLEC1/ABCB4/PSMD4/PSMB8/ABCA3/PSMC5/PSMD10/PSMA5/PSMD5/PSMB3/PSMB4/SEL1L/ABCC11/RNF185/PSMD9/EIF2S1/PSMB2/ABCA2/PSMD8/PSMD6/PSMD3/UBC/PSMC2/EIF2S3/PSMD13/PEX3/PSMF1/PSMA3/ABCC4/PSMB6/PSMA4/RPS27A/PSMC6/UBB/OS9/ABCB6/ERLIN1/SEM1/PSMB5/ERLIN2/ABCG4/EIF2S2/PSMC1/ABCB10/PSMA2/ABCF1/DERL2/PSMB7/UBA52/PSMB1/DERL1/PSMD1/PSMD12/PSMA1/RNF5/PSMD11/PSMD7/PSMC4/PSMD2/PSME1/CFTR…	100	97.0874	VUB14_RPE_VS_WT_RPE
REACTOME_ABERRANT_REGULATION_OF_MITOTIC_EXIT_IN_CANCER_DUE_TO_RB1_DEFECTS	REACTOME_ABERRANT_REGULATION_OF_MITOTIC_EXIT_IN_CANCER_DUE_TO_RB1_DEFECTS	20	-0.550616	-2.29096	4.2317e-05	0.000136117	3.76615e-05	24019	tags=100%, list=45%, signal=55%	UBE2C/ANAPC16/ANAPC11/UBE2E1/CDC27/CDC16/ANAPC10/ANAPC4/ANAPC5/ANAPC1/FZR1/UBE2S/RB1/SKP2/ANAPC7/UBE2D1/CDC26/ANAPC15/ANAPC2	19	95	VUB13_RPE_VS_WT_RPE
REACTOME_ABERRANT_REGULATION_OF_MITOTIC_EXIT_IN_CANCER_DUE_TO_RB1_DEFECTS	REACTOME_ABERRANT_REGULATION_OF_MITOTIC_EXIT_IN_CANCER_DUE_TO_RB1_DEFECTS	20	-0.539156	-1.57832	0.0316512	0.166541	0.134055	24631	tags=100%, list=46%, signal=54%	CDC23/CDC27/ANAPC16/UBE2E1/ANAPC5/RB1/CDC16/ANAPC10/CDC26/ANAPC11/ANAPC7/ANAPC4/ANAPC15/ANAPC1/SKP2/ANAPC2/UBE2S/UBE2D1/UBE2C	19	95	VUB14_RPE_VS_WT_RPE
REACTOME_ABERRANT_REGULATION_OF_MITOTIC_G1_S_TRANSITION_IN_CANCER_DUE_TO_RB1_DEFECTS	REACTOME_ABERRANT_REGULATION_OF_MITOTIC_G1_S_TRANSITION_IN_CANCER_DUE_TO_RB1_DEFECTS	17	-0.661848	-2.6252	6.86369e-06	2.92055e-05	8.08073e-06	18077	tags=100%, list=34%, signal=66%	TFDP1/CDKN1B/RB1/CDK2/CCND2/CCNE2/E2F3/CDKN1C/CDK4/CDK6/CCNE1/CCND1/E2F1/CDKN1A/E2F2/CCND3	16	94.1176	VUB13_RPE_VS_WT_RPE
REACTOME_ABERRANT_REGULATION_OF_MITOTIC_G1_S_TRANSITION_IN_CANCER_DUE_TO_RB1_DEFECTS	REACTOME_ABERRANT_REGULATION_OF_MITOTIC_G1_S_TRANSITION_IN_CANCER_DUE_TO_RB1_DEFECTS	17	-0.612883	-1.72068	0.0119903	0.0871439	0.0701457	20692	tags=100%, list=39%, signal=61%	E2F3/CDKN1C/RB1/TFDP1/CCND2/CDK2/TFDP2/CDKN1B/CDK4/E2F2/CDKN1A/CCNE2/CCND1/CCND3/E2F1/CDK6	16	94.1176	VUB14_RPE_VS_WT_RPE
REACTOME_ABORTIVE_ELONGATION_OF_HIV_1_TRANSCRIPT_IN_THE_ABSENCE_OF_TAT	REACTOME_ABORTIVE_ELONGATION_OF_HIV_1_TRANSCRIPT_IN_THE_ABSENCE_OF_TAT	23	-0.579786	-2.49927	1.23477e-05	4.8169e-05	1.33276e-05	22463	tags=100%, list=42%, signal=58%	NELFE/POLR2K/POLR2C/POLR2B/POLR2G/NCBP1/NELFCD/NELFB/GTF2F1/SUPT4H1/POLR2D/POLR2F/POLR2H/NCBP2/SUPT5H/POLR2A/POLR2J/NELFA/POLR2L/POLR2E/GTF2F2/CTDP1	22	95.6522	VUB13_RPE_VS_WT_RPE
REACTOME_ABORTIVE_ELONGATION_OF_HIV_1_TRANSCRIPT_IN_THE_ABSENCE_OF_TAT	REACTOME_ABORTIVE_ELONGATION_OF_HIV_1_TRANSCRIPT_IN_THE_ABSENCE_OF_TAT	23	-0.545853	-1.64327	0.0135353	0.0952329	0.076657	24275	tags=100%, list=45%, signal=55%	POLR2H/POLR2I/NELFE/NELFCD/POLR2K/NELFB/GTF2F1/SUPT5H/POLR2B/NCBP2/POLR2F/POLR2J/POLR2C/POLR2D/POLR2L/POLR2G/POLR2A/NCBP1/POLR2E/NELFA/GTF2F2/CTDP1	22	95.6522	VUB14_RPE_VS_WT_RPE
REACTOME_ACTIVATED_PKN1_STIMULATES_TRANSCRIPTION_OF_AR_ANDROGEN_RECEPTOR_REGULATED_GENES_KLK2_AND_KLK3	REACTOME_ACTIVATED_PKN1_STIMULATES_TRANSCRIPTION_OF_AR_ANDROGEN_RECEPTOR_REGULATED_GENES_KLK2_AND_KLK3	61	0.58078	2.23247	5.86434e-10	9.43163e-09	2.60959e-09	21130	tags=90%, list=40%, signal=55%	KLK2/H2AC14/H2AC20/H2AC4/H2AC6/H2AC7/H2AC8/H2AJ/H2AX/H2AZ1/H2AZ2/H2BC1/H2BC10/H2BC11/H2BC12/H2BC13/H2BC14/H2BC15/H2BC17/H2BC21/H2BC3/H2BC4/H2BC5/H2BC6/H2BC7/H2BC8/H2BC9/H3-3A/H3-3B/H3C1/H3C10/H3C11/H3C12/H3C13/H3C14/H3C15/H3C2/H3C3/H3C4/H3C6/H3C7/H3C8/H4C1/H4C11/H4C12/H4C13/H4C14/H4C15/H4C2/H4C3/H4C4/H4C5/H4C6/H4C8/H4C9	55	90.1639	VUB13_RPE_VS_WT_RPE
REACTOME_ACTIVATED_PKN1_STIMULATES_TRANSCRIPTION_OF_AR_ANDROGEN_RECEPTOR_REGULATED_GENES_KLK2_AND_KLK3	REACTOME_ACTIVATED_PKN1_STIMULATES_TRANSCRIPTION_OF_AR_ANDROGEN_RECEPTOR_REGULATED_GENES_KLK2_AND_KLK3	61	0.802905	2.3937	1e-10	6.78333e-09	5.46019e-09	7087	tags=74%, list=13%, signal=64%	H3-3B/H2AZ2/H2BC5/H3-3A/H2AC6/H2BC4/H2BC21/H2AZ1/H2BC11/H4C5/H2AC8/H2BC15/H2AC20/H3C12/H2AX/H2AJ/H4C8/H2BC6/H2BC8/H3C6/H2BC12/H4C3/H2AC7/H4C6/H2BC3/H2BC14/H4C13/H4C4/H3C2/H3C11/H2BC9/H3C1/H2BC7/H2BC10/H2BC17/H4C1/H3C4/H2AC14/H3C10/H2AC4/H2BC13/H3C3/H4C9/H4C2/H3C7	45	73.7705	VUB14_RPE_VS_WT_RPE
REACTOME_ACTIVATED_TAK1_MEDIATES_P38_MAPK_ACTIVATION	REACTOME_ACTIVATED_TAK1_MEDIATES_P38_MAPK_ACTIVATION	23	-0.610892	-2.63336	3.72876e-06	1.72523e-05	4.77346e-06	20802	tags=100%, list=39%, signal=61%	NOD1/TRAF6/UBA52/TAB3/UBB/RPS27A/MAP2K6/IRAK1/MAP3K7/IKBKG/UBE2V1/TAB2/RIPK2/MAPKAPK3/UBC/UBE2N/TAB1/MAPK14/MAPKAPK2/MAP2K3/NOD2/MAPK11	22	95.6522	VUB13_RPE_VS_WT_RPE
REACTOME_ACTIVATED_TAK1_MEDIATES_P38_MAPK_ACTIVATION	REACTOME_ACTIVATED_TAK1_MEDIATES_P38_MAPK_ACTIVATION	23	-0.540104	-1.62596	0.015196	0.102685	0.0826553	24582	tags=100%, list=46%, signal=54%	TAB3/TRAF6/NOD1/IRAK2/UBC/UBE2V1/IRAK1/NOD2/RPS27A/MAP3K7/UBB/TAB1/TAB2/UBA52/MAPKAPK2/MAP2K3/UBE2N/MAPKAPK3/MAPK11/MAPK14/RIPK2/MAP2K6	22	95.6522	VUB14_RPE_VS_WT_RPE
REACTOME_ACTIVATION_OF_ANTERIOR_HOX_GENES_IN_HINDBRAIN_DEVELOPMENT_DURING_EARLY_EMBRYOGENESIS	REACTOME_ACTIVATION_OF_ANTERIOR_HOX_GENES_IN_HINDBRAIN_DEVELOPMENT_DURING_EARLY_EMBRYOGENESIS	116	0.410035	1.69208	1.72845e-06	8.90002e-06	2.4625e-06	21441	tags=53%, list=40%, signal=32%	HOXA1/HOXB4/HOXB3/H2AC14/H2AC20/H2AC4/H2AC6/H2AC7/H2AC8/H2AJ/H2AX/H2AZ1/H2AZ2/H2BC1/H2BC10/H2BC11/H2BC12/H2BC13/H2BC14/H2BC15/H2BC17/H2BC21/H2BC3/H2BC4/H2BC5/H2BC6/H2BC7/H2BC8/H2BC9/H3-3A/H3-3B/H3C1/H3C10/H3C11/H3C12/H3C13/H3C14/H3C15/H3C2/H3C3/H3C4/H3C6/H3C7/H3C8/H4C1/H4C11/H4C12/H4C13/H4C14/H4C15/H4C2/H4C3/H4C4/H4C5/H4C6/H4C8/H4C9/HOXA4/HOXB1/HOXC4/HOXD1/HOXD4	62	53.4483	VUB13_RPE_VS_WT_RPE
REACTOME_ACTIVATION_OF_ANTERIOR_HOX_GENES_IN_HINDBRAIN_DEVELOPMENT_DURING_EARLY_EMBRYOGENESIS	REACTOME_ACTIVATION_OF_ANTERIOR_HOX_GENES_IN_HINDBRAIN_DEVELOPMENT_DURING_EARLY_EMBRYOGENESIS	116	0.710911	2.2833	1e-10	6.78333e-09	5.46019e-09	7087	tags=39%, list=13%, signal=34%	H3-3B/H2AZ2/H2BC5/H3-3A/H2AC6/H2BC4/H2BC21/H2AZ1/H2BC11/H4C5/H2AC8/H2BC15/H2AC20/H3C12/H2AX/H2AJ/H4C8/H2BC6/H2BC8/H3C6/H2BC12/H4C3/H2AC7/H4C6/H2BC3/H2BC14/H4C13/H4C4/H3C2/H3C11/H2BC9/H3C1/H2BC7/H2BC10/H2BC17/H4C1/H3C4/H2AC14/H3C10/H2AC4/H2BC13/H3C3/H4C9/H4C2/H3C7	45	38.7931	VUB14_RPE_VS_WT_RPE
REACTOME_ACTIVATION_OF_ATR_IN_RESPONSE_TO_REPLICATION_STRESS	REACTOME_ACTIVATION_OF_ATR_IN_RESPONSE_TO_REPLICATION_STRESS	37	-0.561206	-2.91036	1.66983e-08	1.60672e-07	4.44555e-08	23463	tags=100%, list=44%, signal=56%	MCM3/MCM8/MCM2/CLSPN/RPA2/RPA1/RFC3/ORC3/CDC45/MCM4/MCM6/ORC4/ORC2/RAD17/RFC5/ATR/RAD1/HUS1/RAD9B/RFC2/MCM10/RFC4/CDK2/ATRIP/DBF4/CHEK1/MCM7/CDC25A/RPA3/CDC7/MCM5/ORC6/RAD9A/ORC5/ORC1/CDC6	36	97.2973	VUB13_RPE_VS_WT_RPE
REACTOME_ACTIVATION_OF_ATR_IN_RESPONSE_TO_REPLICATION_STRESS	REACTOME_ACTIVATION_OF_ATR_IN_RESPONSE_TO_REPLICATION_STRESS	37	-0.566133	-1.91397	0.00027293	0.00473467	0.00381113	23200	tags=100%, list=43%, signal=57%	RAD1/ORC4/RPA1/RFC5/CDC25C/ORC2/RFC2/RFC3/MCM8/RAD17/RPA2/CDK2/MCM2/MCM6/CDC45/ORC6/RAD9A/MCM3/ORC3/MCM7/CDC7/DBF4/ATRIP/ATR/RFC4/CHEK1/CLSPN/RPA3/MCM5/MCM4/CDC25A/MCM10/HUS1/ORC5/CDC6/ORC1	36	97.2973	VUB14_RPE_VS_WT_RPE
REACTOME_ACTIVATION_OF_BH3_ONLY_PROTEINS	REACTOME_ACTIVATION_OF_BH3_ONLY_PROTEINS	30	-0.558174	-2.71224	5.77882e-07	3.39639e-06	9.3973e-07	23621	tags=57%, list=44%, signal=32%	PPP3R1/MAPK8/BID/PPP1R13B/DYNLL2/BMF/YWHAQ/YWHAZ/AKT2/E2F1/AKT1/TP53BP2/BBC3/PPP3CC/BCL2/PMAIP1/SFN	17	56.6667	VUB13_RPE_VS_WT_RPE
REACTOME_ACTIVATION_OF_BH3_ONLY_PROTEINS	REACTOME_ACTIVATION_OF_BH3_ONLY_PROTEINS	30	-0.537084	-1.74177	0.00356282	0.0367464	0.0295787	24747	tags=100%, list=46%, signal=54%	SFN/TP73/BAD/BCL2L11/DYNLL1/TP53/AKT3/TFDP1/BBC3/YWHAG/AKT1/TFDP2/YWHAB/PPP3R1/YWHAE/MAPK8/BMF/DYNLL2/YWHAH/YWHAQ/PPP1R13B/TP53BP2/BID/YWHAZ/AKT2/BCL2/PPP3CC/E2F1/PMAIP1	29	96.6667	VUB14_RPE_VS_WT_RPE
REACTOME_ACTIVATION_OF_GENE_EXPRESSION_BY_SREBF_SREBP	REACTOME_ACTIVATION_OF_GENE_EXPRESSION_BY_SREBF_SREBP	42	-0.588323	-3.28177	1e-10	2.08178e-09	5.75996e-10	16297	tags=93%, list=31%, signal=65%	TM7SF2/HELZ2/NCOA6/NCOA1/NFYB/ACACB/SP1/MTF1/TBL1X/NCOA2/MED1/TBL1XR1/FDPS/CHD9/CARM1/ELOVL6/NFYA/SC5D/ACACA/NFYC/FDFT1/PPARA/SMARCD3/SREBF2/RXRA/PMVK/CREBBP/DHCR7/MVK/LSS/HMGCS1/CYP51A1/SCD/SREBF1/HMGCR/IDI1/FASN/MVD/SQLE	39	92.8571	VUB13_RPE_VS_WT_RPE
REACTOME_ACTIVATION_OF_GENE_EXPRESSION_BY_SREBF_SREBP	REACTOME_ACTIVATION_OF_GENE_EXPRESSION_BY_SREBF_SREBP	42	-0.547284	-1.93279	0.000123419	0.00245492	0.00197606	24209	tags=100%, list=45%, signal=55%	SMARCD3/GPAM/GGPS1/FDPS/HELZ2/TM7SF2/CARM1/NCOA1/NCOA6/MED1/TBL1X/TGS1/SP1/CREBBP/SREBF2/CHD9/PPARA/NCOA2/FASN/MTF1/RXRA/NFYB/ELOVL6/TBL1XR1/ACACA/NFYA/NFYC/PMVK/DHCR7/ACACB/FDFT1/MVK/CYP51A1/SREBF1/HMGCR/HMGCS1/LSS/MVD/IDI1/SCD/SQLE	41	97.619	VUB14_RPE_VS_WT_RPE
REACTOME_ACTIVATION_OF_SMO	REACTOME_ACTIVATION_OF_SMO	18	-0.566287	-2.28651	9.04009e-05	0.000258994	7.16598e-05	23181	tags=100%, list=43%, signal=57%	GAS1/CDON/GAS8/BOC/PTCH1/EVC/EVC2/EFCAB7/ARRB2/CSNK1A1/ARRB1/DHH/SMO/GRK2/IQCE/SHH/IHH	17	94.4444	VUB13_RPE_VS_WT_RPE
REACTOME_ACTIVATION_OF_SMO	REACTOME_ACTIVATION_OF_SMO	18	-0.526683	-1.49816	0.0454929	0.201594	0.162271	25296	tags=100%, list=47%, signal=53%	IQCE/GAS1/BOC/EVC/EVC2/KIF3A/GAS8/GRK2/EFCAB7/DHH/IHH/SMO/ARRB2/CSNK1A1/ARRB1/PTCH1/SHH	17	94.4444	VUB14_RPE_VS_WT_RPE
REACTOME_ACTIVATION_OF_THE_MRNA_UPON_BINDING_OF_THE_CAP_BINDING_COMPLEX_AND_EIFS_AND_SUBSEQUENT_BINDING_TO_43S	REACTOME_ACTIVATION_OF_THE_MRNA_UPON_BINDING_OF_THE_CAP_BINDING_COMPLEX_AND_EIFS_AND_SUBSEQUENT_BINDING_TO_43S	60	-0.492729	-2.95256	3.73015e-10	6.24731e-09	1.72854e-09	27130	tags=98%, list=51%, signal=48%	RPS26/RPS4X/RPS15A/RPS10/RPS15/RPS3A/RPS24/RPS17/RPS6/RPS5/RPS27/RPS25/RPS3/EIF2S1/EIF2S3/RPS21/EIF3H/FAU/RPS11/RPS14/RPS18/RPS7/RPS8/RPS13/EIF3E/EIF3I/EIF1AX/RPS23/RPS27A/RPS27L/RPS12/RPS28/EIF3M/EIF4G1/EIF3D/EIF3K/RPS29/RPS2/RPS20/EIF3B/EIF3G/EIF4A1/RPS16/EIF2S2/RPS19/EIF4B/EIF3L/EIF4H/RPS9/PABPC1/EIF4A2/EIF3C/EIF3A/EIF4E/EIF3F/EIF4EBP1/RPSA/EIF3J/RPS4Y1	59	98.3333	VUB13_RPE_VS_WT_RPE
REACTOME_ACTIVATION_OF_THE_MRNA_UPON_BINDING_OF_THE_CAP_BINDING_COMPLEX_AND_EIFS_AND_SUBSEQUENT_BINDING_TO_43S	REACTOME_ACTIVATION_OF_THE_MRNA_UPON_BINDING_OF_THE_CAP_BINDING_COMPLEX_AND_EIFS_AND_SUBSEQUENT_BINDING_TO_43S	60	-0.465248	-1.83296	0.000479165	0.00752304	0.00605561	26019	tags=98%, list=49%, signal=50%	RPS4Y2/RPS4X/EIF3I/RPS15A/EIF3B/RPS11/RPS25/RPS8/RPS27L/RPS15/EIF3C/RPS10/RPS21/EIF3D/EIF3L/EIF3E/RPSA/RPS19/EIF4G1/EIF2S1/RPS6/RPS18/EIF2S3/RPS3/RPS23/RPS14/EIF3K/EIF3H/FAU/EIF4B/RPS27A/RPS7/RPS3A/EIF1AX/EIF3M/EIF4E/RPS16/EIF2S2/RPS13/RPS24/RPS2/RPS28/RPS17/PABPC1/EIF3F/RPS5/EIF3A/RPS9/EIF4A2/RPS12/EIF3G/RPS29/EIF4H/EIF4A1/RPS26/EIF4EBP1/RPS20/EIF3J/RPS4Y1	59	98.3333	VUB14_RPE_VS_WT_RPE
REACTOME_AKT_PHOSPHORYLATES_TARGETS_IN_THE_CYTOSOL	REACTOME_AKT_PHOSPHORYLATES_TARGETS_IN_THE_CYTOSOL	14	-0.641889	-2.44839	0.000136159	0.000369644	0.000102275	19141	tags=100%, list=36%, signal=64%	CHUK/CDKN1B/CASP9/BAD/AKT3/GSK3B/MDM2/TSC2/GSK3A/AKT2/AKT1/CDKN1A/AKT1S1	13	92.8571	VUB13_RPE_VS_WT_RPE
REACTOME_AKT_PHOSPHORYLATES_TARGETS_IN_THE_CYTOSOL	REACTOME_AKT_PHOSPHORYLATES_TARGETS_IN_THE_CYTOSOL	14	-0.583564	-1.5871	0.0312153	0.165457	0.133183	22256	tags=100%, list=42%, signal=58%	MKRN1/AKT3/GSK3A/TSC2/AKT1/CHUK/CDKN1B/GSK3B/CDKN1A/MDM2/CASP9/AKT1S1/AKT2	13	92.8571	VUB14_RPE_VS_WT_RPE
REACTOME_ALK_MUTANTS_BIND_TKIS	REACTOME_ALK_MUTANTS_BIND_TKIS	12	-0.597547	-2.13295	0.000911995	0.00192101	0.000531515	21508	tags=92%, list=40%, signal=55%	CLTC/BCL11A/EML4/STRN/BIRC6/HIP1/NPM1/FN1/ALK/PRKAR1A/PPM1B	11	91.6667	VUB13_RPE_VS_WT_RPE
REACTOME_ALK_MUTANTS_BIND_TKIS	REACTOME_ALK_MUTANTS_BIND_TKIS	12	-0.57742	-1.52156	0.0443573	0.199054	0.160227	22583	tags=100%, list=42%, signal=58%	EML4/CLTC/FN1/BIRC6/HIP1/STRN/ALK/NPM1/BCL11A/PRKAR1A/PPM1B	11	91.6667	VUB14_RPE_VS_WT_RPE
REACTOME_AMINO_ACID_TRANSPORT_ACROSS_THE_PLASMA_MEMBRANE	REACTOME_AMINO_ACID_TRANSPORT_ACROSS_THE_PLASMA_MEMBRANE	33	-0.49986	-2.50211	4.1665e-06	1.89213e-05	5.23523e-06	26736	tags=100%, list=50%, signal=50%	SLC6A19/SLC38A4/SLC43A2/SLC7A3/SLC7A10/SLC43A1/SLC16A10/SLC38A1/SLC36A4/SLC6A6/SLC1A5/SLC3A2/SLC3A1/SLC7A11/SLC38A2/SLC6A15/SLC38A3/SLC38A5/SLC1A4/SLC36A1/SLC7A7/SLC6A14/SLC25A29/SLC7A8/SLC7A6/SLC7A9/SLC7A1/SLC36A2/SLC6A12/SLC7A5/SLC7A2/SLC6A20	32	96.9697	VUB13_RPE_VS_WT_RPE
REACTOME_AMINO_ACID_TRANSPORT_ACROSS_THE_PLASMA_MEMBRANE	REACTOME_AMINO_ACID_TRANSPORT_ACROSS_THE_PLASMA_MEMBRANE	33	-0.494493	-1.63303	0.0119315	0.0870262	0.070051	13022	tags=64%, list=24%, signal=48%	SLC7A1/SLC7A10/SLC1A4/SLC7A3/SLC7A11/SLC6A14/SLC25A29/SLC3A2/SLC16A10/SLC3A1/SLC7A6/SLC7A7/SLC6A12/SLC36A1/SLC7A9/SLC7A8/SLC6A15/SLC7A5/SLC7A2/SLC36A2/SLC6A20	21	63.6364	VUB14_RPE_VS_WT_RPE
REACTOME_AMYLOID_FIBER_FORMATION	REACTOME_AMYLOID_FIBER_FORMATION	103	0.334995	1.36628	0.0132095	0.0200165	0.00553826	21634	tags=56%, list=40%, signal=34%	IAPP/NPPA/CALB1/APOA4/FGA/H2AC14/H2AC20/H2AC4/H2AC6/H2AC7/H2AC8/H2AX/H2AZ1/H2BC1/H2BC10/H2BC11/H2BC12/H2BC13/H2BC14/H2BC15/H2BC17/H2BC21/H2BC3/H2BC4/H2BC5/H2BC6/H2BC7/H2BC8/H2BC9/H3-3A/H3-3B/H3C1/H3C10/H3C11/H3C12/H3C13/H3C14/H3C15/H3C2/H3C3/H3C4/H3C6/H3C7/H3C8/H4C1/H4C11/H4C12/H4C13/H4C14/H4C15/H4C2/H4C3/H4C4/H4C5/H4C6/H4C8/H4C9/INS	58	56.3107	VUB13_RPE_VS_WT_RPE
REACTOME_AMYLOID_FIBER_FORMATION	REACTOME_AMYLOID_FIBER_FORMATION	103	0.705124	2.24328	1e-10	6.78333e-09	5.46019e-09	7087	tags=42%, list=13%, signal=36%	H3-3B/H2BC5/H3-3A/H2AC6/H2BC4/H2BC21/H2AZ1/H2BC11/H4C5/H2AC8/H2BC15/H2AC20/H3C12/H2AX/H4C8/H2BC6/H2BC8/H3C6/H2BC12/H4C3/H2AC7/H4C6/H2BC3/H2BC14/H4C13/H4C4/H3C2/H3C11/H2BC9/H3C1/H2BC7/H2BC10/H2BC17/H4C1/H3C4/H2AC14/H3C10/H2AC4/H2BC13/H3C3/H4C9/H4C2/H3C7	43	41.7476	VUB14_RPE_VS_WT_RPE
REACTOME_APC_CDC20_MEDIATED_DEGRADATION_OF_NEK2A	REACTOME_APC_CDC20_MEDIATED_DEGRADATION_OF_NEK2A	26	-0.550678	-2.50654	6.85698e-06	2.92055e-05	8.08073e-06	24019	tags=100%, list=45%, signal=55%	NEK2/MAD2L1/BUB1B/UBE2C/UBA52/ANAPC16/ANAPC11/UBB/UBE2E1/CDC27/RPS27A/CDC16/ANAPC10/ANAPC4/ANAPC5/ANAPC1/CDC20/UBE2S/BUB3/ANAPC7/UBC/UBE2D1/CDC26/ANAPC15/ANAPC2	25	96.1538	VUB13_RPE_VS_WT_RPE
REACTOME_APC_CDC20_MEDIATED_DEGRADATION_OF_NEK2A	REACTOME_APC_CDC20_MEDIATED_DEGRADATION_OF_NEK2A	26	-0.558282	-1.74958	0.00336304	0.0350272	0.0281949	23613	tags=100%, list=44%, signal=56%	CDC23/UBC/CDC27/ANAPC16/UBE2E1/RPS27A/UBB/ANAPC5/CDC16/ANAPC10/MAD2L1/CDC26/ANAPC11/UBA52/BUB3/ANAPC7/ANAPC4/ANAPC15/ANAPC1/ANAPC2/BUB1B/UBE2S/CDC20/UBE2D1/UBE2C	25	96.1538	VUB14_RPE_VS_WT_RPE
REACTOME_APC_C_CDC20_MEDIATED_DEGRADATION_OF_CYCLIN_B	REACTOME_APC_C_CDC20_MEDIATED_DEGRADATION_OF_CYCLIN_B	24	-0.550657	-2.40563	1.30614e-05	5.04235e-05	1.39514e-05	24019	tags=100%, list=45%, signal=55%	CDK1/UBE2C/UBA52/ANAPC16/ANAPC11/UBB/UBE2E1/CDC27/RPS27A/CDC16/ANAPC10/ANAPC4/ANAPC5/ANAPC1/CCNB1/CDC20/UBE2S/ANAPC7/UBC/UBE2D1/CDC26/ANAPC15/ANAPC2	23	95.8333	VUB13_RPE_VS_WT_RPE
REACTOME_APC_C_CDC20_MEDIATED_DEGRADATION_OF_CYCLIN_B	REACTOME_APC_C_CDC20_MEDIATED_DEGRADATION_OF_CYCLIN_B	24	-0.568186	-1.71277	0.00437317	0.0419416	0.0337605	23083	tags=100%, list=43%, signal=57%	UBC/CDC27/ANAPC16/UBE2E1/RPS27A/UBB/ANAPC5/CDC16/ANAPC10/CDC26/ANAPC11/UBA52/ANAPC7/ANAPC4/ANAPC15/ANAPC1/ANAPC2/UBE2S/CCNB1/CDK1/CDC20/UBE2D1/UBE2C	23	95.8333	VUB14_RPE_VS_WT_RPE
REACTOME_APC_C_CDH1_MEDIATED_DEGRADATION_OF_CDC20_AND_OTHER_APC_C_CDH1_TARGETED_PROTEINS_IN_LATE_MITOSIS_EARLY_G1	REACTOME_APC_C_CDH1_MEDIATED_DEGRADATION_OF_CDC20_AND_OTHER_APC_C_CDH1_TARGETED_PROTEINS_IN_LATE_MITOSIS_EARLY_G1	74	-0.490005	-2.95854	1e-10	2.08178e-09	5.75996e-10	24019	tags=99%, list=45%, signal=54%	CDC23/PSMD10/PSMA8/PTTG1/PSMC5/PSMB8/PSMA3/PSMB5/UBE2C/UBA52/ANAPC16/ANAPC11/UBB/UBE2E1/PSMB2/AURKA/PSMB3/PSMC6/SEM1/CDC27/PSMA5/PSMD6/PSMD8/RPS27A/CDC16/PSMD9/PSMF1/PSME1/PSMB1/ANAPC10/ANAPC4/ANAPC5/PSMD2/ANAPC1/PSMC2/PSMA2/FZR1/CDC20/PSMD3/UBE2S/PSMD4/PSMB6/PSMB10/RB1/PSME3/SKP2/PSME2/PSMB7/PSMA6/PSMC1/ANAPC7/PSMA4/UBC/PSMA1/PSMD13/PSMC4/PSMD12/PSMD7/PSMD1/PSMD14/PSMD11/UBE2D1/CDC26/PSME4/PSMB4…	73	98.6486	VUB13_RPE_VS_WT_RPE
REACTOME_APC_C_CDH1_MEDIATED_DEGRADATION_OF_CDC20_AND_OTHER_APC_C_CDH1_TARGETED_PROTEINS_IN_LATE_MITOSIS_EARLY_G1	REACTOME_APC_C_CDH1_MEDIATED_DEGRADATION_OF_CDC20_AND_OTHER_APC_C_CDH1_TARGETED_PROTEINS_IN_LATE_MITOSIS_EARLY_G1	74	-0.500094	-2.04388	1.14445e-05	0.000380835	0.00030655	26744	tags=100%, list=50%, signal=50%	PSMA8/FZR1/PSMD4/PSMB8/PSMC5/PSMD10/PSMA5/CDC23/PSMD5/PSMB3/PSMB4/PSMD9/PSMB2/PSMD8/PSMD6/PSMD3/UBC/PSMC2/PSMD13/PSMF1/PSMA3/CDC27/PSMB6/ANAPC16/PSMA4/UBE2E1/RPS27A/PSMC6/UBB/ANAPC5/SEM1/PSMB5/AURKA/RB1/CDC16/ANAPC10/PSMC1/PSMA2/CDC26/ANAPC11/PSMB7/UBA52/PSMB1/PSMD1/PSMD12/PSMA1/PSMD11/PSMD7/PSMC4/ANAPC7/PSMD2/PSME1/ANAPC4/PSMA6/PSME3/PSMC3/PSMD14/ANAPC15/ANAPC1/PTTG1/SKP2/ANAPC2/UBE2S/PSME4/CDC2…	73	98.6486	VUB14_RPE_VS_WT_RPE
REACTOME_APC_C_MEDIATED_DEGRADATION_OF_CELL_CYCLE_PROTEINS	REACTOME_APC_C_MEDIATED_DEGRADATION_OF_CELL_CYCLE_PROTEINS	88	-0.500606	-3.28452	1e-10	2.08178e-09	5.75996e-10	24019	tags=99%, list=45%, signal=55%	CDC23/PSMD10/PSMA8/PTTG1/CDK1/NEK2/MAD2L1/PSMC5/PSMB8/BUB1B/PSMA3/PSMB5/UBE2C/CCNA2/UBA52/ANAPC16/ANAPC11/UBB/UBE2E1/PSMB2/AURKA/PSMB3/CDC14A/PSMC6/SEM1/CDC27/PSMA5/PSMD6/PSMD8/FBXO5/RPS27A/CDC16/PSMD9/PSMF1/PSME1/PSMB1/ANAPC10/SKP1/ANAPC4/ANAPC5/PSMD2/ANAPC1/CCNB1/PSMC2/PSMA2/FZR1/CDC20/BTRC/PSMD3/UBE2S/PSMD4/PSMB6/BUB3/PSMB10/RB1/PSME3/SKP2/CDK2/CCNA1/PSME2/PSMB7/PSMA6/PSMC1/ANAPC7/PSMA4/UBC/PS…	87	98.8636	VUB13_RPE_VS_WT_RPE
REACTOME_APC_C_MEDIATED_DEGRADATION_OF_CELL_CYCLE_PROTEINS	REACTOME_APC_C_MEDIATED_DEGRADATION_OF_CELL_CYCLE_PROTEINS	88	-0.500225	-2.07232	3.04267e-07	1.46352e-05	1.17805e-05	26744	tags=100%, list=50%, signal=50%	PSMA8/FZR1/PSMD4/PSMB8/PSMC5/NEK2/PSMD10/PSMA5/CDC23/PSMD5/PSMB3/PSMB4/PSMD9/PSMB2/PSMD8/PSMD6/PSMD3/UBC/PSMC2/PSMD13/PSMF1/PSMA3/CDC27/PSMB6/CCNA1/ANAPC16/PSMA4/UBE2E1/RPS27A/PSMC6/UBB/ANAPC5/SEM1/PSMB5/AURKA/RB1/CDC16/ANAPC10/MAD2L1/PSMC1/PSMA2/FBXO5/CDC26/CDK2/BTRC/ANAPC11/CDC14A/PSMB7/UBA52/PSMB1/BUB3/PSMD1/PSMD12/PSMA1/PSMD11/PSMD7/PSMC4/ANAPC7/PSMD2/PSME1/CUL1/ANAPC4/PSMA6/CCNA2/PSME3/PSMC3…	87	98.8636	VUB14_RPE_VS_WT_RPE
REACTOME_APOPTOTIC_CLEAVAGE_OF_CELL_ADHESION_PROTEINS	REACTOME_APOPTOTIC_CLEAVAGE_OF_CELL_ADHESION_PROTEINS	11	-0.720822	-2.44133	0.000100406	0.000283108	7.83318e-05	5296	tags=55%, list=10%, signal=49%	OCLN/TJP1/DSP/PKP1/DSG1/DSG3	6	54.5455	VUB13_RPE_VS_WT_RPE
REACTOME_APOPTOTIC_CLEAVAGE_OF_CELL_ADHESION_PROTEINS	REACTOME_APOPTOTIC_CLEAVAGE_OF_CELL_ADHESION_PROTEINS	11	-0.693756	-1.80387	0.00882673	0.0701235	0.0564453	12854	tags=73%, list=24%, signal=55%	CASP3/TJP2/TJP1/CTNNB1/CDH1/PKP1/DSG3/DSG1	8	72.7273	VUB14_RPE_VS_WT_RPE
REACTOME_ASSEMBLY_OF_COLLAGEN_FIBRILS_AND_OTHER_MULTIMERIC_STRUCTURES	REACTOME_ASSEMBLY_OF_COLLAGEN_FIBRILS_AND_OTHER_MULTIMERIC_STRUCTURES	61	-0.502624	-2.9905	1.40365e-10	2.80415e-09	7.75865e-10	6065	tags=41%, list=11%, signal=36%	COL4A1/COL15A1/COL18A1/COL5A1/PXDN/COL27A1/CTSS/COL17A1/COL11A1/COL1A1/LAMC2/CD151/CTSV/LOXL1/LAMA3/COL8A2/COL4A4/COL11A2/PCOLCE/MMP9/ITGB4/COL9A3/LOX/COL4A3/COL8A1	25	40.9836	VUB13_RPE_VS_WT_RPE
REACTOME_ASSEMBLY_OF_COLLAGEN_FIBRILS_AND_OTHER_MULTIMERIC_STRUCTURES	REACTOME_ASSEMBLY_OF_COLLAGEN_FIBRILS_AND_OTHER_MULTIMERIC_STRUCTURES	61	-0.425364	-1.66709	0.00172641	0.0210957	0.0169808	12900	tags=48%, list=24%, signal=36%	COL5A1/COL11A2/MMP7/COL4A2/LOXL1/COL3A1/COL18A1/LOXL2/COL10A1/LAMC2/COL4A1/ITGA6/COL6A5/TLL2/CTSV/COL27A1/LOX/COL9A3/COL6A3/COL8A2/ITGB4/PCOLCE/COL4A4/LAMA3/COL14A1/COL4A3/COL8A1/COL15A1/COL11A1	29	47.541	VUB14_RPE_VS_WT_RPE
REACTOME_ASSEMBLY_OF_THE_ORC_COMPLEX_AT_THE_ORIGIN_OF_REPLICATION	REACTOME_ASSEMBLY_OF_THE_ORC_COMPLEX_AT_THE_ORIGIN_OF_REPLICATION	63	0.5719	2.21159	7.14702e-10	1.09599e-08	3.03243e-09	21130	tags=86%, list=40%, signal=52%	H2AC14/H2AC20/H2AC4/H2AC6/H2AC7/H2AC8/H2AJ/H2AX/H2AZ1/H2AZ2/H2BC1/H2BC10/H2BC11/H2BC12/H2BC13/H2BC14/H2BC15/H2BC17/H2BC21/H2BC3/H2BC4/H2BC5/H2BC6/H2BC7/H2BC8/H2BC9/H3-3A/H3-3B/H3C1/H3C10/H3C11/H3C12/H3C13/H3C14/H3C15/H3C2/H3C3/H3C4/H3C6/H3C7/H3C8/H4C1/H4C11/H4C12/H4C13/H4C14/H4C15/H4C2/H4C3/H4C4/H4C5/H4C6/H4C8/H4C9	54	85.7143	VUB13_RPE_VS_WT_RPE
REACTOME_ASSEMBLY_OF_THE_ORC_COMPLEX_AT_THE_ORIGIN_OF_REPLICATION	REACTOME_ASSEMBLY_OF_THE_ORC_COMPLEX_AT_THE_ORIGIN_OF_REPLICATION	63	0.806939	2.41751	1e-10	6.78333e-09	5.46019e-09	7087	tags=71%, list=13%, signal=62%	H3-3B/H2AZ2/H2BC5/H3-3A/H2AC6/H2BC4/H2BC21/H2AZ1/H2BC11/H4C5/H2AC8/H2BC15/H2AC20/H3C12/H2AX/H2AJ/H4C8/H2BC6/H2BC8/H3C6/H2BC12/H4C3/H2AC7/H4C6/H2BC3/H2BC14/H4C13/H4C4/H3C2/H3C11/H2BC9/H3C1/H2BC7/H2BC10/H2BC17/H4C1/H3C4/H2AC14/H3C10/H2AC4/H2BC13/H3C3/H4C9/H4C2/H3C7	45	71.4286	VUB14_RPE_VS_WT_RPE
REACTOME_ASSOCIATION_OF_TRIC_CCT_WITH_TARGET_PROTEINS_DURING_BIOSYNTHESIS	REACTOME_ASSOCIATION_OF_TRIC_CCT_WITH_TARGET_PROTEINS_DURING_BIOSYNTHESIS	39	-0.546766	-2.92725	1.40869e-08	1.39884e-07	3.87039e-08	24235	tags=100%, list=45%, signal=55%	GAPDHS/FBXO6/SPHK1/TP53/USP11/CCT7/CCT6B/FBXL3/CCT4/DCAF7/FBXL5/HDAC3/FBXW5/AP3M1/CCT8/KIF13A/FBXW7/FBXW4/GBA/CCT3/FBXW2/KIFC3/CCT5/TCP1/XRN2/FKBP9/CCNE2/LONP2/ARFGEF2/NOP56/CCT2/SKIV2L/CCNE1/STAT3/CCT6A/FBXW9/WRAP53/FBXO4	38	97.4359	VUB13_RPE_VS_WT_RPE
REACTOME_ASSOCIATION_OF_TRIC_CCT_WITH_TARGET_PROTEINS_DURING_BIOSYNTHESIS	REACTOME_ASSOCIATION_OF_TRIC_CCT_WITH_TARGET_PROTEINS_DURING_BIOSYNTHESIS	39	-0.498546	-1.72042	0.00210633	0.0246562	0.0198468	689	tags=95%, list=1%, signal=94%	KIFC3/FBXO4/FBXW5/DCAF7/USP11/CCT3/CCNE1/TP53/FBXL3/CCT8/CCT4/CCT7/GAPDHS/AP3M1/FKBP9/FBXW4/FBXL5/FBXW7/KIF13A/TCP1/HDAC3/XRN2/LONP2/CCT5/NOP56/CCT6B/FBXW2/FBXO6/WRAP53/CCNE2/CCT6A/CCT2/ARFGEF2/STAT3/FBXW9/GBA/SKIV2L	37	94.8718	VUB14_RPE_VS_WT_RPE
REACTOME_ASYMMETRIC_LOCALIZATION_OF_PCP_PROTEINS	REACTOME_ASYMMETRIC_LOCALIZATION_OF_PCP_PROTEINS	64	-0.42289	-2.54497	2.67617e-08	2.46329e-07	6.81556e-08	23243	tags=97%, list=44%, signal=55%	PSMD10/PSMA8/PSMC5/PSMB8/PSMA3/PSMB5/UBA52/UBB/PSMB2/PSMB3/PSMC6/SEM1/PSMA5/PSMD6/PSMD8/RPS27A/PSMD9/PSMF1/PSME1/PSMB1/PSMD2/PSMC2/PSMA2/PSMD3/PSMD4/FZD3/PSMB6/PSMB10/PSME3/PSME2/PSMB7/PSMA6/PSMC1/PSMA4/UBC/PSMA1/PSMD13/PSMC4/PSMD12/PRICKLE1/PSMD7/PSMD1/PSMD14/PSMD11/SMURF2/VANGL2/PSME4/FZD1/PSMB4/SMURF1/PSMC3/WNT5A/PSMD5/DVL2/PSMB9/PSMA7/FZD4/FZD2/FZD8/SCRIB/FZD7/PARD6A	62	96.875	VUB13_RPE_VS_WT_RPE
REACTOME_ASYMMETRIC_LOCALIZATION_OF_PCP_PROTEINS	REACTOME_ASYMMETRIC_LOCALIZATION_OF_PCP_PROTEINS	64	-0.458124	-1.81661	0.000202659	0.00369748	0.00297626	26744	tags=98%, list=50%, signal=49%	PSMB11/PSMA8/FZD2/VANGL2/PSMD4/PSMB8/PSMC5/PSMD10/PSMA5/PSMD5/PSMB3/PSMB4/DVL2/PSMD9/PSMB2/PSMD8/PSMD6/PSMD3/UBC/PSMC2/PSMD13/PSMF1/PSMA3/PSMB6/PSMA4/RPS27A/PSMC6/UBB/SEM1/PSMB5/PSMC1/FZD3/PSMA2/PSMB7/UBA52/PSMB1/PSMD1/PSMD12/PARD6A/PSMA1/PSMD11/PSMD7/PSMC4/PSMD2/PSME1/PSMA6/WNT5A/PSME3/PSMC3/PSMD14/FZD1/SMURF2/SMURF1/PSME4/SCRIB/PSMA7/FZD8/PSME2/PSMB10/PSMB9/FZD7/PRICKLE1/FZD4	63	98.4375	VUB14_RPE_VS_WT_RPE
REACTOME_AUF1_HNRNP_D0_BINDS_AND_DESTABILIZES_MRNA	REACTOME_AUF1_HNRNP_D0_BINDS_AND_DESTABILIZES_MRNA	55	-0.473521	-2.78708	1.85813e-08	1.76502e-07	4.88355e-08	23243	tags=98%, list=44%, signal=56%	PSMD10/PSMA8/PSMC5/PSMB8/PSMA3/PSMB5/UBA52/UBB/PSMB2/PSMB3/PSMC6/SEM1/PSMA5/PSMD6/PSMD8/RPS27A/PSMD9/PSMF1/PSME1/PSMB1/HSPA1A/EIF4G1/HSPB1/PSMD2/PSMC2/PSMA2/PSMD3/PSMD4/PSMB6/PSMB10/PSME3/PSME2/HSPA8/PSMB7/HNRNPD/PSMA6/PSMC1/PABPC1/PSMA4/UBC/PSMA1/PSMD13/PSMC4/PSMD12/PSMD7/PSMD1/PSMD14/PSMD11/PSME4/PSMB4/PSMC3/PSMD5/PSMB9/PSMA7	54	98.1818	VUB13_RPE_VS_WT_RPE
REACTOME_AUF1_HNRNP_D0_BINDS_AND_DESTABILIZES_MRNA	REACTOME_AUF1_HNRNP_D0_BINDS_AND_DESTABILIZES_MRNA	55	-0.499916	-1.91233	8.01693e-05	0.0017104	0.00137677	26744	tags=100%, list=50%, signal=50%	PSMA8/PSMD4/PSMB8/HSPB1/PSMC5/PSMD10/PSMA5/PSMD5/PSMB3/PSMB4/EIF4G1/PSMD9/PSMB2/PSMD8/PSMD6/PSMD3/UBC/PSMC2/HSPA1A/PSMD13/PSMF1/PSMA3/PSMB6/PSMA4/RPS27A/PSMC6/UBB/SEM1/PSMB5/PSMC1/PSMA2/PSMB7/UBA52/HNRNPD/PABPC1/PSMB1/PSMD1/PSMD12/PSMA1/PSMD11/PSMD7/PSMC4/PSMD2/PSME1/PSMA6/PSME3/PSMC3/PSMD14/HSPA8/PSME4/PSMA7/PSME2/PSMB10/PSMB9	54	98.1818	VUB14_RPE_VS_WT_RPE
REACTOME_A_TETRASACCHARIDE_LINKER_SEQUENCE_IS_REQUIRED_FOR_GAG_SYNTHESIS	REACTOME_A_TETRASACCHARIDE_LINKER_SEQUENCE_IS_REQUIRED_FOR_GAG_SYNTHESIS	26	-0.569932	-2.59418	2.33227e-06	1.14179e-05	3.15915e-06	6089	tags=65%, list=11%, signal=58%	CSPG4/GPC6/SDC1/B3GALT6/BCAN/CSPG5/GPC2/XYLT1/SDC2/HSPG2/B4GALT7/AGRN/GPC1/BGN/NCAN/B3GAT2/DCN	17	65.3846	VUB13_RPE_VS_WT_RPE
REACTOME_A_TETRASACCHARIDE_LINKER_SEQUENCE_IS_REQUIRED_FOR_GAG_SYNTHESIS	REACTOME_A_TETRASACCHARIDE_LINKER_SEQUENCE_IS_REQUIRED_FOR_GAG_SYNTHESIS	26	-0.452873	-1.41924	0.0436939	0.198783	0.160009	25126	tags=96%, list=47%, signal=51%	NCAN/B3GAT1/SDC3/GPC4/XYLT2/B3GAT2/GPC6/B4GALT7/GPC1/B3GAT3/HSPG2/SDC1/SDC4/VCAN/AGRN/CSPG4/GPC2/GPC5/XYLT1/BCAN/BGN/B3GALT6/DCN/CSPG5/SDC2	25	96.1538	VUB14_RPE_VS_WT_RPE
REACTOME_BASE_EXCISION_REPAIR	REACTOME_BASE_EXCISION_REPAIR	84	0.389428	1.55306	0.000564261	0.0012728	0.000352165	21130	tags=48%, list=40%, signal=29%	ADPRS/H2AC14/H2AC20/H2AC4/H2AC6/H2AC7/H2AC8/H2AJ/H2AX/H2AZ1/H2AZ2/H2BC1/H2BC10/H2BC11/H2BC12/H2BC13/H2BC14/H2BC15/H2BC17/H2BC21/H2BC3/H2BC4/H2BC5/H2BC6/H2BC7/H2BC8/H2BC9/H4C1/H4C11/H4C12/H4C13/H4C14/H4C15/H4C2/H4C3/H4C4/H4C5/H4C6/H4C8/H4C9	40	47.619	VUB13_RPE_VS_WT_RPE
REACTOME_BASE_EXCISION_REPAIR	REACTOME_BASE_EXCISION_REPAIR	84	0.777085	2.40729	1e-10	6.78333e-09	5.46019e-09	7025	tags=42%, list=13%, signal=36%	H2AZ2/H2BC5/H2AC6/H2BC4/H2BC21/H2AZ1/H2BC11/ADPRS/H4C5/H2AC8/H2BC15/H2AC20/H2AX/H2AJ/H4C8/H2BC6/H2BC8/H2BC12/H4C3/H2AC7/H4C6/H2BC3/H2BC14/H4C13/H4C4/H2BC9/H2BC7/H2BC10/H2BC17/H4C1/H2AC14/H2AC4/H2BC13/H4C9/H4C2	35	41.6667	VUB14_RPE_VS_WT_RPE
REACTOME_BASE_EXCISION_REPAIR_AP_SITE_FORMATION	REACTOME_BASE_EXCISION_REPAIR_AP_SITE_FORMATION	56	0.50823	1.93208	1.66317e-06	8.58565e-06	2.37552e-06	21130	tags=70%, list=40%, signal=42%	H2AC14/H2AC20/H2AC4/H2AC6/H2AC7/H2AC8/H2AJ/H2AX/H2AZ1/H2AZ2/H2BC1/H2BC10/H2BC11/H2BC12/H2BC13/H2BC14/H2BC15/H2BC17/H2BC21/H2BC3/H2BC4/H2BC5/H2BC6/H2BC7/H2BC8/H2BC9/H4C1/H4C11/H4C12/H4C13/H4C14/H4C15/H4C2/H4C3/H4C4/H4C5/H4C6/H4C8/H4C9	39	69.6429	VUB13_RPE_VS_WT_RPE
REACTOME_BASE_EXCISION_REPAIR_AP_SITE_FORMATION	REACTOME_BASE_EXCISION_REPAIR_AP_SITE_FORMATION	56	0.807136	2.38652	1e-10	6.78333e-09	5.46019e-09	7025	tags=61%, list=13%, signal=53%	H2AZ2/H2BC5/H2AC6/H2BC4/H2BC21/H2AZ1/H2BC11/H4C5/H2AC8/H2BC15/H2AC20/H2AX/H2AJ/H4C8/H2BC6/H2BC8/H2BC12/H4C3/H2AC7/H4C6/H2BC3/H2BC14/H4C13/H4C4/H2BC9/H2BC7/H2BC10/H2BC17/H4C1/H2AC14/H2AC4/H2BC13/H4C9/H4C2	34	60.7143	VUB14_RPE_VS_WT_RPE
REACTOME_BASIGIN_INTERACTIONS	REACTOME_BASIGIN_INTERACTIONS	25	-0.413407	-1.81132	0.00190847	0.00361643	0.00100061	5264	tags=36%, list=10%, signal=32%	SLC7A8/SLC16A1/SLC7A6/SLC7A9/ITGA3/SLC16A3/SLC7A5/SLC16A8/MAG	9	36	VUB13_RPE_VS_WT_RPE
REACTOME_BASIGIN_INTERACTIONS	REACTOME_BASIGIN_INTERACTIONS	25	-0.477769	-1.46859	0.0361957	0.179992	0.144883	12384	tags=68%, list=23%, signal=52%	ATP1B3/SLC7A10/ATP1B1/SLC7A11/SLC3A2/ITGA3/ITGA6/SLC7A6/CAV1/SLC7A7/SLC7A9/SLC16A1/SLC7A8/SLC16A3/SLC16A8/SLC7A5/MAG	17	68	VUB14_RPE_VS_WT_RPE
REACTOME_BICARBONATE_TRANSPORTERS	REACTOME_BICARBONATE_TRANSPORTERS	10	-0.669692	-2.15805	0.000555773	0.00125684	0.000347748	6711	tags=50%, list=13%, signal=44%	SLC4A8/SLC4A4/SLC4A3/SLC4A2/SLC4A10	5	50	VUB13_RPE_VS_WT_RPE
REACTOME_BICARBONATE_TRANSPORTERS	REACTOME_BICARBONATE_TRANSPORTERS	10	-0.694183	-1.70819	0.0167797	0.109878	0.0884455	13636	tags=90%, list=26%, signal=67%	SLC4A7/SLC4A5/SLC4A3/SLC4A9/AHCYL2/SLC4A4/SLC4A8/SLC4A1/SLC4A2	9	90	VUB14_RPE_VS_WT_RPE
REACTOME_BRANCHED_CHAIN_AMINO_ACID_CATABOLISM	REACTOME_BRANCHED_CHAIN_AMINO_ACID_CATABOLISM	21	-0.584839	-2.47022	1.21858e-05	4.77465e-05	1.32107e-05	22192	tags=100%, list=42%, signal=58%	ALDH6A1/DLD/AUH/PPM1K/MCCC1/HSD17B10/DBT/ACADSB/IVD/ECHS1/SLC25A44/HIBADH/BCKDHB/BCKDK/MCCC2/HIBCH/ACAT1/BCAT1/BCKDHA/BCAT2	20	95.2381	VUB13_RPE_VS_WT_RPE
REACTOME_BRANCHED_CHAIN_AMINO_ACID_CATABOLISM	REACTOME_BRANCHED_CHAIN_AMINO_ACID_CATABOLISM	21	-0.566019	-1.68001	0.00832895	0.0674862	0.0543224	23197	tags=100%, list=43%, signal=57%	ALDH6A1/PPM1K/HIBADH/ACAD8/HSD17B10/AUH/BCKDK/ECHS1/MCCC1/DLD/HIBCH/IVD/BCKDHA/ACADSB/MCCC2/DBT/BCKDHB/ACAT1/BCAT1/BCAT2	20	95.2381	VUB14_RPE_VS_WT_RPE
REACTOME_BUTYRATE_RESPONSE_FACTOR_1_BRF1_BINDS_AND_DESTABILIZES_MRNA	REACTOME_BUTYRATE_RESPONSE_FACTOR_1_BRF1_BINDS_AND_DESTABILIZES_MRNA	17	-0.592192	-2.34891	6.71579e-05	0.000200663	5.55204e-05	21797	tags=100%, list=41%, signal=59%	DIS3/EXOSC8/XRN1/EXOSC9/EXOSC6/EXOSC3/YWHAB/DCP1A/EXOSC1/EXOSC2/EXOSC7/MAPKAPK2/AKT1/ZFP36L1/EXOSC5/EXOSC4	16	94.1176	VUB13_RPE_VS_WT_RPE
REACTOME_BUTYRATE_RESPONSE_FACTOR_1_BRF1_BINDS_AND_DESTABILIZES_MRNA	REACTOME_BUTYRATE_RESPONSE_FACTOR_1_BRF1_BINDS_AND_DESTABILIZES_MRNA	17	-0.558038	-1.5667	0.0341061	0.174353	0.140344	23621	tags=100%, list=44%, signal=56%	EXOSC3/EXOSC6/EXOSC2/XRN1/DCP1A/DIS3/AKT1/ZFP36L1/EXOSC9/EXOSC7/EXOSC1/MAPKAPK2/YWHAB/EXOSC4/DCP2/EXOSC5	16	94.1176	VUB14_RPE_VS_WT_RPE
REACTOME_B_WICH_COMPLEX_POSITIVELY_REGULATES_RRNA_EXPRESSION	REACTOME_B_WICH_COMPLEX_POSITIVELY_REGULATES_RRNA_EXPRESSION	85	0.461045	1.83815	6.04425e-07	3.51989e-06	9.73899e-07	21130	tags=64%, list=40%, signal=38%	H2AC14/H2AC20/H2AC4/H2AC6/H2AC7/H2AC8/H2AJ/H2AX/H2AZ1/H2AZ2/H2BC1/H2BC10/H2BC11/H2BC12/H2BC13/H2BC14/H2BC15/H2BC17/H2BC21/H2BC3/H2BC4/H2BC5/H2BC6/H2BC7/H2BC8/H2BC9/H3-3A/H3-3B/H3C1/H3C10/H3C11/H3C12/H3C13/H3C14/H3C15/H3C2/H3C3/H3C4/H3C6/H3C7/H3C8/H4C1/H4C11/H4C12/H4C13/H4C14/H4C15/H4C2/H4C3/H4C4/H4C5/H4C6/H4C8/H4C9	54	63.5294	VUB13_RPE_VS_WT_RPE
REACTOME_B_WICH_COMPLEX_POSITIVELY_REGULATES_RRNA_EXPRESSION	REACTOME_B_WICH_COMPLEX_POSITIVELY_REGULATES_RRNA_EXPRESSION	85	0.797829	2.47392	1e-10	6.78333e-09	5.46019e-09	7087	tags=56%, list=13%, signal=49%	H3-3B/H2AZ2/H2BC5/H3-3A/POLR1F/H2AC6/H2BC4/H2BC21/H2AZ1/H2BC11/H4C5/H2AC8/H2BC15/H2AC20/H3C12/H2AX/H2AJ/H4C8/H2BC6/H2BC8/H3C6/H2BC12/H4C3/H2AC7/H4C6/POLR1G/POLR1H/H2BC3/H2BC14/H4C13/H4C4/H3C2/H3C11/H2BC9/H3C1/H2BC7/H2BC10/H2BC17/H4C1/H3C4/H2AC14/H3C10/H2AC4/H2BC13/H3C3/H4C9/H4C2/H3C7	48	56.4706	VUB14_RPE_VS_WT_RPE
REACTOME_CARGO_CONCENTRATION_IN_THE_ER	REACTOME_CARGO_CONCENTRATION_IN_THE_ER	33	-0.57643	-2.88539	6.17096e-08	5.05361e-07	1.39826e-07	22648	tags=100%, list=42%, signal=58%	GRIA1/SAR1B/SEC24A/SEC24D/CNIH3/LMAN2L/MIA3/SEC23A/SEC24B/FOLR1/PREB/COL7A1/F5/MIA2/MCFD2/CTSC/TMED2/CTSZ/SEC24C/GOSR2/CD59/SEC22B/LMAN2/CNIH1/SERPINA1/LMAN1/TMED10/STX5/CNIH2/LMAN1L/TGFA/AREG	32	96.9697	VUB13_RPE_VS_WT_RPE
REACTOME_CARGO_CONCENTRATION_IN_THE_ER	REACTOME_CARGO_CONCENTRATION_IN_THE_ER	33	-0.447206	-1.47686	0.0366425	0.180349	0.145171	24975	tags=97%, list=47%, signal=52%	COL7A1/F8/FOLR1/SEC24D/AREG/SEC24C/CTSZ/MIA3/GOSR2/MCFD2/LMAN2L/SEC23A/TMED2/CNIH3/SEC24B/SAR1B/SEC24A/MIA2/GRIA1/F5/PREB/LMAN1/TMED10/STX5/CD59/CTSC/SEC22B/CNIH1/LMAN1L/TGFA/CNIH2/SERPINA1	32	96.9697	VUB14_RPE_VS_WT_RPE
REACTOME_CDT1_ASSOCIATION_WITH_THE_CDC6_ORC_ORIGIN_COMPLEX	REACTOME_CDT1_ASSOCIATION_WITH_THE_CDC6_ORC_ORIGIN_COMPLEX	59	-0.492675	-2.93332	7.21551e-10	1.0971e-08	3.03552e-09	23243	tags=98%, list=44%, signal=56%	PSMD10/PSMA8/MCM8/GMNN/PSMC5/PSMB8/PSMA3/PSMB5/UBA52/UBB/PSMB2/PSMB3/PSMC6/SEM1/ORC3/ORC4/PSMA5/PSMD6/PSMD8/ORC2/RPS27A/PSMD9/PSMF1/PSME1/PSMB1/PSMD2/PSMC2/PSMA2/PSMD3/PSMD4/PSMB6/PSMB10/PSME3/PSME2/PSMB7/PSMA6/PSMC1/PSMA4/UBC/PSMA1/PSMD13/PSMC4/PSMD12/PSMD7/PSMD1/PSMD14/PSMD11/ORC6/PSME4/PSMB4/PSMC3/ORC5/PSMD5/PSMB9/PSMA7/CDT1/ORC1/CDC6	58	98.3051	VUB13_RPE_VS_WT_RPE
REACTOME_CDT1_ASSOCIATION_WITH_THE_CDC6_ORC_ORIGIN_COMPLEX	REACTOME_CDT1_ASSOCIATION_WITH_THE_CDC6_ORC_ORIGIN_COMPLEX	59	-0.499953	-1.94034	8.64664e-05	0.00182268	0.00146715	26744	tags=100%, list=50%, signal=50%	PSMA8/PSMD4/PSMB8/PSMC5/PSMD10/PSMA5/PSMD5/PSMB3/PSMB4/PSMD9/PSMB2/PSMD8/PSMD6/PSMD3/UBC/ORC4/PSMC2/PSMD13/PSMF1/PSMA3/PSMB6/ORC2/PSMA4/RPS27A/PSMC6/UBB/SEM1/PSMB5/MCM8/PSMC1/PSMA2/PSMB7/UBA52/PSMB1/PSMD1/PSMD12/PSMA1/PSMD11/PSMD7/PSMC4/PSMD2/PSME1/ORC6/ORC3/PSMA6/GMNN/PSME3/PSMC3/PSMD14/CDT1/PSME4/PSMA7/PSME2/PSMB10/ORC5/PSMB9/CDC6/ORC1	58	98.3051	VUB14_RPE_VS_WT_RPE
REACTOME_CELLULAR_RESPONSE_TO_HYPOXIA	REACTOME_CELLULAR_RESPONSE_TO_HYPOXIA	75	-0.512597	-3.09154	1e-10	2.08178e-09	5.75996e-10	23243	tags=99%, list=44%, signal=56%	PSMD10/PSMA8/HIGD1A/ELOB/PSMC5/PSMB8/PSMA3/PSMB5/UBA52/UBB/PSMB2/PSMB3/PSMC6/SEM1/PSMA5/PSMD6/PSMD8/RPS27A/PSMD9/PSMF1/PSME1/PSMB1/PSMD2/PSMC2/PSMA2/HIF1A/PSMD3/PSMD4/EGLN1/PSMB6/EP300/ARNT/PSMB10/PSME3/CUL2/HIF1AN/HIF3A/PSME2/PSMB7/PSMA6/PSMC1/PSMA4/UBC/PSMA1/PSMD13/PSMC4/PSMD12/UBE2D2/PSMD7/PSMD1/PSMD14/RBX1/PSMD11/VHL/EGLN3/UBE2D3/AJUBA/CITED2/UBE2D1/PSME4/PSMB4/CREBBP/VEGFA/PSMC3/EGLN2/PSMD5/…	74	98.6667	VUB13_RPE_VS_WT_RPE
REACTOME_CELLULAR_RESPONSE_TO_HYPOXIA	REACTOME_CELLULAR_RESPONSE_TO_HYPOXIA	75	-0.500103	-2.05867	4.69114e-06	0.000176034	0.000141697	26744	tags=100%, list=50%, signal=50%	PSMA8/ELOB/PSMD4/PSMB8/PSMC5/PSMD10/CA9/VHL/ARNT/PSMA5/PSMD5/PSMB3/PSMB4/PSMD9/PSMB2/PSMD8/CUL2/PSMD6/PSMD3/UBC/PSMC2/PSMD13/HIGD1A/PSMF1/PSMA3/HIF3A/PSMB6/PSMA4/RPS27A/PSMC6/UBB/SEM1/PSMB5/UBE2D2/EGLN1/PSMC1/EP300/PSMA2/PSMB7/UBA52/PSMB1/PSMD1/PSMD12/PSMA1/PSMD11/PSMD7/PSMC4/PSMD2/PSME1/CREBBP/VEGFA/PSMA6/HIF1A/HIF1AN/PSME3/PSMC3/PSMD14/RBX1/EGLN3/EGLN2/UBE2D3/PSME4/CITED2/AJUBA/PSMA7/UBE2D1/PSM…	74	98.6667	VUB14_RPE_VS_WT_RPE
REACTOME_CELL_DEATH_SIGNALLING_VIA_NRAGE_NRIF_AND_NADE	REACTOME_CELL_DEATH_SIGNALLING_VIA_NRAGE_NRIF_AND_NADE	76	-0.528793	-3.25615	1e-10	2.08178e-09	5.75996e-10	25214	tags=100%, list=47%, signal=53%	NGEF/NGFR/BCL2L11/BEX3/NGF/ARHGEF19/ARHGEF6/MCF2/MAGED1/PSENEN/TRAF6/UBA52/ARHGEF26/UBB/ARHGEF4/ARHGEF2/APH1B/RPS27A/CASP2/ITSN1/SOS2/ARHGEF18/ARHGEF7/ARHGEF5/SOS1/PREX1/GNA13/VAV1/ARHGEF11/FGD1/ITGB3BP/BAD/ARHGEF3/YWHAE/CASP3/AATF/ARHGEF12/PSEN1/TRIO/ARHGEF10/ARHGEF40/ECT2/UBC/AKAP13/ARHGEF33/TIAM1/ARHGEF1/NCSTN/PLEKHG5/ARHGEF9/VAV3/MAPK8/OBSCN/RAC1/SQSTM1/ARHGEF10L/VAV2/FGD4/NET1/TIAM2/PLEKHG2/…	75	98.6842	VUB13_RPE_VS_WT_RPE
REACTOME_CELL_DEATH_SIGNALLING_VIA_NRAGE_NRIF_AND_NADE	REACTOME_CELL_DEATH_SIGNALLING_VIA_NRAGE_NRIF_AND_NADE	76	-0.367737	-1.52579	0.00511441	0.0469797	0.037816	24950	tags=93%, list=47%, signal=50%	NCSTN/BEX3/ARHGEF40/ARHGEF11/ARHGEF9/TRAF6/ARHGEF6/VAV3/MAGED1/NGFR/GNA13/BAD/UBC/BCL2L11/ARHGEF19/PREX1/ARHGEF1/ARHGEF7/RAC1/VAV1/ARHGEF33/APH1A/ARHGEF18/RPS27A/UBB/SOS1/CASP2/ARHGEF26/PLEKHG5/TRIO/OBSCN/UBA52/ARHGEF4/PSEN1/AATF/ARHGEF10/YWHAE/APH1B/ARHGEF17/ITSN1/ARHGEF12/MAPK8/SOS2/VAV2/ARHGEF38/AKAP13/KALRN/ARHGEF5/PLEKHG2/CASP3/NGF/SQSTM1/TIAM1/ECT2/ARHGEF16/ARHGEF3/ITGB3BP/MCF2L/ARHGEF10L/N…	71	93.4211	VUB14_RPE_VS_WT_RPE
REACTOME_CELL_EXTRACELLULAR_MATRIX_INTERACTIONS	REACTOME_CELL_EXTRACELLULAR_MATRIX_INTERACTIONS	18	-0.668619	-2.69969	1.81036e-06	9.24905e-06	2.55907e-06	5609	tags=61%, list=10%, signal=55%	ACTB/PXN/FLNC/RSU1/VASP/PARVA/PARVB/FERMT2/ACTN1/FBLIM1/LIMS2	11	61.1111	VUB13_RPE_VS_WT_RPE
REACTOME_CELL_EXTRACELLULAR_MATRIX_INTERACTIONS	REACTOME_CELL_EXTRACELLULAR_MATRIX_INTERACTIONS	18	-0.564789	-1.60655	0.0217232	0.131658	0.105977	23261	tags=100%, list=44%, signal=56%	FLNA/ARHGEF6/ILK/ACTB/PXN/FLNC/ITGB1/ACTG1/VASP/LIMS1/FBLIM1/PARVB/PARVA/RSU1/FERMT2/ACTN1/LIMS2	17	94.4444	VUB14_RPE_VS_WT_RPE
REACTOME_CHOLESTEROL_BIOSYNTHESIS	REACTOME_CHOLESTEROL_BIOSYNTHESIS	25	-0.591297	-2.59074	8.35006e-07	4.69099e-06	1.29793e-06	7843	tags=56%, list=15%, signal=48%	PMVK/DHCR7/MVK/LSS/HMGCS1/HSD17B7/DHCR24/MSMO1/CYP51A1/HMGCR/IDI1/MVD/SQLE/IDI2	14	56	VUB13_RPE_VS_WT_RPE
REACTOME_CHOLESTEROL_BIOSYNTHESIS	REACTOME_CHOLESTEROL_BIOSYNTHESIS	25	-0.53857	-1.65548	0.00878954	0.069933	0.056292	24665	tags=100%, list=46%, signal=54%	SC5D/ARV1/LBR/GGPS1/FDPS/EBP/PLPP6/TM7SF2/IDI2/PMVK/DHCR7/FDFT1/HSD17B7/MVK/DHCR24/MSMO1/CYP51A1/HMGCR/HMGCS1/LSS/ACAT2/MVD/IDI1/SQLE	24	96	VUB14_RPE_VS_WT_RPE
REACTOME_CIRCADIAN_CLOCK	REACTOME_CIRCADIAN_CLOCK	70	-0.489996	-2.94307	1e-10	2.08178e-09	5.75996e-10	20713	tags=96%, list=39%, signal=59%	PER2/UBA52/FBXL3/DBP/TGS1/UBB/CLOCK/RPS27A/CSNK1D/PPP1CB/PPARGC1A/HDAC3/SKP1/CRTC3/ATF2/NRIP1/NR1D1/HELZ2/USP46/NCOR1/NCOA6/NCOA1/HIF1A/BTRC/CRY2/EP300/TBL1X/NCOA2/MED1/TBL1XR1/CREB1/CHD9/CARM1/ARNTL/SIRT1/UBC/CSNK1E/PPP1CC/CRTC1/PPARA/CPT1A/KLF15/CUL1/SERPINE1/PPP1CA/SMARCD3/CREM/RXRA/BHLHE40/CREBBP/BHLHE41/NPAS2/RBM4/NAMPT/RAI1/NFIL3/MEF2D/RORA/CRTC2/ARNTL2/PER1/NOCT/SREBF1/CRY1/F7/ELOVL3/SIK1	67	95.7143	VUB13_RPE_VS_WT_RPE
REACTOME_CIRCADIAN_CLOCK	REACTOME_CIRCADIAN_CLOCK	70	-0.416736	-1.67899	0.00154579	0.0195664	0.0157498	23699	tags=96%, list=44%, signal=53%	NR1D1/PER2/SMARCD3/CRTC3/HELZ2/CSNK1D/UBC/MEF2D/CRTC2/CARM1/FBXL3/CRY2/NCOA1/BHLHE40/RPS27A/UBB/NCOA6/NCOR1/MED1/CLOCK/CPT1A/USP46/EP300/BTRC/ELOVL3/CREB1/UBA52/TBL1X/SERPINE1/DBP/CSNK1E/ATF2/TGS1/PPP1CA/CREBBP/CUL1/CHD9/HDAC3/PPARA/NCOA2/PER1/HIF1A/PPP1CB/NRIP1/RXRA/TBL1XR1/CRTC1/SIK1/SIRT1/NPAS2/RAI1/CREM/RBM4/PPP1CC/PPARGC1A/BHLHE41/KLF15/SKP1/NOCT/RORA/SREBF1/F7/NAMPT/NFIL3/CRY1/ARNTL2/ARNTL	67	95.7143	VUB14_RPE_VS_WT_RPE
REACTOME_CLEC7A_DECTIN_1_INDUCES_NFAT_ACTIVATION	REACTOME_CLEC7A_DECTIN_1_INDUCES_NFAT_ACTIVATION	11	-0.665374	-2.25353	0.000399113	0.000942761	0.000260848	6749	tags=73%, list=13%, signal=64%	NFATC3/PPP3R1/AHCYL1/CALM1/NFATC2/ITPR3/ITPR1/NFATC1	8	72.7273	VUB13_RPE_VS_WT_RPE
REACTOME_CLEC7A_DECTIN_1_INDUCES_NFAT_ACTIVATION	REACTOME_CLEC7A_DECTIN_1_INDUCES_NFAT_ACTIVATION	11	-0.646147	-1.68007	0.0236955	0.13884	0.111758	12940	tags=73%, list=24%, signal=55%	PPP3R1/NFATC3/NFATC2/CALM1/ITPR2/ITPR3/ITPR1/NFATC1	8	72.7273	VUB14_RPE_VS_WT_RPE
REACTOME_CLEC7A_DECTIN_1_SIGNALING	REACTOME_CLEC7A_DECTIN_1_SIGNALING	100	-0.446154	-2.94835	1e-10	2.08178e-09	5.75996e-10	23646	tags=97%, list=44%, signal=54%	PLCG2/PSMD10/PSMA8/PRKCD/ITPR2/PSMC5/PSMB8/PSMA3/PSMB5/IKBKB/UBE2M/TRAF6/UBA52/TAB3/SYK/UBB/PSMB2/PSMB3/PSMC6/SEM1/PSMA5/CHUK/PSMD6/PSMD8/RPS27A/NFKBIA/PSMD9/PSMF1/PSME1/PSMB1/FBXW11/MAP3K7/IKBKG/SKP1/PPP3CA/PSMD2/PSMC2/PSMA2/BTRC/PSMD3/UBA3/PSMD4/PSMB6/UBE2V1/PPP3CB/PSMB10/PSME3/TAB2/PSME2/PSMB7/PSMA6/BCL10/PSMC1/PSMA4/UBC/PSMA1/PSMD13/PSMC4/PSMD12/UBE2D2/PSMD7/PSMD1/NFATC3/PSMD14/NFKB1/PPP3R1/A…	97	97	VUB13_RPE_VS_WT_RPE
REACTOME_CLEC7A_DECTIN_1_SIGNALING	REACTOME_CLEC7A_DECTIN_1_SIGNALING	100	-0.411482	-1.73852	4.78165e-05	0.00112379	0.000904587	25272	tags=97%, list=47%, signal=51%	PSMA8/IKBKG/RELA/PRKCD/PSMD4/PSMB8/CARD11/PSMC5/PSMD10/TAB3/PSMA5/TRAF6/NFKBIA/PSMD5/PSMB3/PSMB4/PSMD9/PSMB2/PSMD8/PSMD6/PSMD3/UBC/UBE2V1/PSMC2/IKBKB/PSMD13/PSMF1/PSMA3/PSMB6/FBXW11/PSMA4/RPS27A/UBA3/PSMC6/MAP3K7/UBB/PPP3CB/PPP3CA/SEM1/PSMB5/UBE2D2/PSMC1/PSMA2/AHCYL1/TAB1/BTRC/PYCARD/TAB2/PSMB7/UBA52/CHUK/PSMB1/PSMD1/MALT1/PSMD12/PSMA1/PDPK1/PSMD11/PSMD7/PSMC4/PSMD2/PSME1/NFKB1/CDC34/CUL1/PPP3R1/…	97	97	VUB14_RPE_VS_WT_RPE
REACTOME_COLLAGEN_BIOSYNTHESIS_AND_MODIFYING_ENZYMES	REACTOME_COLLAGEN_BIOSYNTHESIS_AND_MODIFYING_ENZYMES	67	-0.419266	-2.47053	3.77559e-08	3.29163e-07	9.10746e-08	7061	tags=40%, list=13%, signal=35%	P3H1/P4HB/COL6A2/COL26A1/COL4A1/COL15A1/COL18A1/SERPINH1/COL5A1/COL20A1/COL23A1/COL27A1/COL13A1/COL19A1/COL17A1/COL11A1/PLOD1/COL1A1/COL16A1/COL8A2/COL4A4/COL11A2/PCOLCE/COL9A3/COL4A3/COL8A1/COL22A1	27	40.2985	VUB13_RPE_VS_WT_RPE
REACTOME_COLLAGEN_BIOSYNTHESIS_AND_MODIFYING_ENZYMES	REACTOME_COLLAGEN_BIOSYNTHESIS_AND_MODIFYING_ENZYMES	67	-0.361523	-1.46234	0.0119577	0.0870262	0.070051	12900	tags=45%, list=24%, signal=34%	COL5A1/COL11A2/PLOD2/COL4A2/P4HA1/COL26A1/COL20A1/COL23A1/COL3A1/COL25A1/COL18A1/ADAMTS2/COL10A1/COL4A1/COL19A1/COL6A5/TLL2/COL13A1/COL27A1/COL9A3/COL6A3/COL8A2/PCOLCE/COL4A4/COL14A1/COL4A3/COL8A1/COL15A1/COL11A1/COL22A1	30	44.7761	VUB14_RPE_VS_WT_RPE
REACTOME_COLLAGEN_CHAIN_TRIMERIZATION	REACTOME_COLLAGEN_CHAIN_TRIMERIZATION	44	-0.507413	-2.89171	7.58865e-08	6.09143e-07	1.68541e-07	6658	tags=50%, list=12%, signal=44%	COL6A2/COL26A1/COL4A1/COL15A1/COL18A1/COL5A1/COL20A1/COL23A1/COL27A1/COL13A1/COL19A1/COL17A1/COL11A1/COL1A1/COL16A1/COL8A2/COL4A4/COL11A2/COL9A3/COL4A3/COL8A1/COL22A1	22	50	VUB13_RPE_VS_WT_RPE
REACTOME_COLLAGEN_CHAIN_TRIMERIZATION	REACTOME_COLLAGEN_CHAIN_TRIMERIZATION	44	-0.433487	-1.56713	0.00700213	0.0594962	0.0478909	12900	tags=57%, list=24%, signal=43%	COL5A1/COL11A2/COL4A2/COL26A1/COL20A1/COL23A1/COL3A1/COL25A1/COL18A1/COL10A1/COL4A1/COL19A1/COL6A5/COL13A1/COL27A1/COL9A3/COL6A3/COL8A2/COL4A4/COL14A1/COL4A3/COL8A1/COL15A1/COL11A1/COL22A1	25	56.8182	VUB14_RPE_VS_WT_RPE
REACTOME_COLLAGEN_DEGRADATION	REACTOME_COLLAGEN_DEGRADATION	64	-0.393158	-2.36604	3.64527e-07	2.30023e-06	6.3644e-07	6209	tags=41%, list=12%, signal=36%	COL6A2/COL26A1/COL4A1/COL15A1/COL18A1/COL5A1/ELANE/CTSK/COL23A1/ADAM9/MMP14/COL13A1/COL19A1/COL17A1/COL11A1/COL1A1/COL16A1/MMP2/COL8A2/COL4A4/COL11A2/MMP9/COL9A3/COL4A3/MMP10/COL8A1	26	40.625	VUB13_RPE_VS_WT_RPE
REACTOME_COLLAGEN_DEGRADATION	REACTOME_COLLAGEN_DEGRADATION	64	-0.363389	-1.44095	0.0146819	0.101229	0.0814834	12900	tags=47%, list=24%, signal=36%	COL5A1/COL11A2/MMP7/COL4A2/PHYKPL/COL26A1/COL23A1/CTSD/COL3A1/COL25A1/MMP11/COL18A1/COL10A1/COL4A1/COL19A1/COL6A5/COL13A1/ADAM9/MMP14/ELANE/COL9A3/COL6A3/COL8A2/MMP10/COL4A4/COL14A1/COL4A3/COL8A1/COL15A1/COL11A1	30	46.875	VUB14_RPE_VS_WT_RPE
REACTOME_COLLAGEN_FORMATION	REACTOME_COLLAGEN_FORMATION	90	-0.457432	-3.03603	1e-10	2.08178e-09	5.75996e-10	7061	tags=41%, list=13%, signal=36%	P3H1/P4HB/COL6A2/COL26A1/COL4A1/COL15A1/COL18A1/SERPINH1/COL5A1/COL20A1/PXDN/COL23A1/COL27A1/COL13A1/CTSS/COL19A1/COL17A1/COL11A1/PLOD1/COL1A1/LAMC2/COL16A1/CD151/CTSV/LOXL1/LAMA3/COL8A2/COL4A4/COL11A2/PCOLCE/MMP9/ITGB4/COL9A3/LOX/COL4A3/COL8A1/COL22A1	37	41.1111	VUB13_RPE_VS_WT_RPE
REACTOME_COLLAGEN_FORMATION	REACTOME_COLLAGEN_FORMATION	90	-0.371538	-1.53518	0.00163792	0.0204392	0.0164524	12900	tags=43%, list=24%, signal=33%	COL5A1/COL11A2/MMP7/PLOD2/COL4A2/P4HA1/COL26A1/LOXL1/COL20A1/COL23A1/COL3A1/COL25A1/COL18A1/ADAMTS2/LOXL2/COL10A1/LAMC2/COL4A1/COL19A1/ITGA6/COL6A5/TLL2/COL13A1/CTSV/COL27A1/LOX/COL9A3/COL6A3/COL8A2/ITGB4/PCOLCE/COL4A4/LAMA3/COL14A1/COL4A3/COL8A1/COL15A1/COL11A1/COL22A1	39	43.3333	VUB14_RPE_VS_WT_RPE
REACTOME_COMPLEMENT_CASCADE	REACTOME_COMPLEMENT_CASCADE	57	-0.331846	-1.92911	0.00031988	0.000778553	0.000215414	6430	tags=37%, list=12%, signal=32%	CFHR3/CD81/MASP2/C1R/CD55/CFD/ELANE/IGLV1-51/C9/CFI/C5AR1/C6/CFB/C4BPA/C4A/VTN/FCN3/F2/C7/C3AR1/C8B	21	36.8421	VUB13_RPE_VS_WT_RPE
REACTOME_COMPLEMENT_CASCADE	REACTOME_COMPLEMENT_CASCADE	57	-0.395884	-1.51268	0.00663621	0.0571808	0.0460272	11669	tags=46%, list=22%, signal=36%	COLEC10/F2/C1S/C2/CFB/C4B/COLEC11/CFHR2/CFHR1/C8G/C5AR1/ELANE/IGLV1-51/GZMM/CFHR4/PROS1/VTN/CR2/C6/FCN3/C7/C3AR1/CFI/CFHR3/C9/CFH	26	45.614	VUB14_RPE_VS_WT_RPE
REACTOME_COMPLEX_I_BIOGENESIS	REACTOME_COMPLEX_I_BIOGENESIS	57	-0.463297	-2.69327	1.4601e-08	1.43276e-07	3.96424e-08	25043	tags=98%, list=47%, signal=52%	NDUFA1/MT-ND2/MT-ND1/NDUFA9/NDUFB6/NDUFB9/MT-ND6/NDUFAB1/NDUFAF5/NDUFV2/NDUFA8/TMEM126B/NDUFA5/NDUFC1/NDUFS6/NDUFB4/NDUFA2/NDUFS5/NDUFS1/NDUFB7/MT-ND4/NDUFS4/NDUFS8/NDUFAF7/NDUFB5/NDUFAF4/NDUFA3/TMEM186/NUBPL/MT-ND3/TIMMDC1/NDUFA12/NDUFC2/NDUFA13/NDUFAF2/NDUFB1/NDUFA11/NDUFB10/NDUFA10/NDUFB3/NDUFS3/MT-ND5/COA1/NDUFA7/NDUFAF6/NDUFA6/NDUFV3/NDUFV1/ACAD9/NDUFS2/NDUFAF3/NDUFB8/NDUFB2/NDUFS7/NDUFAF1/E…	56	98.2456	VUB13_RPE_VS_WT_RPE
REACTOME_COMPLEX_I_BIOGENESIS	REACTOME_COMPLEX_I_BIOGENESIS	57	-0.527256	-2.01465	1.50476e-05	0.000479619	0.000386066	25286	tags=100%, list=47%, signal=53%	NDUFA1/NDUFA9/NDUFA8/NDUFAF4/NDUFAF5/MT-ND6/NDUFB9/ACAD9/NDUFB6/NDUFA3/NDUFS2/TMEM186/NDUFS5/TMEM126B/NDUFB10/NDUFAF1/NDUFV2/NDUFA6/NDUFB8/NDUFAF2/NDUFC1/NDUFS6/NDUFB3/NDUFB7/NDUFS3/NDUFAF3/NDUFC2/NDUFAB1/NDUFA12/NDUFS8/NDUFAF7/NDUFV1/NDUFS1/NDUFA5/MT-ND3/NDUFB4/NDUFS7/NDUFS4/NDUFV3/NDUFA10/NDUFB5/NDUFA2/NDUFA13/MT-ND1/MT-ND2/NUBPL/MT-ND4/ECSIT/NDUFB1/NDUFA11/MT-ND5/COA1/NDUFAF6/NDUFB2/TIMMDC1/ND…	56	98.2456	VUB14_RPE_VS_WT_RPE
REACTOME_CONDENSATION_OF_PROMETAPHASE_CHROMOSOMES	REACTOME_CONDENSATION_OF_PROMETAPHASE_CHROMOSOMES	11	-0.584337	-1.97907	0.00263465	0.00481236	0.00133151	22213	tags=100%, list=42%, signal=58%	SMC4/NCAPH/CSNK2A1/CSNK2B/SMC2/CCNB1/CSNK2A2/NCAPD2/NCAPG/CCNB2	10	90.9091	VUB13_RPE_VS_WT_RPE
REACTOME_CONDENSATION_OF_PROMETAPHASE_CHROMOSOMES	REACTOME_CONDENSATION_OF_PROMETAPHASE_CHROMOSOMES	11	-0.606617	-1.57729	0.0496197	0.211213	0.170014	21023	tags=100%, list=39%, signal=61%	CCNB2/NCAPD2/CSNK2B/SMC2/NCAPH/SMC4/CSNK2A2/NCAPG/CCNB1/CDK1	10	90.9091	VUB14_RPE_VS_WT_RPE
REACTOME_CONDENSATION_OF_PROPHASE_CHROMOSOMES	REACTOME_CONDENSATION_OF_PROPHASE_CHROMOSOMES	67	0.545447	2.1215	2.81822e-09	3.46828e-08	9.5962e-09	21130	tags=81%, list=40%, signal=49%	H2AC14/H2AC20/H2AC4/H2AC6/H2AC7/H2AC8/H2AJ/H2AX/H2AZ1/H2AZ2/H2BC1/H2BC10/H2BC11/H2BC12/H2BC13/H2BC14/H2BC15/H2BC17/H2BC21/H2BC3/H2BC4/H2BC5/H2BC6/H2BC7/H2BC8/H2BC9/H3-3A/H3-3B/H3C1/H3C10/H3C11/H3C12/H3C13/H3C14/H3C15/H3C2/H3C3/H3C4/H3C6/H3C7/H3C8/H4C1/H4C11/H4C12/H4C13/H4C14/H4C15/H4C2/H4C3/H4C4/H4C5/H4C6/H4C8/H4C9	54	80.597	VUB13_RPE_VS_WT_RPE
REACTOME_CONDENSATION_OF_PROPHASE_CHROMOSOMES	REACTOME_CONDENSATION_OF_PROPHASE_CHROMOSOMES	67	0.80366	2.4177	1e-10	6.78333e-09	5.46019e-09	7087	tags=67%, list=13%, signal=58%	H3-3B/H2AZ2/H2BC5/H3-3A/H2AC6/H2BC4/H2BC21/H2AZ1/H2BC11/H4C5/H2AC8/H2BC15/H2AC20/H3C12/H2AX/H2AJ/H4C8/H2BC6/H2BC8/H3C6/H2BC12/H4C3/H2AC7/H4C6/H2BC3/H2BC14/H4C13/H4C4/H3C2/H3C11/H2BC9/H3C1/H2BC7/H2BC10/H2BC17/H4C1/H3C4/H2AC14/H3C10/H2AC4/H2BC13/H3C3/H4C9/H4C2/H3C7	45	67.1642	VUB14_RPE_VS_WT_RPE
REACTOME_CONSTITUTIVE_SIGNALING_BY_AKT1_E17K_IN_CANCER	REACTOME_CONSTITUTIVE_SIGNALING_BY_AKT1_E17K_IN_CANCER	26	-0.571597	-2.60175	1.98533e-06	1.00052e-05	2.7683e-06	22902	tags=65%, list=43%, signal=37%	MDM2/TSC2/MAPKAP1/PDPK1/RICTOR/FOXO6/FOXO3/GSK3A/AKT2/FOXO1/AKT1/PRR5/CDKN1A/RPS6KB2/NR4A1/AKT1S1/MLST8	17	65.3846	VUB13_RPE_VS_WT_RPE
REACTOME_CONSTITUTIVE_SIGNALING_BY_AKT1_E17K_IN_CANCER	REACTOME_CONSTITUTIVE_SIGNALING_BY_AKT1_E17K_IN_CANCER	26	-0.453646	-1.42166	0.0436939	0.198783	0.160009	22256	tags=92%, list=42%, signal=54%	AKT3/GSK3A/MLST8/TSC2/CREB1/AKT1/CHUK/MTOR/CDKN1B/PDPK1/GSK3B/CDKN1A/RPS6KB2/MDM2/MAPKAP1/RICTOR/FOXO6/NR4A1/CASP9/AKT1S1/FOXO3/AKT2/PRR5/FOXO1	24	92.3077	VUB14_RPE_VS_WT_RPE
REACTOME_CONSTITUTIVE_SIGNALING_BY_LIGAND_RESPONSIVE_EGFR_CANCER_VARIANTS	REACTOME_CONSTITUTIVE_SIGNALING_BY_LIGAND_RESPONSIVE_EGFR_CANCER_VARIANTS	19	-0.569537	-2.35265	5.48713e-05	0.000169876	4.70022e-05	23008	tags=100%, list=43%, signal=57%	EGFR/PIK3R1/UBA52/UBB/HSP90AA1/RPS27A/NRAS/GRB2/CBL/SOS1/HRAS/KRAS/PIK3CA/UBC/CDC37/PLCG1/SHC1/GAB1	18	94.7368	VUB13_RPE_VS_WT_RPE
REACTOME_CONSTITUTIVE_SIGNALING_BY_LIGAND_RESPONSIVE_EGFR_CANCER_VARIANTS	REACTOME_CONSTITUTIVE_SIGNALING_BY_LIGAND_RESPONSIVE_EGFR_CANCER_VARIANTS	19	-0.550962	-1.60211	0.0318382	0.166788	0.134255	24000	tags=100%, list=45%, signal=55%	SHC1/EGF/PIK3R1/UBC/NRAS/CDC37/CBL/GRB2/RPS27A/UBB/SOS1/UBA52/PLCG1/PIK3CA/KRAS/HRAS/HSP90AA1/GAB1	18	94.7368	VUB14_RPE_VS_WT_RPE
REACTOME_CONVERSION_FROM_APC_C_CDC20_TO_APC_C_CDH1_IN_LATE_ANAPHASE	REACTOME_CONVERSION_FROM_APC_C_CDC20_TO_APC_C_CDH1_IN_LATE_ANAPHASE	20	-0.550616	-2.29096	4.2317e-05	0.000136117	3.76615e-05	24019	tags=100%, list=45%, signal=55%	UBE2C/ANAPC16/ANAPC11/UBE2E1/CDC14A/CDC27/CDC16/ANAPC10/ANAPC4/ANAPC5/ANAPC1/FZR1/CDC20/UBE2S/ANAPC7/UBE2D1/CDC26/ANAPC15/ANAPC2	19	95	VUB13_RPE_VS_WT_RPE
REACTOME_CONVERSION_FROM_APC_C_CDC20_TO_APC_C_CDH1_IN_LATE_ANAPHASE	REACTOME_CONVERSION_FROM_APC_C_CDC20_TO_APC_C_CDH1_IN_LATE_ANAPHASE	20	-0.539156	-1.57832	0.0316512	0.166541	0.134055	24631	tags=100%, list=46%, signal=54%	CDC23/CDC27/ANAPC16/UBE2E1/ANAPC5/CDC16/ANAPC10/CDC26/ANAPC11/CDC14A/ANAPC7/ANAPC4/ANAPC15/ANAPC1/ANAPC2/UBE2S/CDC20/UBE2D1/UBE2C	19	95	VUB14_RPE_VS_WT_RPE
REACTOME_COPII_MEDIATED_VESICLE_TRANSPORT	REACTOME_COPII_MEDIATED_VESICLE_TRANSPORT	68	-0.55203	-3.246	1e-10	2.08178e-09	5.75996e-10	23970	tags=100%, list=45%, signal=55%	TRAPPC1/F8/GRIA1/SEC22A/SAR1B/SEC24A/SEC24D/TRAPPC3/CNIH3/LMAN2L/NAPB/SEC13/TRAPPC2/BET1/SEC23A/SEC24B/CSNK1D/STX17/SEC31A/FOLR1/PREB/TRAPPC6B/COL7A1/RAB1A/F5/USO1/SCFD1/PPP6R3/NAPG/SEC23IP/TRAPPC4/MCFD2/CTSC/YKT6/ANKRD28/TBC1D20/TMED2/GORASP1/PPP6C/CTSZ/SEC24C/TRAPPC10/GOSR2/TRAPPC5/PPP6R1/TFG/CD59/TRAPPC6A/SEC22B/LMAN2/NSF/CNIH1/TRAPPC9/SERPINA1/LMAN1/SEC22C/TMED10/GOLGA2/NAPA/SEC16A/RAB1B/STX5…	67	98.5294	VUB13_RPE_VS_WT_RPE
REACTOME_COPII_MEDIATED_VESICLE_TRANSPORT	REACTOME_COPII_MEDIATED_VESICLE_TRANSPORT	68	-0.435113	-1.76319	0.000597566	0.00890626	0.00716902	24975	tags=97%, list=47%, signal=52%	COL7A1/TRAPPC2/F8/TRAPPC3/FOLR1/SEC24D/TBC1D20/TRAPPC1/TRAPPC5/AREG/YKT6/TRAPPC4/CSNK1D/SEC13/NAPB/SEC24C/CTSZ/GOSR2/SEC31A/MCFD2/RAB1B/LMAN2L/SEC23A/GOLGA2/TMED2/STX17/BET1/CNIH3/PPP6R1/SEC24B/PPP6C/TRAPPC6B/SAR1B/NAPG/SEC24A/SEC22C/RAB1A/GRIA1/GORASP1/SCFD1/SEC22A/F5/PREB/LMAN1/SEC23IP/PPP6R3/TRAPPC10/TMED10/USO1/NAPA/STX5/ANKRD28/CD59/CTSC/SEC16A/TRAPPC6A/TRAPPC9/SEC22B/NSF/CNIH1/LMAN1L/TGFA/T…	66	97.0588	VUB14_RPE_VS_WT_RPE
REACTOME_CYCLIN_A_B1_B2_ASSOCIATED_EVENTS_DURING_G2_M_TRANSITION	REACTOME_CYCLIN_A_B1_B2_ASSOCIATED_EVENTS_DURING_G2_M_TRANSITION	25	-0.56108	-2.45835	3.33454e-06	1.56044e-05	4.3175e-06	23463	tags=100%, list=44%, signal=56%	CDK1/CCNA2/PPP2CB/LCMT1/XPO1/PPP2CA/PPP2R2A/CCNB1/PPP2R1A/CDK7/CCNH/CCNB2/CDK2/CCNA1/MNAT1/PPME1/FOXM1/CDC25A/PKMYT1/PPP2R1B/PPP2R3B/CDC25B/PLK1/WEE1	24	96	VUB13_RPE_VS_WT_RPE
REACTOME_CYCLIN_A_B1_B2_ASSOCIATED_EVENTS_DURING_G2_M_TRANSITION	REACTOME_CYCLIN_A_B1_B2_ASSOCIATED_EVENTS_DURING_G2_M_TRANSITION	25	-0.59346	-1.82421	0.00217584	0.0251362	0.0202332	21734	tags=100%, list=41%, signal=59%	LCMT1/CDC25C/CCNA1/PPP2CB/CCNB2/PPP2R2A/CDK7/CDK2/CCNH/MNAT1/CDC25B/CCNA2/XPO1/PPP2CA/PPME1/PPP2R3B/PPP2R1B/CDC25A/CCNB1/CDK1/PLK1/FOXM1/WEE1/PKMYT1	24	96	VUB14_RPE_VS_WT_RPE
REACTOME_CYCLIN_A_CDK2_ASSOCIATED_EVENTS_AT_S_PHASE_ENTRY	REACTOME_CYCLIN_A_CDK2_ASSOCIATED_EVENTS_AT_S_PHASE_ENTRY	85	-0.565836	-3.62728	1e-10	2.08178e-09	5.75996e-10	23243	tags=100%, list=44%, signal=57%	PTK6/PSMC5/PSMB8/PSMA3/PSMB5/CCNA2/RBL2/UBA52/UBB/PSMB2/PSMB3/PSMC6/SEM1/PSMA5/PSMD6/E2F4/PSMD8/TFDP2/TFDP1/RPS27A/CKS1B/PSMD9/PSMF1/PSME1/PSMB1/E2F5/SKP1/PSMD2/CDKN1B/PSMC2/PSMA2/FZR1/CDK7/PSMD3/CCNH/PSMD4/PSMB6/PSMB10/RB1/AKT3/PSME3/CABLES1/SKP2/CDK2/RBBP4/CCNA1/MNAT1/PSME2/MAX/PSMB7/PSMA6/PSMC1/PSMA4/UBC/LIN52/PSMA1/PSMD13/LIN9/PSMC4/LIN37/PSMD12/CDC25A/PSMD7/PSMD1/PSMD14/CCNE2/PSMD11/CDC25B/C…	84	98.8235	VUB13_RPE_VS_WT_RPE
REACTOME_CYCLIN_A_CDK2_ASSOCIATED_EVENTS_AT_S_PHASE_ENTRY	REACTOME_CYCLIN_A_CDK2_ASSOCIATED_EVENTS_AT_S_PHASE_ENTRY	85	-0.529745	-2.20188	5.76023e-08	3.04986e-06	2.45496e-06	25168	tags=100%, list=47%, signal=53%	FZR1/PSMD4/PSMB8/PSMC5/PSMD10/PSMA5/CKS1B/PSMD5/PSMB3/PSMB4/PSMD9/PSMB2/PSMD8/PSMD6/PSMD3/UBC/PSMC2/PSMD13/E2F5/CCNE1/PSMF1/PSMA3/RBL2/PSMB6/CCNA1/PSMA4/RPS27A/PSMC6/UBB/AKT3/MAX/SEM1/PSMB5/RB1/TFDP1/PSMC1/PSMA2/CDK7/CDK2/PSMB7/UBA52/AKT1/TFDP2/PSMB1/CCNH/PSMD1/MNAT1/PSMD12/CDKN1B/PSMA1/CDK4/PSMD11/PSMD7/PSMC4/CDC25B/PSMD2/PSME1/RBBP4/CDKN1A/CUL1/PSMA6/LIN9/CCNA2/PTK6/LIN52/PSME3/PSMC3/PSMD14/CCN…	84	98.8235	VUB14_RPE_VS_WT_RPE
REACTOME_CYCLIN_D_ASSOCIATED_EVENTS_IN_G1	REACTOME_CYCLIN_D_ASSOCIATED_EVENTS_IN_G1	47	-0.56178	-3.15693	3.04286e-10	5.29529e-09	1.46513e-09	23438	tags=100%, list=44%, signal=56%	PTK6/CDKN2D/CDKN2A/RBL2/PPP2CB/UBA52/UBB/E2F4/TFDP2/TFDP1/RPS27A/CKS1B/RBL1/PPP2CA/E2F5/SKP1/PPP2R2A/JAK2/CDKN1B/PPP2R1A/CDK7/CCNH/RB1/SKP2/CDK2/MNAT1/LYN/UBC/CCND2/ABL1/PPP2R1B/CCNE2/PPP2R3B/E2F3/CUL1/CDKN1C/CDK4/CDK6/CCNE1/CCND1/E2F1/SRC/CDKN1A/E2F2/CCND3/CDKN2B	46	97.8723	VUB13_RPE_VS_WT_RPE
REACTOME_CYCLIN_D_ASSOCIATED_EVENTS_IN_G1	REACTOME_CYCLIN_D_ASSOCIATED_EVENTS_IN_G1	47	-0.416784	-1.53311	0.00899778	0.0708788	0.0570533	25168	tags=98%, list=47%, signal=52%	E2F4/CDKN2C/CKS1B/PPP2R1A/UBC/E2F5/CCNE1/E2F3/RBL2/RPS27A/UBB/PPP2CB/RBL1/CDKN1C/PPP2R2A/RB1/TFDP1/CDK7/CCND2/CDK2/UBA52/TFDP2/CCNH/MNAT1/CDKN1B/CDK4/E2F2/JAK2/CDKN1A/CUL1/PTK6/ABL1/PPP2CA/CCNE2/PPP2R3B/SKP2/LYN/PPP2R1B/CCND1/SRC/CCND3/SKP1/CDKN2A/E2F1/CDK6/CDKN2B	46	97.8723	VUB14_RPE_VS_WT_RPE
REACTOME_DEADENYLATION_DEPENDENT_MRNA_DECAY	REACTOME_DEADENYLATION_DEPENDENT_MRNA_DECAY	56	-0.58037	-3.44668	1e-10	2.08178e-09	5.75996e-10	22451	tags=100%, list=42%, signal=58%	DCP2/PAIP1/CNOT6L/TTC37/LSM5/LSM3/WDR61/DIS3/EXOSC8/LSM6/XRN1/LSM7/EXOSC9/DDX6/LSM2/EXOSC6/EXOSC3/TUT7/HBS1L/EIF4G1/LSM4/PAN2/EDC3/TUT4/CNOT10/PAN3/LSM1/CNOT1/CNOT2/EIF4A1/CNOT4/DCP1A/EIF4B/CNOT6/EXOSC1/PABPC1/CNOT7/EIF4A2/CNOT11/TNKS1BP1/EIF4E/EXOSC2/CNOT9/EXOSC7/NT5C3B/PATL1/EDC4/CNOT8/PARN/SKIV2L/CNOT3/DCPS/EIF4A3/EXOSC5/EXOSC4	55	98.2143	VUB13_RPE_VS_WT_RPE
REACTOME_DEADENYLATION_DEPENDENT_MRNA_DECAY	REACTOME_DEADENYLATION_DEPENDENT_MRNA_DECAY	56	-0.612096	-2.32066	1.63979e-07	8.18503e-06	6.58847e-06	478	tags=100%, list=1%, signal=99%	EDC4/EXOSC8/NT5C3B/EXOSC3/CNOT6L/DCP1B/DDX6/LSM7/EIF4G1/EXOSC6/EXOSC2/PAIP1/XRN1/HBS1L/EDC3/CNOT6/DCP1A/EIF4B/LSM1/CNOT4/CNOT3/EIF4E/DIS3/LSM4/TUT4/PAN3/CNOT11/CNOT1/LSM3/PABPC1/LSM5/CNOT10/TUT7/CNOT2/LSM6/EXOSC9/EXOSC7/EXOSC1/EIF4A2/LSM2/EIF4A1/PAN2/CNOT9/CNOT7/EXOSC4/PATL1/DCP2/EIF4A3/CNOT8/EXOSC5/DCPS/PARN/SKIV2L/WDR61/TTC37	55	98.2143	VUB14_RPE_VS_WT_RPE
REACTOME_DEADENYLATION_OF_MRNA	REACTOME_DEADENYLATION_OF_MRNA	25	-0.609772	-2.67169	2.87257e-07	1.86549e-06	5.16154e-07	20863	tags=100%, list=39%, signal=61%	CNOT6L/TUT7/EIF4G1/PAN2/TUT4/CNOT10/PAN3/CNOT1/CNOT2/EIF4A1/CNOT4/EIF4B/CNOT6/PABPC1/CNOT7/EIF4A2/CNOT11/TNKS1BP1/EIF4E/CNOT9/CNOT8/PARN/CNOT3/EIF4A3	24	96	VUB13_RPE_VS_WT_RPE
REACTOME_DEADENYLATION_OF_MRNA	REACTOME_DEADENYLATION_OF_MRNA	25	-0.541772	-1.66532	0.00853396	0.0683104	0.0549859	24494	tags=100%, list=46%, signal=54%	CNOT6L/EIF4G1/PAIP1/CNOT6/EIF4B/CNOT4/CNOT3/EIF4E/TUT4/PAN3/CNOT11/CNOT1/PABPC1/CNOT10/TUT7/CNOT2/EIF4A2/EIF4A1/PAN2/CNOT9/CNOT7/EIF4A3/CNOT8/PARN	24	96	VUB14_RPE_VS_WT_RPE
REACTOME_DECTIN_1_MEDIATED_NONCANONICAL_NF_KB_SIGNALING	REACTOME_DECTIN_1_MEDIATED_NONCANONICAL_NF_KB_SIGNALING	62	-0.435041	-2.56999	3.67663e-08	3.23065e-07	8.93871e-08	23243	tags=97%, list=44%, signal=55%	PSMD10/PSMA8/PSMC5/PSMB8/PSMA3/PSMB5/UBE2M/UBA52/UBB/PSMB2/PSMB3/PSMC6/SEM1/PSMA5/CHUK/PSMD6/PSMD8/RPS27A/PSMD9/PSMF1/PSME1/PSMB1/FBXW11/SKP1/PSMD2/PSMC2/PSMA2/BTRC/PSMD3/UBA3/PSMD4/PSMB6/PSMB10/PSME3/PSME2/PSMB7/PSMA6/PSMC1/PSMA4/UBC/PSMA1/PSMD13/PSMC4/PSMD12/PSMD7/PSMD1/PSMD14/PSMD11/RELA/CUL1/PSME4/PSMB4/PSMC3/NFKB2/PSMD5/PSMB9/PSMA7/RELB/MAP3K14/CCL17	60	96.7742	VUB13_RPE_VS_WT_RPE
REACTOME_DECTIN_1_MEDIATED_NONCANONICAL_NF_KB_SIGNALING	REACTOME_DECTIN_1_MEDIATED_NONCANONICAL_NF_KB_SIGNALING	62	-0.423456	-1.66411	0.00275262	0.0299673	0.0241219	26744	tags=98%, list=50%, signal=49%	PSMB11/PSMA8/RELA/PSMD4/PSMB8/PSMC5/PSMD10/PSMA5/PSMD5/PSMB3/PSMB4/PSMD9/PSMB2/PSMD8/PSMD6/PSMD3/UBC/PSMC2/PSMD13/PSMF1/PSMA3/PSMB6/FBXW11/PSMA4/RPS27A/UBA3/PSMC6/UBB/SEM1/PSMB5/PSMC1/PSMA2/BTRC/PSMB7/UBA52/CHUK/PSMB1/PSMD1/PSMD12/PSMA1/PSMD11/PSMD7/PSMC4/PSMD2/PSME1/CUL1/PSMA6/UBE2M/PSME3/PSMC3/PSMD14/PSME4/MAP3K14/NFKB2/PSMA7/RELB/SKP1/PSME2/PSMB10/PSMB9/CCL17	61	98.3871	VUB14_RPE_VS_WT_RPE
REACTOME_DEFECTIVE_CFTR_CAUSES_CYSTIC_FIBROSIS	REACTOME_DEFECTIVE_CFTR_CAUSES_CYSTIC_FIBROSIS	61	-0.492131	-2.92807	3.52292e-10	5.9225e-09	1.63867e-09	23243	tags=98%, list=44%, signal=56%	PSMD10/CFTR/PSMA8/PSMC5/PSMB8/PSMA3/PSMB5/ERLEC1/UBA52/RNF185/UBB/SEL1L/PSMB2/PSMB3/PSMC6/SEM1/ERLIN1/PSMA5/PSMD6/PSMD8/RPS27A/PSMD9/PSMF1/PSME1/PSMB1/DERL1/ERLIN2/DERL2/PSMD2/PSMC2/PSMA2/PSMD3/PSMD4/PSMB6/PSMB10/PSME3/PSME2/PSMB7/PSMA6/PSMC1/PSMA4/UBC/PSMA1/PSMD13/PSMC4/PSMD12/OS9/PSMD7/PSMD1/PSMD14/PSMD11/VCP/PSME4/PSMB4/PSMC3/RNF5/PSMD5/PSMB9/PSMA7/DERL3	60	98.3607	VUB13_RPE_VS_WT_RPE
REACTOME_DEFECTIVE_CFTR_CAUSES_CYSTIC_FIBROSIS	REACTOME_DEFECTIVE_CFTR_CAUSES_CYSTIC_FIBROSIS	61	-0.499972	-1.95949	3.14754e-05	0.000804522	0.000647594	26744	tags=100%, list=50%, signal=50%	PSMA8/ERLEC1/PSMD4/PSMB8/PSMC5/PSMD10/PSMA5/PSMD5/PSMB3/PSMB4/SEL1L/RNF185/PSMD9/PSMB2/PSMD8/PSMD6/PSMD3/UBC/PSMC2/PSMD13/PSMF1/PSMA3/PSMB6/PSMA4/RPS27A/PSMC6/UBB/OS9/ERLIN1/SEM1/PSMB5/ERLIN2/PSMC1/PSMA2/DERL2/PSMB7/UBA52/PSMB1/DERL1/PSMD1/PSMD12/PSMA1/RNF5/PSMD11/PSMD7/PSMC4/PSMD2/PSME1/CFTR/PSMA6/VCP/PSME3/PSMC3/PSMD14/PSME4/PSMA7/PSME2/PSMB10/PSMB9/DERL3	60	98.3607	VUB14_RPE_VS_WT_RPE
REACTOME_DEFECTIVE_INTRINSIC_PATHWAY_FOR_APOPTOSIS	REACTOME_DEFECTIVE_INTRINSIC_PATHWAY_FOR_APOPTOSIS	25	-0.432894	-1.89671	0.00103167	0.00213275	0.000590101	23621	tags=96%, list=44%, signal=54%	BCL2L11/CDC25C/CDK5R1/TP53/CDKN2A/LMNB1/PRDX2/JUN/PRDX1/YWHAE/SOD2/CAPNS1/C1QBP/CDC25A/CDC25B/CAST/GOLGA2/FOXO3/CAPN2/CAPN1/APP/CAPNS2/LMNA/CDK5	24	96	VUB13_RPE_VS_WT_RPE
REACTOME_DEFECTIVE_INTRINSIC_PATHWAY_FOR_APOPTOSIS	REACTOME_DEFECTIVE_INTRINSIC_PATHWAY_FOR_APOPTOSIS	25	-0.47226	-1.45165	0.0424005	0.195249	0.157164	22361	tags=96%, list=42%, signal=56%	CDK5R1/BCL2L11/TP53/PRDX2/CDC25C/JUN/GOLGA2/LMNA/CDC25B/APP/YWHAE/C1QBP/CAPN2/SOD2/LMNB1/CAPNS1/CAPN1/CDC25A/CAST/FOXO3/PRDX1/CDKN2A/CDK5/CAPNS2	24	96	VUB14_RPE_VS_WT_RPE
REACTOME_DEGRADATION_OF_AXIN	REACTOME_DEGRADATION_OF_AXIN	55	-0.478965	-2.81913	1.12243e-08	1.13646e-07	3.14442e-08	23243	tags=98%, list=44%, signal=56%	PSMD10/PSMA8/PSMC5/RNF146/PSMB8/PSMA3/PSMB5/UBA52/TNKS2/UBB/PSMB2/PSMB3/PSMC6/SEM1/PSMA5/PSMD6/PSMD8/TNKS/RPS27A/PSMD9/PSMF1/PSME1/PSMB1/PSMD2/PSMC2/PSMA2/PSMD3/AXIN2/PSMD4/PSMB6/PSMB10/PSME3/PSME2/PSMB7/PSMA6/PSMC1/PSMA4/UBC/PSMA1/PSMD13/PSMC4/PSMD12/PSMD7/PSMD1/PSMD14/PSMD11/SMURF2/PSME4/PSMB4/AXIN1/PSMC3/PSMD5/PSMB9/PSMA7	54	98.1818	VUB13_RPE_VS_WT_RPE
REACTOME_DEGRADATION_OF_AXIN	REACTOME_DEGRADATION_OF_AXIN	55	-0.499916	-1.91233	8.01693e-05	0.0017104	0.00137677	26744	tags=100%, list=50%, signal=50%	PSMA8/PSMD4/PSMB8/PSMC5/PSMD10/PSMA5/PSMD5/RNF146/PSMB3/PSMB4/PSMD9/PSMB2/PSMD8/PSMD6/PSMD3/UBC/PSMC2/PSMD13/PSMF1/PSMA3/PSMB6/TNKS2/TNKS/PSMA4/RPS27A/PSMC6/UBB/AXIN1/SEM1/PSMB5/PSMC1/PSMA2/PSMB7/UBA52/PSMB1/PSMD1/PSMD12/PSMA1/PSMD11/PSMD7/PSMC4/PSMD2/PSME1/PSMA6/PSME3/AXIN2/PSMC3/PSMD14/SMURF2/PSME4/PSMA7/PSME2/PSMB10/PSMB9	54	98.1818	VUB14_RPE_VS_WT_RPE
REACTOME_DEGRADATION_OF_CYSTEINE_AND_HOMOCYSTEINE	REACTOME_DEGRADATION_OF_CYSTEINE_AND_HOMOCYSTEINE	14	-0.408731	-1.55904	0.0405797	0.0563361	0.0155873	9266	tags=50%, list=17%, signal=41%	TXN2/CSAD/CDO1/ADO/CTH/GOT2/SLC25A10	7	50	VUB13_RPE_VS_WT_RPE
REACTOME_DEGRADATION_OF_CYSTEINE_AND_HOMOCYSTEINE	REACTOME_DEGRADATION_OF_CYSTEINE_AND_HOMOCYSTEINE	14	-0.696016	-1.89294	0.0037754	0.0380933	0.0306629	8284	tags=64%, list=16%, signal=54%	ADO/TXN2/ETHE1/SLC25A10/GADL1/GOT2/CDO1/CTH/SQOR	9	64.2857	VUB14_RPE_VS_WT_RPE
REACTOME_DEGRADATION_OF_DVL	REACTOME_DEGRADATION_OF_DVL	57	-0.479162	-2.7855	4.23087e-09	4.87042e-08	1.34757e-08	23243	tags=98%, list=44%, signal=56%	PSMD10/PSMA8/PSMC5/PSMB8/PSMA3/PSMB5/UBA52/UBB/PSMB2/PSMB3/PSMC6/SEM1/PSMA5/PSMD6/PSMD8/RPS27A/PSMD9/PSMF1/PSME1/PSMB1/PSMD2/PSMC2/PSMA2/PSMD3/PSMD4/PSMB6/CUL3/PSMB10/PSME3/PSME2/PSMB7/PSMA6/PSMC1/PSMA4/UBC/PSMA1/PSMD13/PSMC4/PSMD12/KLHL12/DACT1/PSMD7/PSMD1/PSMD14/RBX1/PSMD11/HECW1/PSME4/DVL1/PSMB4/PSMC3/PSMD5/DVL2/PSMB9/PSMA7/DVL3	56	98.2456	VUB13_RPE_VS_WT_RPE
REACTOME_DEGRADATION_OF_DVL	REACTOME_DEGRADATION_OF_DVL	57	-0.499934	-1.91026	5.30058e-05	0.00121409	0.000977269	26744	tags=100%, list=50%, signal=50%	PSMA8/PSMD4/PSMB8/PSMC5/DVL1/PSMD10/PSMA5/PSMD5/KLHL12/PSMB3/PSMB4/DVL2/PSMD9/PSMB2/PSMD8/PSMD6/PSMD3/UBC/PSMC2/PSMD13/PSMF1/PSMA3/PSMB6/PSMA4/RPS27A/PSMC6/UBB/SEM1/PSMB5/DACT1/PSMC1/PSMA2/PSMB7/UBA52/PSMB1/PSMD1/PSMD12/PSMA1/PSMD11/PSMD7/PSMC4/PSMD2/PSME1/PSMA6/CUL3/HECW1/PSME3/PSMC3/PSMD14/RBX1/DVL3/PSME4/PSMA7/PSME2/PSMB10/PSMB9	56	98.2456	VUB14_RPE_VS_WT_RPE
REACTOME_DEGRADATION_OF_GLI1_BY_THE_PROTEASOME	REACTOME_DEGRADATION_OF_GLI1_BY_THE_PROTEASOME	60	-0.463851	-2.77951	5.62439e-09	6.27986e-08	1.73754e-08	28671	tags=100%, list=54%, signal=46%	PSMB11/PSMD10/GLI1/PSMA8/PSMC5/PSMB8/PSMA3/PSMB5/UBA52/UBB/PSMB2/PSMB3/PSMC6/SEM1/PSMA5/PSMD6/PSMD8/RPS27A/PSMD9/PSMF1/PSME1/PSMB1/SKP1/PSMD2/PRKACA/PSMC2/PSMA2/BTRC/PSMD3/PSMD4/PSMB6/PSMB10/ITCH/PSME3/PSME2/PSMB7/PSMA6/PSMC1/PSMA4/UBC/PRKACB/PSMA1/PSMD13/PSMC4/PSMD12/PSMD7/PSMD1/PSMD14/NUMB/RBX1/SUFU/PSMD11/CUL1/PSME4/PSMB4/PSMC3/PSMD5/PSMB9/PSMA7	59	98.3333	VUB13_RPE_VS_WT_RPE
REACTOME_DEGRADATION_OF_GLI1_BY_THE_PROTEASOME	REACTOME_DEGRADATION_OF_GLI1_BY_THE_PROTEASOME	60	-0.499438	-1.96766	7.73166e-05	0.00168071	0.00135288	26772	tags=100%, list=50%, signal=50%	PSMB11/PSMA8/PSMD4/PSMB8/PSMC5/PSMD10/PSMA5/PSMD5/PSMB3/PSMB4/PSMD9/PSMB2/PSMD8/PSMD6/PSMD3/UBC/PSMC2/PSMD13/PSMF1/PRKACA/PSMA3/PSMB6/PSMA4/RPS27A/PSMC6/UBB/ITCH/SEM1/PSMB5/PSMC1/SUFU/PSMA2/BTRC/PSMB7/UBA52/PSMB1/PSMD1/PSMD12/PSMA1/PSMD11/PSMD7/PSMC4/PSMD2/PRKACB/PSME1/CUL1/PSMA6/NUMB/PSME3/PSMC3/PSMD14/RBX1/PSME4/GLI1/PSMA7/SKP1/PSME2/PSMB10/PSMB9	59	98.3333	VUB14_RPE_VS_WT_RPE
REACTOME_DEPOLYMERISATION_OF_THE_NUCLEAR_LAMINA	REACTOME_DEPOLYMERISATION_OF_THE_NUCLEAR_LAMINA	15	-0.58438	-2.2709	0.000216812	0.000554157	0.000153327	22213	tags=100%, list=42%, signal=58%	LPIN3/LMNB1/LEMD3/CCNB1/CNEP1R1/EMD/TMPO/LPIN1/CTDNEP1/LEMD2/LPIN2/PRKCA/PRKCB/LMNA	14	93.3333	VUB13_RPE_VS_WT_RPE
REACTOME_DEPOLYMERISATION_OF_THE_NUCLEAR_LAMINA	REACTOME_DEPOLYMERISATION_OF_THE_NUCLEAR_LAMINA	15	-0.561874	-1.55859	0.043954	0.19902	0.1602	23415	tags=100%, list=44%, signal=56%	EMD/CTDNEP1/LEMD3/TMPO/LEMD2/LMNA/LPIN1/LMNB1/LPIN3/CCNB1/PRKCA/CDK1/LPIN2/PRKCB	14	93.3333	VUB14_RPE_VS_WT_RPE
REACTOME_DEPOSITION_OF_NEW_CENPA_CONTAINING_NUCLEOSOMES_AT_THE_CENTROMERE	REACTOME_DEPOSITION_OF_NEW_CENPA_CONTAINING_NUCLEOSOMES_AT_THE_CENTROMERE	67	0.450927	1.75387	1.74168e-05	6.46597e-05	1.78904e-05	21130	tags=58%, list=40%, signal=35%	H2AC14/H2AC20/H2AC4/H2AC6/H2AC7/H2AC8/H2AJ/H2AX/H2AZ1/H2AZ2/H2BC1/H2BC10/H2BC11/H2BC12/H2BC13/H2BC14/H2BC15/H2BC17/H2BC21/H2BC3/H2BC4/H2BC5/H2BC6/H2BC7/H2BC8/H2BC9/H4C1/H4C11/H4C12/H4C13/H4C14/H4C15/H4C2/H4C3/H4C4/H4C5/H4C6/H4C8/H4C9	39	58.209	VUB13_RPE_VS_WT_RPE
REACTOME_DEPOSITION_OF_NEW_CENPA_CONTAINING_NUCLEOSOMES_AT_THE_CENTROMERE	REACTOME_DEPOSITION_OF_NEW_CENPA_CONTAINING_NUCLEOSOMES_AT_THE_CENTROMERE	67	0.79979	2.40605	1e-10	6.78333e-09	5.46019e-09	7025	tags=51%, list=13%, signal=44%	H2AZ2/H2BC5/H2AC6/H2BC4/H2BC21/H2AZ1/H2BC11/H4C5/H2AC8/H2BC15/H2AC20/H2AX/H2AJ/H4C8/H2BC6/H2BC8/H2BC12/H4C3/H2AC7/H4C6/H2BC3/H2BC14/H4C13/H4C4/H2BC9/H2BC7/H2BC10/H2BC17/H4C1/H2AC14/H2AC4/H2BC13/H4C9/H4C2	34	50.7463	VUB14_RPE_VS_WT_RPE
REACTOME_DISEASES_OF_CARBOHYDRATE_METABOLISM	REACTOME_DISEASES_OF_CARBOHYDRATE_METABOLISM	34	-0.336617	-1.70591	0.0086587	0.0137374	0.00380092	23559	tags=94%, list=44%, signal=53%	NHLRC1/RPIA/GYG1/HYAL1/UBA52/TALDO1/UBB/IDS/KHK/RPS27A/GYS1/PPP1R3C/GYS2/G6PC3/GLB1/UBC/NAGLU/SLC37A4/GNS/GYG2/GBE1/HGSNAT/GUSB/DCXR/EPM2A/LCT/ARSB/SGSH/GALNS/GAA/ALDOB/IDUA	32	94.1176	VUB13_RPE_VS_WT_RPE
REACTOME_DISEASES_OF_CARBOHYDRATE_METABOLISM	REACTOME_DISEASES_OF_CARBOHYDRATE_METABOLISM	34	-0.437591	-1.47636	0.0270162	0.151664	0.12208	24618	tags=97%, list=46%, signal=52%	RPIA/G6PC3/IDS/GYG1/GYS2/SI/UBC/GAA/HYAL1/RPS27A/UBB/KHK/GLB1/ALDOB/GYS1/DCXR/UBA52/HGSNAT/GNS/PPP1R3C/GBE1/SGSH/GUSB/SLC37A4/IDUA/NAGLU/NHLRC1/GALNS/TALDO1/LCT/EPM2A/GYG2/ARSB	33	97.0588	VUB14_RPE_VS_WT_RPE
REACTOME_DISEASES_OF_DNA_REPAIR	REACTOME_DISEASES_OF_DNA_REPAIR	34	-0.60109	-3.04621	8.36315e-09	8.78723e-08	2.43129e-08	21332	tags=100%, list=40%, signal=60%	XRCC2/NBN/BRCA1/RAD51AP1/BRIP1/BLM/NEIL3/RAD51C/MRE11/PMS2/PALB2/WRN/MUTYH/ATM/MSH6/BRCA2/MSH3/RMI2/RMI1/OGG1/TOP3A/BARD1/RAD51D/DNA2/EXO1/RBBP8/RAD51B/RAD51/MSH2/MLH1/KAT5/NTHL1/NEIL1	33	97.0588	VUB13_RPE_VS_WT_RPE
REACTOME_DISEASES_OF_DNA_REPAIR	REACTOME_DISEASES_OF_DNA_REPAIR	34	-0.595995	-2.01079	0.000102873	0.00210155	0.00169163	21604	tags=71%, list=40%, signal=42%	OGG1/MRE11/XRCC2/NEIL1/KAT5/BRIP1/BRCA1/RMI1/RMI2/RAD51/MUTYH/ATM/RAD51C/MLH1/BLM/DNA2/BARD1/RAD51B/NTHL1/RAD50/BRCA2/MSH2/NEIL3/EXO1	24	70.5882	VUB14_RPE_VS_WT_RPE
REACTOME_DISEASES_OF_MITOTIC_CELL_CYCLE	REACTOME_DISEASES_OF_MITOTIC_CELL_CYCLE	38	-0.550802	-2.88959	5.4094e-08	4.54696e-07	1.25808e-07	24019	tags=97%, list=45%, signal=54%	UBE2C/ANAPC16/ANAPC11/UBE2E1/CDC27/TFDP2/TFDP1/CDC16/ANAPC10/ANAPC4/ANAPC5/DAXX/ANAPC1/CDKN1B/FZR1/UBE2S/RB1/SKP2/CDK2/ANAPC7/ATRX/CCND2/CCNE2/E2F3/UBE2D1/CDC26/CDKN1C/CDK4/CDK6/CCNE1/CCND1/E2F1/ANAPC15/ANAPC2/CDKN1A/E2F2/CCND3	37	97.3684	VUB13_RPE_VS_WT_RPE
REACTOME_DISEASES_OF_MITOTIC_CELL_CYCLE	REACTOME_DISEASES_OF_MITOTIC_CELL_CYCLE	38	-0.539338	-1.84942	0.000520438	0.00793555	0.00638765	24631	tags=100%, list=46%, signal=54%	ATRX/CDC23/CCNE1/E2F3/CDC27/ANAPC16/DAXX/UBE2E1/ANAPC5/CDKN1C/RB1/CDC16/ANAPC10/TFDP1/CCND2/CDC26/CDK2/ANAPC11/TFDP2/CDKN1B/CDK4/E2F2/ANAPC7/CDKN1A/ANAPC4/ANAPC15/ANAPC1/CCNE2/SKP2/CCND1/ANAPC2/UBE2S/CCND3/UBE2D1/E2F1/CDK6/UBE2C	37	97.3684	VUB14_RPE_VS_WT_RPE
REACTOME_DISEASES_OF_PROGRAMMED_CELL_DEATH	REACTOME_DISEASES_OF_PROGRAMMED_CELL_DEATH	97	0.446723	1.8134	1.18764e-06	6.37465e-06	1.76377e-06	21130	tags=58%, list=40%, signal=35%	CASP8/FASLG/H2AC14/H2AC20/H2AC4/H2AC6/H2AC7/H2AC8/H2AJ/H2AX/H2AZ1/H2AZ2/H2BC1/H2BC10/H2BC11/H2BC12/H2BC13/H2BC14/H2BC15/H2BC17/H2BC21/H2BC3/H2BC4/H2BC5/H2BC6/H2BC7/H2BC8/H2BC9/H3-3A/H3-3B/H3C1/H3C10/H3C11/H3C12/H3C13/H3C14/H3C15/H3C2/H3C3/H3C4/H3C6/H3C7/H3C8/H4C1/H4C11/H4C12/H4C13/H4C14/H4C15/H4C2/H4C3/H4C4/H4C5/H4C6/H4C8/H4C9	56	57.732	VUB13_RPE_VS_WT_RPE
REACTOME_DISEASES_OF_PROGRAMMED_CELL_DEATH	REACTOME_DISEASES_OF_PROGRAMMED_CELL_DEATH	97	0.766838	2.41893	1e-10	6.78333e-09	5.46019e-09	7087	tags=46%, list=13%, signal=40%	H3-3B/H2AZ2/H2BC5/H3-3A/H2AC6/H2BC4/H2BC21/H2AZ1/H2BC11/H4C5/H2AC8/H2BC15/H2AC20/H3C12/H2AX/H2AJ/H4C8/H2BC6/H2BC8/H3C6/H2BC12/H4C3/H2AC7/H4C6/H2BC3/H2BC14/H4C13/H4C4/H3C2/H3C11/H2BC9/H3C1/H2BC7/H2BC10/H2BC17/H4C1/H3C4/H2AC14/H3C10/H2AC4/H2BC13/H3C3/H4C9/H4C2/H3C7	45	46.3918	VUB14_RPE_VS_WT_RPE
REACTOME_DNA_DAMAGE_BYPASS	REACTOME_DNA_DAMAGE_BYPASS	48	-0.554821	-3.0965	1.55047e-10	3.01632e-09	8.34569e-10	23810	tags=100%, list=45%, signal=55%	UBE2B/CUL4B/UBE2L6/PCLAF/POLE4/POLE2/UBA7/PCNA/DTL/WDR48/UBA52/RPA2/RFC1/RPA1/UBB/RFC3/REV1/POLE3/TRIM25/RPS27A/POLD3/RFC5/USP1/POLK/RFC2/RAD18/POLE/DDB1/SPRTN/RFC4/UFD1/USP10/MAD2L2/ISG15/POLD4/UBC/REV3L/CUL4A/POLI/RPA3/RBX1/POLH/VCP/RCHY1/POLD2/POLD1/NPLOC4	47	97.9167	VUB13_RPE_VS_WT_RPE
REACTOME_DNA_DAMAGE_BYPASS	REACTOME_DNA_DAMAGE_BYPASS	48	-0.403718	-1.49864	0.0190687	0.120239	0.0967851	24274	tags=96%, list=45%, signal=52%	MAD2L2/USP43/CUL4B/UBE2L6/TRIM25/DTL/POLD2/UBC/RPA1/RFC1/WDR48/DDB1/POLE/UBE2B/RFC5/USP10/RFC2/RFC3/RPS27A/UBB/REV1/POLD3/POLI/CUL4A/USP1/RPA2/POLK/UBA52/POLD4/SPRTN/POLH/POLE2/POLE3/VCP/ISG15/PCLAF/RFC4/RBX1/UFD1/RCHY1/RPA3/PCNA/RAD18/REV3L/NPLOC4/POLD1	46	95.8333	VUB14_RPE_VS_WT_RPE
REACTOME_DNA_DAMAGE_RECOGNITION_IN_GG_NER	REACTOME_DNA_DAMAGE_RECOGNITION_IN_GG_NER	38	-0.555485	-2.91416	3.70976e-08	3.24695e-07	8.98382e-08	23769	tags=100%, list=44%, signal=56%	CETN2/CUL4B/COPS7B/COPS4/MCRS1/NFRKB/UBA52/COPS5/RUVBL1/PARP2/UBB/COPS6/PARP1/INO80E/RPS27A/RAD23B/COPS8/RAD23A/ACTL6A/COPS2/XPC/DDB1/COPS3/DDB2/COPS7A/TFPT/UBC/INO80D/CUL4A/GPS1/RBX1/INO80C/ACTB/ACTR8/YY1/INO80/INO80B	37	97.3684	VUB13_RPE_VS_WT_RPE
REACTOME_DNA_DAMAGE_RECOGNITION_IN_GG_NER	REACTOME_DNA_DAMAGE_RECOGNITION_IN_GG_NER	38	-0.528454	-1.8121	0.000855833	0.0117922	0.00949205	25212	tags=100%, list=47%, signal=53%	ACTR5/CUL4B/COPS7B/COPS6/GPS1/COPS4/COPS2/MCRS1/COPS8/RAD23B/NFRKB/TFPT/UBC/PARP2/COPS5/DDB1/INO80E/RPS27A/UBB/ACTB/COPS7A/COPS3/CUL4A/XPC/PARP1/UBA52/RAD23A/ACTL6A/DDB2/INO80/INO80D/RBX1/INO80B/RUVBL1/YY1/ACTR8/INO80C	37	97.3684	VUB14_RPE_VS_WT_RPE
REACTOME_DNA_DAMAGE_TELOMERE_STRESS_INDUCED_SENESCENCE	REACTOME_DNA_DAMAGE_TELOMERE_STRESS_INDUCED_SENESCENCE	73	0.478891	1.87907	1.07718e-06	5.83803e-06	1.61529e-06	21130	tags=62%, list=40%, signal=37%	H1-0/H1-1/H1-2/H1-3/H1-4/H1-5/H2AC14/H2AC20/H2AC4/H2AC6/H2AC7/H2AC8/H2AJ/H2AX/H2AZ1/H2AZ2/H2BC1/H2BC10/H2BC11/H2BC12/H2BC13/H2BC14/H2BC15/H2BC17/H2BC21/H2BC3/H2BC4/H2BC5/H2BC6/H2BC7/H2BC8/H2BC9/H4C1/H4C11/H4C12/H4C13/H4C14/H4C15/H4C2/H4C3/H4C4/H4C5/H4C6/H4C8/H4C9	45	61.6438	VUB13_RPE_VS_WT_RPE
REACTOME_DNA_DAMAGE_TELOMERE_STRESS_INDUCED_SENESCENCE	REACTOME_DNA_DAMAGE_TELOMERE_STRESS_INDUCED_SENESCENCE	73	0.81441	2.49521	1e-10	6.78333e-09	5.46019e-09	6294	tags=53%, list=12%, signal=47%	H1-0/H2AZ2/H1-4/H2BC5/H2AC6/H2BC4/H2BC21/H1-2/H2AZ1/H2BC11/H4C5/H2AC8/H1-3/H2BC15/H2AC20/H2AX/H2AJ/H4C8/H1-5/H2BC6/H1-1/H2BC8/H2BC12/H4C3/H2AC7/H4C6/H2BC3/H2BC14/H4C13/H4C4/H2BC9/H2BC7/H2BC10/H2BC17/H4C1/H2AC14/H2AC4/H2BC13/H4C9	39	53.4247	VUB14_RPE_VS_WT_RPE
REACTOME_DNA_DOUBLE_STRAND_BREAK_RESPONSE	REACTOME_DNA_DOUBLE_STRAND_BREAK_RESPONSE	74	-0.394279	-2.38057	3.81521e-08	3.30676e-07	9.1493e-08	32389	tags=100%, list=61%, signal=39%	H2BC1/H2BC10/H2BC11/H2BC12/H2BC13/H2BC14/H2BC15/H2BC17/H2BC21/H2BC3/H2BC4/H2BC5/H2BC6/H2BC7/H2BC8/H2BC9/H4C1/H4C11/H4C12/H4C13/H4C14/H4C15/H4C2/H4C3/H4C4/H4C5/H4C6/H4C8/H4C9/EYA1/BRCC3/TP53/RAD50/NBN/BRCA1/UBA52/UBB/RNF8/RNF168/RPS27A/MRE11/APBB1/CHEK2/NSD2/HERC2/ATM/EYA2/UBE2I/SUMO1/TP53BP1/UIMC1/BABAM1/BABAM2/BAZ1B/MDC1/PPP5C/EYA3/UBXN1/KPNA2/UBC/UBE2V2/ABL1/SMARCA5/PIAS4/MAPK8/BARD1/KDM4A/UBE2…	73	98.6486	VUB13_RPE_VS_WT_RPE
REACTOME_DNA_DOUBLE_STRAND_BREAK_RESPONSE	REACTOME_DNA_DOUBLE_STRAND_BREAK_RESPONSE	74	0.748992	2.29014	1e-10	6.78333e-09	5.46019e-09	7025	tags=34%, list=13%, signal=29%	H2BC5/H2BC4/H2BC21/H2BC11/H4C5/H2BC15/H2AX/H4C8/H2BC6/H2BC8/H2BC12/H4C3/H4C6/H2BC3/H2BC14/H4C13/H4C4/H2BC9/H2BC7/H2BC10/H2BC17/H4C1/H2BC13/H4C9/H4C2	25	33.7838	VUB14_RPE_VS_WT_RPE
REACTOME_DNA_METHYLATION	REACTOME_DNA_METHYLATION	59	0.585459	2.24259	1e-10	2.08178e-09	5.75996e-10	21130	tags=92%, list=40%, signal=55%	H2AC14/H2AC20/H2AC4/H2AC6/H2AC7/H2AC8/H2AJ/H2AX/H2AZ1/H2AZ2/H2BC1/H2BC10/H2BC11/H2BC12/H2BC13/H2BC14/H2BC15/H2BC17/H2BC21/H2BC3/H2BC4/H2BC5/H2BC6/H2BC7/H2BC8/H2BC9/H3-3A/H3-3B/H3C1/H3C10/H3C11/H3C12/H3C13/H3C14/H3C15/H3C2/H3C3/H3C4/H3C6/H3C7/H3C8/H4C1/H4C11/H4C12/H4C13/H4C14/H4C15/H4C2/H4C3/H4C4/H4C5/H4C6/H4C8/H4C9	54	91.5254	VUB13_RPE_VS_WT_RPE
REACTOME_DNA_METHYLATION	REACTOME_DNA_METHYLATION	59	0.809315	2.40166	1e-10	6.78333e-09	5.46019e-09	7087	tags=76%, list=13%, signal=66%	H3-3B/H2AZ2/H2BC5/H3-3A/H2AC6/H2BC4/H2BC21/H2AZ1/H2BC11/H4C5/H2AC8/H2BC15/H2AC20/H3C12/H2AX/H2AJ/H4C8/H2BC6/H2BC8/H3C6/H2BC12/H4C3/H2AC7/H4C6/H2BC3/H2BC14/H4C13/H4C4/H3C2/H3C11/H2BC9/H3C1/H2BC7/H2BC10/H2BC17/H4C1/H3C4/H2AC14/H3C10/H2AC4/H2BC13/H3C3/H4C9/H4C2/H3C7	45	76.2712	VUB14_RPE_VS_WT_RPE
REACTOME_DNA_STRAND_ELONGATION	REACTOME_DNA_STRAND_ELONGATION	32	-0.559056	-2.7683	1.62047e-07	1.17005e-06	3.23735e-07	23575	tags=100%, list=44%, signal=56%	MCM3/MCM8/MCM2/GINS3/PCNA/GINS1/PRIM1/RPA2/LIG1/RFC1/RPA1/POLA2/FEN1/RFC3/CDC45/MCM4/MCM6/POLD3/RFC5/GINS2/RFC2/RFC4/PRIM2/POLD4/MCM7/GINS4/RPA3/MCM5/DNA2/POLD2/POLD1	31	96.875	VUB13_RPE_VS_WT_RPE
REACTOME_DNA_STRAND_ELONGATION	REACTOME_DNA_STRAND_ELONGATION	32	-0.542817	-1.77781	0.00106975	0.0143293	0.0115342	24442	tags=100%, list=46%, signal=54%	GINS3/POLD2/FEN1/RPA1/RFC1/RFC5/RFC2/RFC3/POLD3/MCM8/RPA2/PRIM1/POLD4/POLA2/MCM2/MCM6/CDC45/LIG1/MCM3/GINS1/MCM7/RFC4/PRIM2/GINS2/RPA3/PCNA/MCM5/MCM4/GINS4/DNA2/POLD1	31	96.875	VUB14_RPE_VS_WT_RPE
REACTOME_DOWNREGULATION_OF_ERBB2_SIGNALING	REACTOME_DOWNREGULATION_OF_ERBB2_SIGNALING	29	-0.569644	-2.74925	2.07632e-07	1.42089e-06	3.93139e-07	23008	tags=100%, list=43%, signal=57%	EGFR/NRG2/NRG4/UBA52/ERBB3/PTPN12/PTPN18/UBB/HSP90AA1/RPS27A/USP8/ERBIN/AKT3/CUL5/STUB1/ERBB2/UBC/CDC37/RNF41/HBEGF/MATK/AKT2/AKT1/ERBB4/BTC/EREG/NRG3/NRG1	28	96.5517	VUB13_RPE_VS_WT_RPE
REACTOME_DOWNREGULATION_OF_ERBB2_SIGNALING	REACTOME_DOWNREGULATION_OF_ERBB2_SIGNALING	29	-0.47147	-1.51954	0.0277346	0.154793	0.1246	24003	tags=97%, list=45%, signal=53%	EREG/EGFR/PTPN18/STUB1/EGF/UBC/CDC37/RPS27A/UBB/AKT3/PTPN12/NRG4/CUL5/UBA52/AKT1/USP8/ERBIN/ERBB4/ERBB2/RNF41/HSP90AA1/AKT2/ERBB3/HBEGF/NRG3/MATK/BTC/NRG1	28	96.5517	VUB14_RPE_VS_WT_RPE
REACTOME_DOWNREGULATION_OF_SMAD2_3_SMAD4_TRANSCRIPTIONAL_ACTIVITY	REACTOME_DOWNREGULATION_OF_SMAD2_3_SMAD4_TRANSCRIPTIONAL_ACTIVITY	28	-0.361865	-1.7117	0.00372597	0.00651204	0.00180178	22409	tags=96%, list=42%, signal=56%	USP9X/HDAC1/SMAD4/UBA52/UBB/PARP1/RPS27A/NCOR1/SNW1/TGIF1/TRIM33/SMAD2/PPM1A/RNF111/UBC/SMURF2/SMAD3/UBE2D3/SERPINE1/UBE2D1/SMAD7/TGIF2/SKIL/NCOR2/SKI/WWTR1/NEDD4L	27	96.4286	VUB13_RPE_VS_WT_RPE
REACTOME_DOWNREGULATION_OF_SMAD2_3_SMAD4_TRANSCRIPTIONAL_ACTIVITY	REACTOME_DOWNREGULATION_OF_SMAD2_3_SMAD4_TRANSCRIPTIONAL_ACTIVITY	28	-0.599187	-1.92675	0.000644637	0.00942203	0.00758418	21430	tags=100%, list=40%, signal=60%	UBC/SMAD4/HDAC1/TGIF1/TRIM33/ATP1B4/USP9X/RPS27A/UBB/NCOR1/PARP1/UBA52/SERPINE1/SMAD2/RNF111/TGIF2/SMAD7/PPM1A/SMURF2/SMAD3/UBE2D3/UBE2D1/SKIL/NCOR2/SKI/WWTR1/NEDD4L	27	96.4286	VUB14_RPE_VS_WT_RPE
REACTOME_DOWNREGULATION_OF_TGF_BETA_RECEPTOR_SIGNALING	REACTOME_DOWNREGULATION_OF_TGF_BETA_RECEPTOR_SIGNALING	26	-0.624429	-2.84223	1.12247e-07	8.51895e-07	2.35707e-07	20081	tags=100%, list=38%, signal=62%	TGFBR1/UBB/RPS27A/ZFYVE9/PPP1CB/UCHL5/XPO1/MTMR4/USP15/SMAD2/STUB1/STRAP/UBC/PPP1CC/SMURF2/SMAD3/PPP1R15A/PPP1CA/TGFB1/SMAD7/BAMBI/SMURF1/TGFBR2/PMEPA1/NEDD4L	25	96.1538	VUB13_RPE_VS_WT_RPE
REACTOME_DOWNREGULATION_OF_TGF_BETA_RECEPTOR_SIGNALING	REACTOME_DOWNREGULATION_OF_TGF_BETA_RECEPTOR_SIGNALING	26	-0.574331	-1.79988	0.00169457	0.0208997	0.0168231	22756	tags=100%, list=43%, signal=57%	UBC/MTMR4/USP15/UCHL5/ZFYVE9/RPS27A/UBB/TGFB1/UBA52/PPP1CA/SMAD2/STRAP/SMAD7/XPO1/PPP1CB/TGFBR1/SMURF2/PMEPA1/SMURF1/SMAD3/TGFBR2/PPP1R15A/PPP1CC/BAMBI/NEDD4L	25	96.1538	VUB14_RPE_VS_WT_RPE
REACTOME_DOWNSTREAM_SIGNALING_EVENTS_OF_B_CELL_RECEPTOR_BCR	REACTOME_DOWNSTREAM_SIGNALING_EVENTS_OF_B_CELL_RECEPTOR_BCR	81	-0.511554	-3.15342	1e-10	2.08178e-09	5.75996e-10	23243	tags=99%, list=44%, signal=56%	PSMD10/PSMA8/RASGRP1/PSMC5/PSMB8/PSMA3/PSMB5/IKBKB/UBA52/UBB/PSMB2/PSMB3/PSMC6/SEM1/PSMA5/CHUK/PSMD6/PSMD8/RPS27A/NFKBIA/PPIA/PSMD9/PSMF1/PSME1/PSMB1/FBXW11/MAP3K7/IKBKG/SKP1/NRAS/FKBP1A/PPP3CA/PSMD2/PSMC2/PSMA2/BTRC/PSMD3/HRAS/PSMD4/KRAS/PSMB6/PPP3CB/PSMB10/PSME3/PSME2/PSMB7/PSMA6/BCL10/PSMC1/PSMA4/UBC/PSMA1/PSMD13/PSMC4/NFKBIE/PSMD12/PSMD7/PSMD1/NFATC3/PSMD14/REL/NFKB1/PPP3R1/PSMD11/RELA/CALM1/…	80	98.7654	VUB13_RPE_VS_WT_RPE
REACTOME_DOWNSTREAM_SIGNALING_EVENTS_OF_B_CELL_RECEPTOR_BCR	REACTOME_DOWNSTREAM_SIGNALING_EVENTS_OF_B_CELL_RECEPTOR_BCR	81	-0.500159	-2.07611	1.17521e-06	5.01453e-05	4.03641e-05	26744	tags=100%, list=50%, signal=50%	PSMA8/IKBKG/RELA/PSMD4/PSMB8/CARD11/PSMC5/PSMD10/RASGRP1/PSMA5/NFKBIA/PSMD5/PSMB3/NFKBIE/PSMB4/FKBP1A/PSMD9/PSMB2/PSMD8/PSMD6/PSMD3/UBC/PSMC2/IKBKB/PSMD13/NRAS/PSMF1/PSMA3/PSMB6/FBXW11/PSMA4/RPS27A/PSMC6/MAP3K7/UBB/PPP3CB/PPP3CA/SEM1/PSMB5/PSMC1/PSMA2/BTRC/PSMB7/UBA52/CHUK/REL/PSMB1/PSMD1/MALT1/PSMD12/PSMA1/PSMD11/PSMD7/PSMC4/PSMD2/PSME1/NFKB1/KRAS/PPIA/CUL1/PPP3R1/PSMA6/NFATC3/PSME3/PSMC3/PSMD14…	80	98.7654	VUB14_RPE_VS_WT_RPE
REACTOME_E2F_MEDIATED_REGULATION_OF_DNA_REPLICATION	REACTOME_E2F_MEDIATED_REGULATION_OF_DNA_REPLICATION	22	-0.558951	-2.39944	3.60169e-05	0.000119209	3.29833e-05	23575	tags=100%, list=44%, signal=56%	MCM8/CDK1/PPP2CB/PRIM1/POLA2/ORC3/ORC4/TFDP2/TFDP1/ORC2/PPP2CA/CCNB1/PPP2R1A/PRIM2/RB1/PPP2R1B/PPP2R3B/ORC6/E2F1/ORC5/ORC1	21	95.4545	VUB13_RPE_VS_WT_RPE
REACTOME_E2F_MEDIATED_REGULATION_OF_DNA_REPLICATION	REACTOME_E2F_MEDIATED_REGULATION_OF_DNA_REPLICATION	22	-0.542715	-1.61342	0.0150666	0.102333	0.0823719	24442	tags=100%, list=46%, signal=54%	PPP2R1A/ORC4/ORC2/PPP2CB/MCM8/RB1/TFDP1/PRIM1/TFDP2/POLA2/ORC6/ORC3/PPP2CA/PRIM2/PPP2R3B/PPP2R1B/CCNB1/CDK1/ORC5/E2F1/ORC1	21	95.4545	VUB14_RPE_VS_WT_RPE
REACTOME_EGFR_DOWNREGULATION	REACTOME_EGFR_DOWNREGULATION	31	-0.569665	-2.79322	1.34104e-07	9.99054e-07	2.76423e-07	23008	tags=100%, list=43%, signal=57%	EGFR/SPRY1/UBA52/PTPN12/UBB/PTPN3/RPS27A/STAM2/SH3GL1/ARHGEF7/GRB2/CBL/CDC42/EPS15/HGS/EPN1/UBC/EPGN/HBEGF/PTPRK/SH3KBP1/STAM/EPS15L1/SPRY2/BTC/EREG/TGFA/SH3GL2/SH3GL3/AREG	30	96.7742	VUB13_RPE_VS_WT_RPE
REACTOME_EGFR_DOWNREGULATION	REACTOME_EGFR_DOWNREGULATION	31	-0.534341	-1.74812	0.00184956	0.0221566	0.0178348	24894	tags=100%, list=47%, signal=53%	EREG/EGFR/AREG/EGF/SH3GL1/UBC/HGS/ARHGEF7/CBL/CDC42/GRB2/RPS27A/UBB/STAM2/PTPN12/EPN1/UBA52/EPS15/EPS15L1/TGFA/PTPRK/PTPN3/SPRY2/HBEGF/SH3KBP1/STAM/SH3GL2/BTC/EPGN/SH3GL3	30	96.7742	VUB14_RPE_VS_WT_RPE
REACTOME_ENDOSOMAL_SORTING_COMPLEX_REQUIRED_FOR_TRANSPORT_ESCRT	REACTOME_ENDOSOMAL_SORTING_COMPLEX_REQUIRED_FOR_TRANSPORT_ESCRT	31	-0.528535	-2.59155	1.20081e-06	6.43754e-06	1.78117e-06	25204	tags=100%, list=47%, signal=53%	CHMP5/CHMP4C/VPS36/VPS25/SNF8/UBA52/CHMP4A/UBB/VTA1/MVB12A/RPS27A/STAM2/CHMP7/CHMP4B/VPS4A/TSG101/VPS28/CHMP2B/HGS/VPS37B/UBC/CHMP3/CHMP2A/VPS37A/UBAP1/STAM/MVB12B/VPS37C/VPS4B/CHMP6	30	96.7742	VUB13_RPE_VS_WT_RPE
REACTOME_ENDOSOMAL_SORTING_COMPLEX_REQUIRED_FOR_TRANSPORT_ESCRT	REACTOME_ENDOSOMAL_SORTING_COMPLEX_REQUIRED_FOR_TRANSPORT_ESCRT	31	-0.423966	-1.38702	0.0405655	0.191294	0.153981	24997	tags=97%, list=47%, signal=52%	CHMP4C/VPS28/CHMP7/VPS36/UBC/HGS/CHMP5/VPS25/CHMP4B/RPS27A/UBB/CHMP4A/STAM2/VPS4A/VTA1/UBA52/MVB12A/VPS37B/SNF8/CHMP2B/TSG101/CHMP3/CHMP2A/VPS37A/CHMP6/UBAP1/MVB12B/VPS4B/STAM/VPS37C	30	96.7742	VUB14_RPE_VS_WT_RPE
REACTOME_ENERGY_DEPENDENT_REGULATION_OF_MTOR_BY_LKB1_AMPK	REACTOME_ENERGY_DEPENDENT_REGULATION_OF_MTOR_BY_LKB1_AMPK	29	-0.582061	-2.80918	1.08376e-07	8.26736e-07	2.28746e-07	22345	tags=100%, list=42%, signal=58%	RRAGC/PRKAB2/RRAGB/LAMTOR4/PRKAB1/STRADA/CAB39/RRAGD/LAMTOR1/PRKAA1/STK11/TSC1/PPM1A/MTOR/PRKAG1/LAMTOR3/PRKAG2/PRKAA2/STRADB/TSC2/SLC38A9/RPTOR/RRAGA/RHEB/CAB39L/LAMTOR5/MLST8/PRKAG3	28	96.5517	VUB13_RPE_VS_WT_RPE
REACTOME_ENERGY_DEPENDENT_REGULATION_OF_MTOR_BY_LKB1_AMPK	REACTOME_ENERGY_DEPENDENT_REGULATION_OF_MTOR_BY_LKB1_AMPK	29	-0.444089	-1.43129	0.0492699	0.210571	0.169497	24882	tags=97%, list=47%, signal=52%	LAMTOR2/PRKAB2/CAB39/PRKAB1/PRKAG3/RRAGA/LAMTOR5/RRAGC/PRKAA1/STK11/MLST8/TSC2/PRKAA2/MTOR/TSC1/LAMTOR1/LAMTOR4/LAMTOR3/RRAGD/PPM1A/RPTOR/PRKAG2/SLC38A9/PRKAG1/RHEB/STRADB/CAB39L/STRADA	28	96.5517	VUB14_RPE_VS_WT_RPE
REACTOME_EPH_EPHRIN_SIGNALING	REACTOME_EPH_EPHRIN_SIGNALING	92	-0.441066	-2.90251	1e-10	2.08178e-09	5.75996e-10	25031	tags=98%, list=47%, signal=52%	NGEF/EFNB1/EPHB6/ARPC1A/EFNB2/ARPC3/PAK3/EPHB2/PSENEN/EPHA1/EPHA6/ROCK2/MYL12B/PAK2/ADAM10/APH1B/ACTR2/RHOA/ROCK1/NCK2/MYL12A/CLTC/ITSN1/RASA1/EPHB3/WASL/ARHGEF7/EPHA7/ARPC4/FYN/HRAS/AP2A1/AP2A2/MYL6/CDC42/EFNA4/CLTA/PTK2/MYH14/ARHGEF28/PAK1/CLTCL1/GIT1/LYN/AP2B1/ARPC2/AP2S1/PSEN1/EPHA8/YES1/EPHA5/MYH10/LIMK2/TIAM1/ACTG1/NCSTN/EPHA4/ACTR3/VAV3/CLTB/RAC1/ACTB/ARPC5/EPHA10/AP2M1/VAV2/SDCBP/CFL1/MYH…	90	97.8261	VUB13_RPE_VS_WT_RPE
REACTOME_EPH_EPHRIN_SIGNALING	REACTOME_EPH_EPHRIN_SIGNALING	92	-0.312272	-1.29161	0.047143	0.206176	0.16596	25177	tags=92%, list=47%, signal=49%	ARPC1A/EFNA2/EFNA1/NCSTN/EPHA10/EFNB2/EPHB2/EFNA3/EFNA4/VAV3/MMP2/ROCK2/GIT1/ARPC3/PAK2/ARPC4/AP2A2/MYH14/AP2S1/ARHGEF7/CLTC/RAC1/AP2A1/ACTR2/CDC42/APH1A/EFNB3/EPHB3/ACTB/CLTA/NCK2/FYN/RHOA/AP2B1/PTK2/MMP9/ARPC5/ROCK1/ARPC2/CLTB/YES1/LIMK1/LIMK2/RASA1/PAK1/PSEN1/ADAM10/WASL/EPHA2/APH1B/MYL12B/ITSN1/AP2M1/ACTG1/CLTCL1/VAV2/MYL6/EPHA7/ARHGEF28/MYH10/KALRN/MYL12A/HRAS/LYN/ARPC1B/ACTR3/SRC/EPHA8/TIAM…	85	92.3913	VUB14_RPE_VS_WT_RPE
REACTOME_ERCC6_CSB_AND_EHMT2_G9A_POSITIVELY_REGULATE_RRNA_EXPRESSION	REACTOME_ERCC6_CSB_AND_EHMT2_G9A_POSITIVELY_REGULATE_RRNA_EXPRESSION	70	0.550891	2.15292	7.34662e-10	1.11324e-08	3.08016e-09	21130	tags=77%, list=40%, signal=47%	H2AC14/H2AC20/H2AC4/H2AC6/H2AC7/H2AC8/H2AJ/H2AX/H2AZ1/H2AZ2/H2BC1/H2BC10/H2BC11/H2BC12/H2BC13/H2BC14/H2BC15/H2BC17/H2BC21/H2BC3/H2BC4/H2BC5/H2BC6/H2BC7/H2BC8/H2BC9/H3-3A/H3-3B/H3C1/H3C10/H3C11/H3C12/H3C13/H3C14/H3C15/H3C2/H3C3/H3C4/H3C6/H3C7/H3C8/H4C1/H4C11/H4C12/H4C13/H4C14/H4C15/H4C2/H4C3/H4C4/H4C5/H4C6/H4C8/H4C9	54	77.1429	VUB13_RPE_VS_WT_RPE
REACTOME_ERCC6_CSB_AND_EHMT2_G9A_POSITIVELY_REGULATE_RRNA_EXPRESSION	REACTOME_ERCC6_CSB_AND_EHMT2_G9A_POSITIVELY_REGULATE_RRNA_EXPRESSION	70	0.802404	2.43846	1e-10	6.78333e-09	5.46019e-09	7087	tags=64%, list=13%, signal=56%	H3-3B/H2AZ2/H2BC5/H3-3A/H2AC6/H2BC4/H2BC21/H2AZ1/H2BC11/H4C5/H2AC8/H2BC15/H2AC20/H3C12/H2AX/H2AJ/H4C8/H2BC6/H2BC8/H3C6/H2BC12/H4C3/H2AC7/H4C6/H2BC3/H2BC14/H4C13/H4C4/H3C2/H3C11/H2BC9/H3C1/H2BC7/H2BC10/H2BC17/H4C1/H3C4/H2AC14/H3C10/H2AC4/H2BC13/H3C3/H4C9/H4C2/H3C7	45	64.2857	VUB14_RPE_VS_WT_RPE
REACTOME_ERKS_ARE_INACTIVATED	REACTOME_ERKS_ARE_INACTIVATED	13	-0.622629	-2.31591	0.000295045	0.0007258	0.000200818	20169	tags=62%, list=38%, signal=38%	PPP2R1B/PPP2R5D/DUSP7/DUSP3/VRK3/MAPK7/DUSP6/DUSP4	8	61.5385	VUB13_RPE_VS_WT_RPE
REACTOME_ERKS_ARE_INACTIVATED	REACTOME_ERKS_ARE_INACTIVATED	13	-0.569604	-1.52712	0.038215	0.184485	0.1485	23001	tags=100%, list=43%, signal=57%	MAPK3/PPP2R1A/MAPK1/PPP2CB/MAPK7/VRK3/PPP2R5D/PPP2CA/PPP2R1B/DUSP3/DUSP6/DUSP4	12	92.3077	VUB14_RPE_VS_WT_RPE
REACTOME_ERYTHROPOIETIN_ACTIVATES_PHOSPHOINOSITIDE_3_KINASE_PI3K	REACTOME_ERYTHROPOIETIN_ACTIVATES_PHOSPHOINOSITIDE_3_KINASE_PI3K	12	-0.618236	-2.2068	0.000592306	0.00132333	0.000366146	20403	tags=100%, list=38%, signal=62%	PIK3CB/PIK3CG/JAK2/PIK3CA/LYN/PIK3R5/PIK3CD/EPOR/IRS2/GAB1/EPO	11	91.6667	VUB13_RPE_VS_WT_RPE
REACTOME_ERYTHROPOIETIN_ACTIVATES_PHOSPHOINOSITIDE_3_KINASE_PI3K	REACTOME_ERYTHROPOIETIN_ACTIVATES_PHOSPHOINOSITIDE_3_KINASE_PI3K	12	-0.594963	-1.56779	0.0333337	0.171732	0.138234	21646	tags=75%, list=41%, signal=45%	PIK3CA/PIK3CG/PIK3CD/PIK3R5/LYN/IRS2/EPOR/GAB1/EPO	9	75	VUB14_RPE_VS_WT_RPE
REACTOME_ERYTHROPOIETIN_ACTIVATES_RAS	REACTOME_ERYTHROPOIETIN_ACTIVATES_RAS	14	-0.662335	-2.52638	6.95393e-05	0.000206807	5.72205e-05	18049	tags=100%, list=34%, signal=66%	JAK2/NRAS/GRB2/SOS1/HRAS/KRAS/VAV1/LYN/SHC1/EPOR/RAPGEF1/IRS2/EPO	13	92.8571	VUB13_RPE_VS_WT_RPE
REACTOME_ERYTHROPOIETIN_ACTIVATES_RAS	REACTOME_ERYTHROPOIETIN_ACTIVATES_RAS	14	-0.580456	-1.57865	0.0357147	0.17827	0.143497	22422	tags=100%, list=42%, signal=58%	NRAS/VAV1/GRB2/SOS1/CRKL/JAK2/RAPGEF1/KRAS/HRAS/LYN/IRS2/EPOR/EPO	13	92.8571	VUB14_RPE_VS_WT_RPE
REACTOME_EUKARYOTIC_TRANSLATION_ELONGATION	REACTOME_EUKARYOTIC_TRANSLATION_ELONGATION	93	-0.512225	-3.33779	1e-10	2.08178e-09	5.75996e-10	24320	tags=99%, list=46%, signal=54%	RPS26/RPL39/RPL36A/RPS4X/RPL22L1/RPL26L1/RPS15A/RPLP2/RPS10/RPS15/RPL10/RPL17/RPS3A/RPS24/RPS17/RPS6/RPS5/RPL11/RPL10A/RPL38/RPL35/RPL5/RPL31/RPL8/RPS27/RPL41/RPS25/UBA52/RPS3/RPL23/RPS21/RPL29/RPL14/FAU/RPS11/RPL6/RPL34/RPS14/RPS18/RPS7/RPL7A/EEF1B2/RPL24/RPS8/EEF1A1/RPS13/RPL27/RPL12/RPL21/RPS23/RPS27A/RPS27L/RPS12/RPS28/EEF1G/RPL32/RPL35A/RPL37/RPL19/RPL30/RPL3/RPL4/RPLP1/RPL7/RPS29/RPL26/RPL3…	92	98.9247	VUB13_RPE_VS_WT_RPE
REACTOME_EUKARYOTIC_TRANSLATION_ELONGATION	REACTOME_EUKARYOTIC_TRANSLATION_ELONGATION	93	-0.384547	-1.59334	0.000636558	0.00932972	0.00750988	26019	tags=96%, list=49%, signal=49%	RPS4Y2/RPS4X/RPL10A/RPS15A/RPL6/RPS11/RPL8/RPS25/RPL10/RPL12/RPS8/RPL17/RPS27L/RPL37/RPS15/RPL35/RPS10/RPS21/RPL7A/RPL34/EEF1A1/RPL9/RPL23/RPL22/RPSA/RPS19/RPL11/RPL36/RPS6/RPL31/RPL13A/EEF2/RPL5/RPL14/RPS18/RPL35A/RPS3/RPL30/RPL38/RPL4/RPL3L/RPS23/RPLP2/RPS14/RPL18A/RPL24/FAU/RPL7/RPL18/RPL26/RPL23A/RPL13/RPL19/RPS27A/RPS7/RPS3A/RPS16/RPS13/RPL3/EEF1B2/RPL36AL/RPS24/RPS2/EEF1G/RPL29/RPS28/RPL27/…	89	95.6989	VUB14_RPE_VS_WT_RPE
REACTOME_EXTENSION_OF_TELOMERES	REACTOME_EXTENSION_OF_TELOMERES	51	-0.534223	-2.98304	3.47259e-10	5.85999e-09	1.62137e-09	24911	tags=100%, list=47%, signal=53%	DKC1/POLA1/RUVBL2/TERF2IP/PCNA/CHTF8/CCNA2/PRIM1/RPA2/LIG1/RFC1/CTC1/NHP2/TERF1/RPA1/RUVBL1/POLA2/FEN1/RFC3/BLM/POLD3/RFC5/DSCC1/POT1/WRN/RFC2/CHTF18/TERF2/PPP6R3/SHQ1/RFC4/GAR1/PRIM2/ANKRD28/CDK2/CCNA1/PPP6C/TINF2/POLD4/RPA3/NOP10/DNA2/RTEL1/ACD/TEN1/POLD2/WRAP53/TERT/POLD1/PIF1	50	98.0392	VUB13_RPE_VS_WT_RPE
REACTOME_EXTENSION_OF_TELOMERES	REACTOME_EXTENSION_OF_TELOMERES	51	-0.414435	-1.55717	0.00733546	0.0617042	0.0496683	24764	tags=96%, list=46%, signal=52%	CTC1/POLA1/TERF2IP/CHTF8/RUVBL2/GAR1/POLD2/FEN1/RPA1/RFC1/RFC5/TERF2/CCNA1/SHQ1/RFC2/RFC3/PPP6C/POLD3/WRN/RPA2/CDK2/TINF2/PRIM1/PPP6R3/POLD4/POLA2/TEN1/ACD/CHTF18/RTEL1/NHP2/LIG1/NOP10/ANKRD28/CCNA2/POT1/RFC4/WRAP53/PRIM2/DSCC1/RPA3/PCNA/RUVBL1/TERF1/BLM/DNA2/POLD1/PIF1/TERT	49	96.0784	VUB14_RPE_VS_WT_RPE
REACTOME_FANCONI_ANEMIA_PATHWAY	REACTOME_FANCONI_ANEMIA_PATHWAY	39	-0.61514	-3.29331	1e-10	2.08178e-09	5.75996e-10	20585	tags=100%, list=39%, signal=62%	WDR48/UBA52/RPA2/FANCF/EME1/RPA1/FANCM/UBB/DCLRE1A/FANCA/CENPX/FAN1/RPS27A/ATR/FANCI/USP1/UBE2T/ERCC4/FANCL/FANCB/FANCC/FANCE/ATRIP/FAAP24/FANCG/UBC/RPA3/CENPS/EME2/POLN/SLX4/FAAP20/MUS81/ERCC1/DCLRE1B/FAAP100/SLX1B/SLX1A	38	97.4359	VUB13_RPE_VS_WT_RPE
REACTOME_FANCONI_ANEMIA_PATHWAY	REACTOME_FANCONI_ANEMIA_PATHWAY	39	-0.585598	-2.02083	6.34034e-05	0.00141548	0.00113938	22162	tags=100%, list=41%, signal=59%	DCLRE1A/FANCB/UBC/RPA1/EME1/WDR48/FANCE/FANCF/FANCM/UBE2T/FANCA/RPS27A/UBB/FAN1/FANCD2/USP1/RPA2/UBA52/ERCC4/FANCC/EME2/CENPX/FANCL/FANCG/FANCI/ATRIP/ATR/FAAP24/FAAP100/FAAP20/MUS81/POLN/RPA3/SLX4/ERCC1/CENPS/SLX1A/SLX1B	38	97.4359	VUB14_RPE_VS_WT_RPE
REACTOME_FCERI_MEDIATED_NF_KB_ACTIVATION	REACTOME_FCERI_MEDIATED_NF_KB_ACTIVATION	82	-0.389101	-2.51416	1.1744e-08	1.18638e-07	3.28254e-08	24722	tags=96%, list=46%, signal=52%	RASGRP4/PSMD10/PSMA8/RASGRP1/PSMC5/PSMB8/PSMA3/PSMB5/IKBKB/TRAF6/UBA52/TAB3/UBB/PSMB2/PSMB3/PSMC6/SEM1/PSMA5/CHUK/PSMD6/PSMD8/RPS27A/NFKBIA/PSMD9/PSMF1/PSME1/PSMB1/FBXW11/MAP3K7/IKBKG/SKP1/PSMD2/PSMC2/PSMA2/BTRC/PSMD3/PSMD4/PSMB6/UBE2V1/PSMB10/PSME3/TAB2/PSME2/LYN/PSMB7/PSMA6/BCL10/PSMC1/PSMA4/UBC/PSMA1/PSMD13/PSMC4/PSMD12/UBE2D2/PSMD7/PSMD1/PSMD14/NFKB1/PSMD11/RELA/CUL1/PDPK1/UBE2D1/UBE2N/PSME4/…	79	96.3415	VUB13_RPE_VS_WT_RPE
REACTOME_FCERI_MEDIATED_NF_KB_ACTIVATION	REACTOME_FCERI_MEDIATED_NF_KB_ACTIVATION	82	-0.467454	-1.94543	1.73655e-05	0.000519265	0.000417978	28489	tags=100%, list=53%, signal=47%	MS4A2/PSMB11/PSMA8/FCER1G/IKBKG/RELA/PSMD4/PSMB8/CARD11/PSMC5/PSMD10/TAB3/RASGRP1/PSMA5/TRAF6/NFKBIA/PSMD5/PSMB3/RASGRP4/PSMB4/PSMD9/PSMB2/PSMD8/PSMD6/PSMD3/UBC/UBE2V1/PSMC2/IKBKB/PSMD13/PSMF1/PSMA3/PSMB6/FBXW11/PSMA4/RPS27A/PSMC6/MAP3K7/UBB/SEM1/PSMB5/UBE2D2/PSMC1/PSMA2/TAB1/BTRC/TAB2/PSMB7/UBA52/CHUK/PSMB1/PSMD1/MALT1/PSMD12/PSMA1/PDPK1/PSMD11/PSMD7/PSMC4/PSMD2/PSME1/NFKB1/CDC34/CUL1/PSMA6/UBE2…	81	98.7805	VUB14_RPE_VS_WT_RPE
REACTOME_FCGAMMA_RECEPTOR_FCGR_DEPENDENT_PHAGOCYTOSIS	REACTOME_FCGAMMA_RECEPTOR_FCGR_DEPENDENT_PHAGOCYTOSIS	87	-0.254878	-1.68305	0.00137558	0.00273337	0.000756283	23646	tags=92%, list=44%, signal=51%	PLCG2/CD247/ARPC1A/PRKCD/ITPR2/FGR/PRKCE/ARPC3/PIK3R1/PIK3CB/SYK/WASF1/ELMO2/HSP90AA1/FCGR2A/ACTR2/NCK1/MAPK1/NCKAP1/WASL/CYFIP2/GRB2/BRK1/ARPC4/FYN/ELMO1/WASF3/PLPP5/CDC42/VAV1/PIK3CA/PTK2/WASF2/PLD1/CYFIP1/PAK1/HCK/LYN/ARPC2/HSP90AB1/MAPK3/PLD2/WIPF2/ABI2/YES1/ABL1/ACTG1/WIPF1/PIK3R2/AHCYL1/ACTR3/VAV3/ABI1/RAC1/PLCG1/ACTB/ARPC5/DOCK1/NCKIPSD/VAV2/NF2/PLD3/MYO9B/CFL1/MYH9/PLA2G6/WIPF3/MYO10/SRC/…	80	91.954	VUB13_RPE_VS_WT_RPE
REACTOME_FCGAMMA_RECEPTOR_FCGR_DEPENDENT_PHAGOCYTOSIS	REACTOME_FCGAMMA_RECEPTOR_FCGR_DEPENDENT_PHAGOCYTOSIS	87	-0.376286	-1.56634	0.00179672	0.0218538	0.0175911	25177	tags=94%, list=47%, signal=50%	ARPC1A/WAS/NCKAP1L/PRKCD/VAV3/WASF1/PLPP5/PRKCE/MAPK3/WIPF3/NCKIPSD/ELMO2/ARPC3/PLD3/PIK3R1/BRK1/ARPC4/RAC1/VAV1/MAPK1/CYFIP2/ACTR2/CDC42/GRB2/PLD2/FGR/PIK3CB/ACTB/BTK/FYN/AHCYL1/PTK2/WASF2/CYFIP1/ARPC5/ARPC2/NCK1/NCKAP1/YES1/PLCG1/LIMK1/WASF3/PAK1/ABI2/PIK3CA/WASL/NF2/WIPF2/MYO9B/PLCG2/HSP90AB1/ACTG1/VAV2/PLA2G6/PIK3R2/ABL1/DOCK1/PLD4/ELMO1/LYN/ARPC1B/ACTR3/ITPR2/SRC/HSP90AA1/ABI1/PLD1/CFL1/MYH9…	82	94.2529	VUB14_RPE_VS_WT_RPE
REACTOME_FGFR2_ALTERNATIVE_SPLICING	REACTOME_FGFR2_ALTERNATIVE_SPLICING	27	-0.57983	-2.68321	5.94846e-07	3.48689e-06	9.64771e-07	22463	tags=100%, list=42%, signal=58%	POLR2K/POLR2C/POLR2B/POLR2G/NCBP1/RBFOX2/GTF2F1/HNRNPF/HNRNPA1/TIA1/POLR2D/POLR2F/POLR2H/NCBP2/HNRNPM/TIAL1/ESRP1/POLR2A/POLR2J/HNRNPH1/PTBP1/POLR2L/FGFR2/POLR2E/GTF2F2/ESRP2	26	96.2963	VUB13_RPE_VS_WT_RPE
REACTOME_FGFR2_ALTERNATIVE_SPLICING	REACTOME_FGFR2_ALTERNATIVE_SPLICING	27	-0.561026	-1.77579	0.00303479	0.0325701	0.0262171	23467	tags=100%, list=44%, signal=56%	POLR2I/POLR2K/HNRNPA1/RBFOX2/GTF2F1/POLR2B/NCBP2/POLR2F/POLR2J/POLR2C/POLR2D/HNRNPM/POLR2L/POLR2G/POLR2A/NCBP1/TIAL1/HNRNPF/TIA1/PTBP1/POLR2E/HNRNPH1/FGFR2/GTF2F2/ESRP2/ESRP1	26	96.2963	VUB14_RPE_VS_WT_RPE
REACTOME_FLT3_SIGNALING	REACTOME_FLT3_SIGNALING	38	-0.435279	-2.28354	5.71408e-05	0.000175941	4.86803e-05	23621	tags=97%, list=44%, signal=54%	BCL2L11/FLT3LG/PIK3R1/UBA52/LCK/SYK/STAT5A/UBB/RPS27A/NRAS/STAT5B/CDKN1B/GRB2/CBL/SOS1/FYN/HRAS/KRAS/AKT3/PIK3CA/PTPN11/HCK/SH2B3/UBC/CSK/ABL2/PTPRJ/FOXO3/AKT2/AKT1/GRB10/SLA2/GAB2/SOCS6/SOCS2/SLA/FLT3	37	97.3684	VUB13_RPE_VS_WT_RPE
REACTOME_FLT3_SIGNALING	REACTOME_FLT3_SIGNALING	38	-0.530402	-1.81878	0.000805118	0.0112695	0.00907131	25108	tags=100%, list=47%, signal=53%	FLT3LG/CSK/STAT5A/ABL2/PIK3R1/UBC/BCL2L11/NRAS/CBL/PTPRJ/STAT5B/GRB2/RPS27A/UBB/AKT3/SOS1/FYN/UBA52/AKT1/CDKN1B/PTPN11/PIK3CA/KRAS/SLA2/HRAS/LCK/SH2B3/GAB2/GRAP2/FOXO3/AKT2/GRB10/SYK/HCK/SOCS6/SLA/FLT3	37	97.3684	VUB14_RPE_VS_WT_RPE
REACTOME_FLT3_SIGNALING_IN_DISEASE	REACTOME_FLT3_SIGNALING_IN_DISEASE	28	-0.589879	-2.79026	2.58571e-07	1.69902e-06	4.70092e-07	21927	tags=100%, list=41%, signal=59%	PIK3R1/UBA52/STAT5A/UBB/RPS27A/NRAS/STAT5B/TRIP11/GRB2/CBL/SOS1/HRAS/KRAS/NOX4/PIK3CA/PTPN11/ZMYM2/UBC/GOLGB1/ETV6/SPTBN1/MYO18A/BCL2L1/GAB2/PIM1/CDKN1A/FLT3	27	96.4286	VUB13_RPE_VS_WT_RPE
REACTOME_FLT3_SIGNALING_IN_DISEASE	REACTOME_FLT3_SIGNALING_IN_DISEASE	28	-0.557853	-1.79384	0.00264712	0.0289977	0.0233415	23637	tags=100%, list=44%, signal=56%	STAT5A/PIK3R1/UBC/NRAS/CBL/STAT5B/NOX4/GRB2/RPS27A/UBB/SOS1/ETV6/UBA52/PTPN11/PIK3CA/KRAS/CDKN1A/GOLGB1/MYO18A/ZMYM2/TRIP11/HRAS/GAB2/BCL2L1/SPTBN1/PIM1/FLT3	27	96.4286	VUB14_RPE_VS_WT_RPE
REACTOME_FORMATION_OF_RNA_POL_II_ELONGATION_COMPLEX	REACTOME_FORMATION_OF_RNA_POL_II_ELONGATION_COMPLEX	58	-0.438211	-2.56615	6.99555e-08	5.68707e-07	1.57353e-07	22463	tags=98%, list=42%, signal=57%	POLR2I/ELOB/NELFE/POLR2K/ELOA/GTF2H2/GTF2H5/WDR61/POLR2C/POLR2B/EAF1/GTF2H4/POLR2G/NCBP1/CCNT2/NELFCD/CTR9/AFF4/NELFB/MLLT3/TCEA1/SUPT16H/GTF2H3/GTF2F1/ERCC3/SSRP1/CDK7/CCNH/EAF2/RTF1/SUPT4H1/MNAT1/POLR2D/POLR2F/POLR2H/IWS1/NCBP2/GTF2H1/LEO1/CDC73/SUPT5H/POLR2A/CDK9/ERCC2/POLR2J/CCNK/MLLT1/SUPT6H/PAF1/NELFA/ELOC/ELL/POLR2L/POLR2E/GTF2F2/CCNT1/CTDP1	57	98.2759	VUB13_RPE_VS_WT_RPE
REACTOME_FORMATION_OF_RNA_POL_II_ELONGATION_COMPLEX	REACTOME_FORMATION_OF_RNA_POL_II_ELONGATION_COMPLEX	58	-0.378924	-1.4573	0.0171225	0.111708	0.0899183	24822	tags=97%, list=46%, signal=52%	ELOB/SUPT4H1/CDC73/CDK9/POLR2H/POLR2I/EAF1/NELFE/NELFCD/EAF2/POLR2K/ELOA/NELFB/RTF1/CCNT2/GTF2F1/ERCC3/SUPT5H/SSRP1/LEO1/POLR2B/NCBP2/POLR2F/POLR2J/POLR2C/SUPT16H/CDK7/PAF1/POLR2D/SUPT6H/CCNH/MNAT1/CCNT1/GTF2H5/POLR2L/MLLT3/POLR2G/POLR2A/ERCC2/NCBP1/IWS1/CTR9/GTF2H3/GTF2H1/POLR2E/TCEA1/AFF4/ELL/MLLT1/CCNK/NELFA/GTF2F2/GTF2H2/ELOC/CTDP1/WDR61	56	96.5517	VUB14_RPE_VS_WT_RPE
REACTOME_FORMATION_OF_SENESCENCE_ASSOCIATED_HETEROCHROMATIN_FOCI_SAHF	REACTOME_FORMATION_OF_SENESCENCE_ASSOCIATED_HETEROCHROMATIN_FOCI_SAHF	17	-0.393147	-1.55941	0.0229567	0.0334441	0.00925349	32427	tags=100%, list=61%, signal=39%	H1-1/H1-2/H1-3/H1-4/H1-5/TP53/ASF1A/LMNB1/EP400/HMGA1/RB1/HIRA/HMGA2/UBN1/CDKN1A/CABIN1	16	94.1176	VUB13_RPE_VS_WT_RPE
REACTOME_FORMATION_OF_SENESCENCE_ASSOCIATED_HETEROCHROMATIN_FOCI_SAHF	REACTOME_FORMATION_OF_SENESCENCE_ASSOCIATED_HETEROCHROMATIN_FOCI_SAHF	17	0.90961	2.19214	6.57579e-10	4.24299e-08	3.41536e-08	1561	tags=35%, list=3%, signal=34%	H1-0/H1-4/H1-2/H1-3/H1-5/H1-1	6	35.2941	VUB14_RPE_VS_WT_RPE
REACTOME_FORMATION_OF_TC_NER_PRE_INCISION_COMPLEX	REACTOME_FORMATION_OF_TC_NER_PRE_INCISION_COMPLEX	53	-0.573385	-3.35754	1e-10	2.08178e-09	5.75996e-10	22822	tags=100%, list=43%, signal=57%	POLR2I/ISY1/COPS7B/PPIE/COPS4/POLR2K/GTF2H2/UBA52/COPS5/GTF2H5/XAB2/POLR2C/POLR2B/UBB/COPS6/GTF2H4/ERCC8/POLR2G/RPS27A/AQR/COPS8/USP7/TCEA1/COPS2/HMGN1/GTF2H3/ERCC3/CDK7/DDB1/CCNH/XPA/EP300/COPS3/UVSSA/COPS7A/ZNF830/ERCC6/MNAT1/POLR2D/POLR2F/POLR2H/UBC/GTF2H1/CUL4A/PRPF19/GPS1/RBX1/POLR2A/ERCC2/POLR2J/POLR2L/POLR2E	52	98.1132	VUB13_RPE_VS_WT_RPE
REACTOME_FORMATION_OF_TC_NER_PRE_INCISION_COMPLEX	REACTOME_FORMATION_OF_TC_NER_PRE_INCISION_COMPLEX	53	-0.355219	-1.34671	0.0429615	0.196825	0.158432	24250	tags=98%, list=45%, signal=54%	CUL4B/POLR2H/COPS7B/COPS6/GPS1/ISY1/PRPF19/POLR2I/COPS4/COPS2/XPA/COPS8/POLR2K/UBC/PPIE/COPS5/DDB1/HMGN1/ERCC3/ERCC8/POLR2B/XAB2/USP7/RPS27A/UBB/POLR2F/COPS7A/POLR2J/POLR2C/COPS3/CUL4A/EP300/CDK7/POLR2D/AQR/UBA52/CCNH/MNAT1/UVSSA/GTF2H5/POLR2L/POLR2G/POLR2A/ERCC2/ZNF830/GTF2H3/GTF2H1/POLR2E/TCEA1/RBX1/ERCC6/GTF2H2	52	98.1132	VUB14_RPE_VS_WT_RPE
REACTOME_FORMATION_OF_THE_BETA_CATENIN_TCF_TRANSACTIVATING_COMPLEX	REACTOME_FORMATION_OF_THE_BETA_CATENIN_TCF_TRANSACTIVATING_COMPLEX	85	0.489291	1.95076	2.02848e-08	1.90652e-07	5.27505e-08	21130	tags=64%, list=40%, signal=38%	H2AC14/H2AC20/H2AC4/H2AC6/H2AC7/H2AC8/H2AJ/H2AX/H2AZ1/H2AZ2/H2BC1/H2BC10/H2BC11/H2BC12/H2BC13/H2BC14/H2BC15/H2BC17/H2BC21/H2BC3/H2BC4/H2BC5/H2BC6/H2BC7/H2BC8/H2BC9/H3-3A/H3-3B/H3C1/H3C10/H3C11/H3C12/H3C13/H3C14/H3C15/H3C2/H3C3/H3C4/H3C6/H3C7/H3C8/H4C1/H4C11/H4C12/H4C13/H4C14/H4C15/H4C2/H4C3/H4C4/H4C5/H4C6/H4C8/H4C9	54	63.5294	VUB13_RPE_VS_WT_RPE
REACTOME_FORMATION_OF_THE_BETA_CATENIN_TCF_TRANSACTIVATING_COMPLEX	REACTOME_FORMATION_OF_THE_BETA_CATENIN_TCF_TRANSACTIVATING_COMPLEX	85	0.77836	2.41355	1e-10	6.78333e-09	5.46019e-09	7087	tags=53%, list=13%, signal=46%	H3-3B/H2AZ2/H2BC5/H3-3A/H2AC6/H2BC4/H2BC21/H2AZ1/H2BC11/H4C5/H2AC8/H2BC15/H2AC20/H3C12/H2AX/H2AJ/H4C8/H2BC6/H2BC8/H3C6/H2BC12/H4C3/H2AC7/H4C6/H2BC3/H2BC14/H4C13/H4C4/H3C2/H3C11/H2BC9/H3C1/H2BC7/H2BC10/H2BC17/H4C1/H3C4/H2AC14/H3C10/H2AC4/H2BC13/H3C3/H4C9/H4C2/H3C7	45	52.9412	VUB14_RPE_VS_WT_RPE
REACTOME_G0_AND_EARLY_G1	REACTOME_G0_AND_EARLY_G1	27	-0.584512	-2.70487	4.60105e-07	2.7926e-06	7.7267e-07	22213	tags=100%, list=42%, signal=58%	HDAC1/PCNA/CCNA2/RBL2/TOP2A/E2F4/TFDP2/TFDP1/RBL1/E2F5/CDK2/RBBP4/CCNA1/MAX/MYBL2/LIN52/LIN9/LIN37/CDC25A/CCNE2/LIN54/DYRK1A/CCNE1/E2F1/CDC6/MYC	26	96.2963	VUB13_RPE_VS_WT_RPE
REACTOME_G0_AND_EARLY_G1	REACTOME_G0_AND_EARLY_G1	27	-0.532128	-1.68432	0.00592894	0.0524582	0.0422258	20707	tags=96%, list=39%, signal=59%	E2F5/CCNE1/HDAC1/RBL2/CCNA1/RBL1/MAX/TFDP1/CDK2/TOP2A/TFDP2/RBBP4/LIN9/CCNA2/LIN52/CCNE2/PCNA/CDC25A/DYRK1A/CDK1/LIN54/MYC/E2F1/CDC6/MYBL2/LIN37	26	96.2963	VUB14_RPE_VS_WT_RPE
REACTOME_G1_S_DNA_DAMAGE_CHECKPOINTS	REACTOME_G1_S_DNA_DAMAGE_CHECKPOINTS	68	-0.493384	-2.90116	1e-10	2.08178e-09	5.75996e-10	23243	tags=99%, list=44%, signal=56%	PSMD10/PSMA8/TP53/PSMC5/PSMB8/PSMA3/CDKN2A/PSMB5/CCNA2/UBA52/UBB/PSMB2/PSMB3/PSMC6/SEM1/PSMA5/PSMD6/PSMD8/RPS27A/PSMD9/PSMF1/PSME1/PSMB1/MDM4/CHEK2/PSMD2/CDKN1B/PSMC2/PSMA2/ATM/PSMD3/COP1/PSMD4/PSMB6/PSMB10/PSME3/CDK2/CCNA1/PSME2/PSMB7/PSMA6/PSMC1/PSMA4/ZNF385A/CHEK1/UBC/PSMA1/PSMD13/PSMC4/PSMD12/CDC25A/PSMD7/PSMD1/MDM2/PSMD14/CCNE2/PHF20/PSMD11/PSME4/CCNE1/PSMB4/PSMC3/PSMD5/PSMB9/PSMA7/CDKN1A/PC…	67	98.5294	VUB13_RPE_VS_WT_RPE
REACTOME_G1_S_DNA_DAMAGE_CHECKPOINTS	REACTOME_G1_S_DNA_DAMAGE_CHECKPOINTS	68	-0.500037	-2.02628	1.59579e-05	0.000496667	0.000399788	26744	tags=100%, list=50%, signal=50%	PSMA8/PSMD4/PSMB8/PSMC5/COP1/PSMD10/PSMA5/MDM4/PSMD5/PSMB3/PSMB4/ZNF385A/PSMD9/PSMB2/PSMD8/PSMD6/PSMD3/UBC/PSMC2/PSMD13/CCNE1/PSMF1/TP53/PSMA3/PSMB6/CCNA1/PSMA4/RPS27A/PSMC6/UBB/SEM1/PSMB5/PSMC1/PSMA2/CDK2/PSMB7/UBA52/PSMB1/PSMD1/PSMD12/CDKN1B/PSMA1/PSMD11/PSMD7/PSMC4/PSMD2/PSME1/CDKN1A/PSMA6/PHF20/CCNA2/MDM2/PSME3/PSMC3/PSMD14/CHEK1/CCNE2/ATM/PSME4/CDC25A/PCBP4/PSMA7/PSME2/CHEK2/PSMB10/CDKN2A/PS…	67	98.5294	VUB14_RPE_VS_WT_RPE
REACTOME_GAB1_SIGNALOSOME	REACTOME_GAB1_SIGNALOSOME	17	-0.582741	-2.31143	9.86024e-05	0.000278374	7.70218e-05	7643	tags=47%, list=14%, signal=40%	PXN/GAB1/SRC/BTC/PAG1/EREG/TGFA/AREG	8	47.0588	VUB13_RPE_VS_WT_RPE
REACTOME_GAB1_SIGNALOSOME	REACTOME_GAB1_SIGNALOSOME	17	-0.550885	-1.54662	0.0352525	0.177301	0.142717	24003	tags=100%, list=45%, signal=55%	EGFR/CSK/AREG/EGF/PIK3R1/GRB2/PXN/PTPN11/PIK3CA/SRC/TGFA/PAG1/HBEGF/GAB1/BTC/EPGN	16	94.1176	VUB14_RPE_VS_WT_RPE
REACTOME_GAP_JUNCTION_DEGRADATION	REACTOME_GAP_JUNCTION_DEGRADATION	12	-0.681539	-2.43275	0.000110612	0.000308371	8.53217e-05	17022	tags=75%, list=32%, signal=51%	MYO6/ACTG1/GJA1/CLTB/ACTB/AP2M1/DNM2/DNM1/DAB2	9	75	VUB13_RPE_VS_WT_RPE
REACTOME_GAP_JUNCTION_DEGRADATION	REACTOME_GAP_JUNCTION_DEGRADATION	12	-0.614304	-1.61876	0.0233755	0.137728	0.110863	20613	tags=100%, list=39%, signal=61%	DAB2/ACTB/CLTA/CLTB/MYO6/GJA1/AP2M1/ACTG1/CLTCL1/DNM2/DNM1	11	91.6667	VUB14_RPE_VS_WT_RPE
REACTOME_GLOBAL_GENOME_NUCLEOTIDE_EXCISION_REPAIR_GG_NER	REACTOME_GLOBAL_GENOME_NUCLEOTIDE_EXCISION_REPAIR_GG_NER	84	-0.555964	-3.52628	1e-10	2.08178e-09	5.75996e-10	23769	tags=100%, list=44%, signal=56%	CETN2/CUL4B/POLE4/POLE2/COPS7B/PCNA/COPS4/USP45/MCRS1/NFRKB/GTF2H2/UBA52/RPA2/LIG1/RFC1/COPS5/GTF2H5/RPA1/RUVBL1/PARP2/UBB/COPS6/PARP1/CHD1L/GTF2H4/RFC3/INO80E/POLE3/RPS27A/POLD3/RAD23B/LIG3/RFC5/COPS8/RAD23A/PIAS1/ACTL6A/COPS2/POLK/RFC2/XPC/GTF2H3/ERCC5/POLE/ERCC3/ERCC4/CDK7/DDB1/UBE2I/CCNH/SUMO1/XPA/RFC4/COPS3/DDB2/COPS7A/SUMO2/MNAT1/TFPT/RNF111/XRCC1/POLD4/UBC/GTF2H1/INO80D/CUL4A/UBE2V2/SUMO3/…	83	98.8095	VUB13_RPE_VS_WT_RPE
REACTOME_GLOBAL_GENOME_NUCLEOTIDE_EXCISION_REPAIR_GG_NER	REACTOME_GLOBAL_GENOME_NUCLEOTIDE_EXCISION_REPAIR_GG_NER	84	-0.364936	-1.51523	0.00284057	0.0308613	0.0248416	25212	tags=98%, list=47%, signal=52%	CETN2/CHD1L/ACTR5/CUL4B/COPS7B/COPS6/GPS1/LIG3/COPS4/COPS2/XPA/MCRS1/COPS8/RAD23B/POLD2/NFRKB/TFPT/UBC/PARP2/RPA1/COPS5/RFC1/DDB1/POLE/ERCC3/RFC5/RFC2/RFC3/INO80E/ERCC5/RPS27A/UBB/XRCC1/ACTB/SUMO2/COPS7A/POLD3/COPS3/CUL4A/CDK7/RPA2/POLK/UBE2I/XPC/PARP1/SUMO1/UBA52/USP45/POLD4/CCNH/MNAT1/PIAS1/ERCC4/RAD23A/RNF111/GTF2H5/LIG1/PIAS3/ERCC2/POLE2/ACTL6A/POLE3/GTF2H3/GTF2H1/DDB2/UBE2N/UBE2V2/INO80/RFC4…	82	97.619	VUB14_RPE_VS_WT_RPE
REACTOME_GLYCOGEN_SYNTHESIS	REACTOME_GLYCOGEN_SYNTHESIS	16	-0.536045	-2.13748	0.000579357	0.00129961	0.000359584	24795	tags=100%, list=46%, signal=54%	NHLRC1/GYG1/UBA52/UBB/RPS27A/UGP2/PGM1/GYS1/PPP1R3C/GYS2/UBC/GYG2/PGM2L1/GBE1/EPM2A	15	93.75	VUB13_RPE_VS_WT_RPE
REACTOME_GLYCOGEN_SYNTHESIS	REACTOME_GLYCOGEN_SYNTHESIS	16	-0.533124	-1.49119	0.0454468	0.201558	0.162243	24951	tags=100%, list=47%, signal=53%	GYG1/GYS2/PGM1/UBC/RPS27A/UBB/GYS1/UBA52/PGM2L1/PPP1R3C/GBE1/NHLRC1/EPM2A/GYG2/UGP2	15	93.75	VUB14_RPE_VS_WT_RPE
REACTOME_GOLGI_ASSOCIATED_VESICLE_BIOGENESIS	REACTOME_GOLGI_ASSOCIATED_VESICLE_BIOGENESIS	56	-0.529007	-3.14166	1e-10	2.08178e-09	5.75996e-10	25192	tags=100%, list=47%, signal=53%	VAMP8/YIPF6/SNX2/AP3S1/BLOC1S4/NECAP1/OCRL/FTH1/SNAPIN/AP1B1/CPD/AP1S1/FTL/RAB5C/ACBD3/CLTC/TGOLN2/DNAJC6/AP3B1/TPD52/SNX9/CLTA/CLINT1/ARF1/HSPA8/TXNDC5/IGF2R/PICALM/PUM1/BLOC1S1/SNX5/AP1M2/GAK/SH3D19/TPD52L1/ARRB1/GOLGB1/AP4E1/AP4B1/PIK3C2A/AP1S3/AP1S2/AP1G1/AP1M1/TFRC/NAPA/VAMP2/DTNBP1/HIP1R/DNM2/TBC1D8B/BLOC1S6/SORT1/BLOC1S3/SH3GL2	55	98.2143	VUB13_RPE_VS_WT_RPE
REACTOME_GOLGI_ASSOCIATED_VESICLE_BIOGENESIS	REACTOME_GOLGI_ASSOCIATED_VESICLE_BIOGENESIS	56	-0.417445	-1.58267	0.00426789	0.0414337	0.0333517	24537	tags=96%, list=46%, signal=52%	SNAPIN/YIPF6/SNX2/NECAP1/OCRL/AP1B1/ACBD3/TGOLN2/CPD/TXNDC5/CLTC/AP1S1/SNX9/FTL/ARF1/RAB5C/CLINT1/SH3D19/CLTA/AP3S1/VAMP8/IGF2R/PUM1/GAK/BLOC1S1/AP4E1/VAMP2/PICALM/SNX5/GOLGB1/HIP1R/NAPA/AP3B1/AP1M1/PIK3C2A/BLOC1S3/AP4B1/DNAJC6/HSPA8/DNM2/FTH1/TFRC/ARRB1/BLOC1S4/DTNBP1/TPD52/AP1G1/TBC1D8B/AP1S2/TPD52L1/BLOC1S6/SORT1/SH3GL2/AP1M2	54	96.4286	VUB14_RPE_VS_WT_RPE
REACTOME_HCMV_LATE_EVENTS	REACTOME_HCMV_LATE_EVENTS	111	0.429527	1.76273	4.3344e-07	2.65745e-06	7.35276e-07	21130	tags=51%, list=40%, signal=31%	H2AC1/H2AC11/H2AC12/H2AC13/H2AC14/H2AC15/H2AC16/H2AC17/H2AC20/H2AC21/H2AC4/H2AC6/H2AC7/H2AC8/H2BC1/H2BC10/H2BC11/H2BC12/H2BC13/H2BC14/H2BC15/H2BC17/H2BC18/H2BC21/H2BC3/H2BC4/H2BC5/H2BC6/H2BC7/H2BC8/H2BC9/H3C1/H3C10/H3C11/H3C12/H3C13/H3C14/H3C15/H3C2/H3C3/H3C4/H3C6/H3C7/H3C8/H4C1/H4C11/H4C12/H4C13/H4C14/H4C15/H4C2/H4C3/H4C4/H4C5/H4C6/H4C8/H4C9	57	51.3514	VUB13_RPE_VS_WT_RPE
REACTOME_HCMV_LATE_EVENTS	REACTOME_HCMV_LATE_EVENTS	111	0.763137	2.4422	1e-10	6.78333e-09	5.46019e-09	7087	tags=43%, list=13%, signal=38%	NUP42/H2BC5/H2AC6/H2BC4/H2BC21/H2BC18/H2BC11/H4C5/H2AC8/H2BC15/H2AC20/H3C12/H4C8/H2BC6/H2BC8/H3C6/H2BC12/H4C3/H2AC12/H2AC7/H4C6/H2AC11/H2AC16/H2AC17/H2BC3/H2BC14/H2AC21/H4C13/H4C4/H3C2/H3C11/H2BC9/H3C1/H2BC7/H2AC15/H2BC10/H2BC17/H4C1/H3C4/H2AC14/H3C10/H2AC13/H2AC4/H2BC13/H3C3/H4C9/H4C2/H3C7	48	43.2432	VUB14_RPE_VS_WT_RPE
REACTOME_HDACS_DEACETYLATE_HISTONES	REACTOME_HDACS_DEACETYLATE_HISTONES	89	0.508026	2.04079	9.17151e-10	1.35744e-08	3.75585e-09	21130	tags=64%, list=40%, signal=39%	H2AC1/H2AC11/H2AC12/H2AC13/H2AC14/H2AC15/H2AC16/H2AC17/H2AC20/H2AC21/H2AC4/H2AC6/H2AC7/H2AC8/H2BC1/H2BC10/H2BC11/H2BC12/H2BC13/H2BC14/H2BC15/H2BC17/H2BC18/H2BC21/H2BC3/H2BC4/H2BC5/H2BC6/H2BC7/H2BC8/H2BC9/H3C1/H3C10/H3C11/H3C12/H3C13/H3C14/H3C15/H3C2/H3C3/H3C4/H3C6/H3C7/H3C8/H4C1/H4C11/H4C12/H4C13/H4C14/H4C15/H4C2/H4C3/H4C4/H4C5/H4C6/H4C8/H4C9	57	64.0449	VUB13_RPE_VS_WT_RPE
REACTOME_HDACS_DEACETYLATE_HISTONES	REACTOME_HDACS_DEACETYLATE_HISTONES	89	0.780897	2.44192	1e-10	6.78333e-09	5.46019e-09	7087	tags=53%, list=13%, signal=46%	H2BC5/H2AC6/H2BC4/H2BC21/H2BC18/H2BC11/H4C5/H2AC8/H2BC15/H2AC20/H3C12/H4C8/H2BC6/H2BC8/H3C6/H2BC12/H4C3/H2AC12/H2AC7/H4C6/H2AC11/H2AC16/H2AC17/H2BC3/H2BC14/H2AC21/H4C13/H4C4/H3C2/H3C11/H2BC9/H3C1/H2BC7/H2AC15/H2BC10/H2BC17/H4C1/H3C4/H2AC14/H3C10/H2AC13/H2AC4/H2BC13/H3C3/H4C9/H4C2/H3C7	47	52.809	VUB14_RPE_VS_WT_RPE
REACTOME_HDMS_DEMETHYLATE_HISTONES	REACTOME_HDMS_DEMETHYLATE_HISTONES	49	-0.394994	-2.18249	3.21183e-05	0.000108154	2.99245e-05	32341	tags=100%, list=61%, signal=39%	H3C10/H3C11/H3C12/H3C13/H3C14/H3C15/H3C2/H3C3/H3C4/H3C6/H3C7/H3C8/H4C1/H4C11/H4C12/H4C13/H4C14/H4C15/H4C2/H4C3/H4C4/H4C5/H4C6/H4C8/H4C9/PHF8/KDM5C/KDM7A/KDM1A/KDM3B/RIOX2/KDM6A/KDM1B/KDM2B/KDM5B/PHF2/KDM2A/ARID5B/KDM5A/KDM4A/KDM4C/JMJD6/KDM4B/KDM6B/KDM4D/KDM3A/KDM5D/UTY	48	97.9592	VUB13_RPE_VS_WT_RPE
REACTOME_HDMS_DEMETHYLATE_HISTONES	REACTOME_HDMS_DEMETHYLATE_HISTONES	49	0.631922	1.82419	2.53661e-05	0.000684754	0.000551188	8297	tags=39%, list=16%, signal=33%	H4C5/H3C12/H4C8/H3C6/H4C3/H4C6/H4C13/H4C4/H3C2/H3C11/H3C1/H4C1/H3C4/H3C10/H3C3/H4C9/H4C2/H3C7/H3C13	19	38.7755	VUB14_RPE_VS_WT_RPE
REACTOME_HDR_THROUGH_HOMOLOGOUS_RECOMBINATION_HRR	REACTOME_HDR_THROUGH_HOMOLOGOUS_RECOMBINATION_HRR	67	-0.58793	-3.46438	1e-10	2.08178e-09	5.75996e-10	22054	tags=100%, list=41%, signal=59%	POLE2/RAD50/XRCC2/PCNA/NBN/BRCA1/UBA52/RPA2/RFC1/EME1/RAD51AP1/RPA1/RHNO1/UBB/RFC3/POLE3/TOPBP1/BRIP1/BLM/RAD51C/RPS27A/MRE11/POLD3/RAD17/RFC5/ATR/RAD1/HUS1/RAD9B/POLK/PALB2/WRN/RFC2/POLE/XRCC3/ATM/RFC4/SPIDR/BRCA2/ATRIP/CHEK1/POLD4/UBC/RMI2/RMI1/RPA3/TOP3A/BARD1/RAD51D/POLH/DNA2/EXO1/RBBP8/RAD51B/RAD9A/RTEL1/EME2/RAD51/KAT5/SLX4/POLD2/MUS81/POLD1/SLX1B/GEN1/SLX1A	66	98.5075	VUB13_RPE_VS_WT_RPE
REACTOME_HDR_THROUGH_HOMOLOGOUS_RECOMBINATION_HRR	REACTOME_HDR_THROUGH_HOMOLOGOUS_RECOMBINATION_HRR	67	-0.508967	-2.05874	8.44342e-06	0.000301218	0.000242463	23200	tags=97%, list=43%, signal=55%	POLD2/NBN/RAD1/UBC/RPA1/EME1/RFC1/POLE/RFC5/RAD51D/TOPBP1/RFC2/RFC3/RPS27A/UBB/POLD3/WRN/RHNO1/RAD51AP1/RAD17/RPA2/TOP3A/POLK/UBA52/POLD4/RTEL1/SPIDR/POLH/EME2/PALB2/RAD9A/POLE2/RBBP8/POLE3/MRE11/XRCC2/ATRIP/ATR/RFC4/KAT5/MUS81/BRIP1/BRCA1/RMI1/CHEK1/XRCC3/RMI2/RAD51/ATM/RAD51C/RPA3/PCNA/SLX4/BLM/DNA2/BARD1/SLX1A/RAD51B/POLD1/RAD50/BRCA2/HUS1/SLX1B/EXO1/GEN1	65	97.0149	VUB14_RPE_VS_WT_RPE
REACTOME_HDR_THROUGH_SINGLE_STRAND_ANNEALING_SSA	REACTOME_HDR_THROUGH_SINGLE_STRAND_ANNEALING_SSA	37	-0.601124	-3.11737	1.00973e-09	1.47972e-08	4.09416e-09	21332	tags=100%, list=40%, signal=60%	NBN/BRCA1/RPA2/RPA1/RHNO1/RFC3/TOPBP1/BRIP1/BLM/MRE11/RAD17/RFC5/ATR/RAD1/HUS1/RAD9B/WRN/RFC2/ATM/ERCC4/RAD52/RFC4/ATRIP/RMI2/RMI1/ABL1/RPA3/TOP3A/BARD1/DNA2/EXO1/RBBP8/RAD9A/RAD51/KAT5/ERCC1	36	97.2973	VUB13_RPE_VS_WT_RPE
REACTOME_HDR_THROUGH_SINGLE_STRAND_ANNEALING_SSA	REACTOME_HDR_THROUGH_SINGLE_STRAND_ANNEALING_SSA	37	-0.566133	-1.91397	0.00027293	0.00473467	0.00381113	23200	tags=100%, list=43%, signal=57%	NBN/RAD1/RPA1/RFC5/TOPBP1/RFC2/RFC3/WRN/RHNO1/RAD17/RPA2/TOP3A/ERCC4/RAD9A/RBBP8/RAD52/MRE11/ATRIP/ATR/RFC4/ABL1/KAT5/BRIP1/BRCA1/RMI1/RMI2/RAD51/ATM/RPA3/ERCC1/BLM/DNA2/BARD1/RAD50/HUS1/EXO1	36	97.2973	VUB14_RPE_VS_WT_RPE
REACTOME_HEDGEHOG_LIGAND_BIOGENESIS	REACTOME_HEDGEHOG_LIGAND_BIOGENESIS	65	-0.49518	-2.94835	1e-10	2.08178e-09	5.75996e-10	23243	tags=98%, list=44%, signal=56%	PSMD10/PSMA8/SCUBE2/PSMC5/NOTUM/PSMB8/PSMA3/PSMB5/ERLEC1/ADAM17/UBA52/UBB/SEL1L/PSMB2/PSMB3/PSMC6/SEM1/PSMA5/PSMD6/PSMD8/RPS27A/SYVN1/PSMD9/PSMF1/PSME1/PSMB1/DERL2/PSMD2/HHAT/PSMC2/PSMA2/PSMD3/PSMD4/PSMB6/PSMB10/PSME3/PSME2/PSMB7/PSMA6/PSMC1/PSMA4/UBC/PSMA1/PSMD13/PSMC4/PSMD12/GPC5/DHH/OS9/PSMD7/DISP2/PSMD1/PSMD14/PSMD11/VCP/PSME4/PSMB4/PSMC3/P4HB/PSMD5/PSMB9/PSMA7/SHH/IHH	64	98.4615	VUB13_RPE_VS_WT_RPE
REACTOME_HEDGEHOG_LIGAND_BIOGENESIS	REACTOME_HEDGEHOG_LIGAND_BIOGENESIS	65	-0.500009	-1.99731	1.70897e-05	0.000519265	0.000417978	26744	tags=100%, list=50%, signal=50%	PSMA8/ERLEC1/PSMD4/PSMB8/PSMC5/PSMD10/DISP2/PSMA5/PSMD5/PSMB3/PSMB4/SEL1L/SYVN1/PSMD9/PSMB2/PSMD8/PSMD6/PSMD3/UBC/PSMC2/PSMD13/PSMF1/PSMA3/ADAM17/PSMB6/SCUBE2/PSMA4/HHAT/RPS27A/PSMC6/UBB/OS9/SEM1/PSMB5/PSMC1/PSMA2/DERL2/PSMB7/UBA52/P4HB/PSMB1/PSMD1/PSMD12/PSMA1/PSMD11/PSMD7/PSMC4/PSMD2/PSME1/DHH/PSMA6/VCP/IHH/PSME3/PSMC3/PSMD14/GPC5/PSME4/PSMA7/PSME2/PSMB10/PSMB9/SHH/NOTUM	64	98.4615	VUB14_RPE_VS_WT_RPE
REACTOME_HEDGEHOG_OFF_STATE	REACTOME_HEDGEHOG_OFF_STATE	113	-0.464312	-3.15649	1e-10	2.08178e-09	5.75996e-10	28671	tags=100%, list=54%, signal=46%	PSMB11/TUBA3C/ADCY8/PSMD10/KIF3A/GLI1/PSMA8/MKS1/OFD1/ADCY2/PSMC5/PRKAR2B/PSMB8/PSMA3/PSMB5/IFT52/UBA52/UBB/PSMB2/ADCY4/PSMB3/PSMC6/SEM1/TUBB2B/IFT172/INTU/PSMA5/PSMD6/PSMD8/RPS27A/TUBB2A/PTCH1/PSMD9/PSMF1/PSME1/PSMB1/TUBA1B/TUBA1C/SKP1/PSMD2/GNAS/PRKACA/PSMC2/PSMA2/ADCY5/BTRC/PSMD3/PSMD4/PSMB6/TUBB4B/ADCY10/PSMB10/PRKAR2A/ADCY9/TULP3/ITCH/GSK3B/PSME3/PSME2/IFT88/PSMB7/PSMA6/PSMC1/PSMA4/WDR19/TTC…	112	99.115	VUB13_RPE_VS_WT_RPE
REACTOME_HEDGEHOG_OFF_STATE	REACTOME_HEDGEHOG_OFF_STATE	113	-0.387203	-1.66416	0.000241262	0.00425505	0.00342507	26772	tags=97%, list=50%, signal=49%	PRKACG/PSMB11/PSMA8/ADCY4/PSMD4/PSMB8/PSMC5/PSMD10/PSMA5/TUBB1/TUBA1B/OFD1/PSMD5/PRKAR1B/PSMB3/PSMB4/PSMD9/PSMB2/ADCY5/PSMD8/TUBB2B/PSMD6/PSMD3/UBC/PSMC2/PSMD13/IFT52/ADCY6/PSMF1/PRKACA/PSMA3/PRKAR2A/INTU/PSMB6/PSMA4/RPS27A/KIF3A/TUBB4B/PSMC6/UBB/IFT172/TULP3/ITCH/PRKAR2B/SEM1/PSMB5/MKS1/PSMC1/SUFU/PSMA2/BTRC/PSMB7/ADCY3/UBA52/TUBB2A/KIF7/PSMB1/PSMD1/PSMD12/PSMA1/GSK3B/PSMD11/PSMD7/PSMC4/PSMD2/PR…	110	97.3451	VUB14_RPE_VS_WT_RPE
REACTOME_HEDGEHOG_ON_STATE	REACTOME_HEDGEHOG_ON_STATE	86	-0.513877	-3.3571	1e-10	2.08178e-09	5.75996e-10	23243	tags=99%, list=44%, signal=56%	PSMD10/KIF3A/GLI1/GAS1/PSMA8/CDON/GAS8/PSMC5/PSMB8/PSMA3/PSMB5/BOC/UBA52/UBB/PSMB2/PSMB3/PSMC6/SEM1/PSMA5/PSMD6/PSMD8/RPS27A/PTCH1/PSMD9/PSMF1/PSME1/PSMB1/EVC/PSMD2/EVC2/PSMC2/PSMA2/EFCAB7/PSMD3/PSMD4/ARRB2/PSMB6/CUL3/PSMB10/ITCH/PSME3/SPOPL/PSME2/PSMB7/PSMA6/PSMC1/PSMA4/CSNK1A1/UBC/PSMA1/PSMD13/PSMC4/PSMD12/ARRB1/DHH/CDC73/PSMD7/PSMD1/PSMD14/NUMB/RBX1/SUFU/PSMD11/SMURF2/SMO/SPOP/GRK2/ULK3/PSME4/…	85	98.8372	VUB13_RPE_VS_WT_RPE
REACTOME_HEDGEHOG_ON_STATE	REACTOME_HEDGEHOG_ON_STATE	86	-0.500206	-2.07435	9.48601e-07	4.14797e-05	3.33888e-05	26744	tags=100%, list=50%, signal=50%	CDON/PSMA8/IQCE/PSMD4/PSMB8/GAS1/CDC73/PSMC5/PSMD10/PSMA5/BOC/PSMD5/PSMB3/PSMB4/PSMD9/PSMB2/PSMD8/EVC/PSMD6/PSMD3/UBC/PSMC2/PSMD13/PSMF1/PSMA3/PSMB6/EVC2/PSMA4/RPS27A/KIF3A/SPOPL/PSMC6/UBB/GAS8/ITCH/SEM1/PSMB5/PSMC1/GRK2/SUFU/PSMA2/PSMB7/UBA52/KIF7/PSMB1/PSMD1/PSMD12/PSMA1/PSMD11/PSMD7/PSMC4/PSMD2/EFCAB7/PSME1/GLI3/DHH/PSMA6/CUL3/IHH/NUMB/SMO/ARRB2/PSME3/PSMC3/PSMD14/RBX1/CSNK1A1/PTCH2/GPR161/SMU…	85	98.8372	VUB14_RPE_VS_WT_RPE
REACTOME_HIV_ELONGATION_ARREST_AND_RECOVERY	REACTOME_HIV_ELONGATION_ARREST_AND_RECOVERY	33	-0.388197	-1.94317	0.000925677	0.00193792	0.000536193	22463	tags=97%, list=42%, signal=56%	POLR2I/ELOB/NELFE/POLR2K/ELOA/POLR2C/POLR2B/POLR2G/CCNT2/NELFCD/NELFB/TCEA1/SUPT16H/GTF2F1/SSRP1/SUPT4H1/POLR2D/POLR2F/POLR2H/SUPT5H/POLR2A/CDK9/POLR2J/CCNK/NELFA/ELOC/ELL/POLR2L/POLR2E/GTF2F2/CCNT1/CTDP1	32	96.9697	VUB13_RPE_VS_WT_RPE
REACTOME_HIV_ELONGATION_ARREST_AND_RECOVERY	REACTOME_HIV_ELONGATION_ARREST_AND_RECOVERY	33	-0.456508	-1.50758	0.0297361	0.160009	0.128798	24822	tags=97%, list=46%, signal=52%	ELOB/SUPT4H1/CDK9/POLR2H/POLR2I/NELFE/NELFCD/POLR2K/ELOA/NELFB/CCNT2/GTF2F1/SUPT5H/SSRP1/POLR2B/POLR2F/POLR2J/POLR2C/SUPT16H/POLR2D/CCNT1/POLR2L/POLR2G/POLR2A/POLR2E/TCEA1/ELL/CCNK/NELFA/GTF2F2/ELOC/CTDP1	32	96.9697	VUB14_RPE_VS_WT_RPE
REACTOME_HOMOLOGOUS_DNA_PAIRING_AND_STRAND_EXCHANGE	REACTOME_HOMOLOGOUS_DNA_PAIRING_AND_STRAND_EXCHANGE	42	-0.60118	-3.35349	1e-10	2.08178e-09	5.75996e-10	21332	tags=100%, list=40%, signal=60%	XRCC2/NBN/BRCA1/RPA2/RAD51AP1/RPA1/RHNO1/RFC3/TOPBP1/BRIP1/BLM/RAD51C/MRE11/RAD17/RFC5/ATR/RAD1/HUS1/RAD9B/PALB2/WRN/RFC2/XRCC3/ATM/RFC4/BRCA2/ATRIP/CHEK1/RMI2/RMI1/RPA3/TOP3A/BARD1/RAD51D/DNA2/EXO1/RBBP8/RAD51B/RAD9A/RAD51/KAT5	41	97.619	VUB13_RPE_VS_WT_RPE
REACTOME_HOMOLOGOUS_DNA_PAIRING_AND_STRAND_EXCHANGE	REACTOME_HOMOLOGOUS_DNA_PAIRING_AND_STRAND_EXCHANGE	42	-0.566186	-1.99955	3.905e-05	0.000956544	0.000769962	23200	tags=100%, list=43%, signal=57%	NBN/RAD1/RPA1/RFC5/RAD51D/TOPBP1/RFC2/RFC3/WRN/RHNO1/RAD51AP1/RAD17/RPA2/TOP3A/PALB2/RAD9A/RBBP8/MRE11/XRCC2/ATRIP/ATR/RFC4/KAT5/BRIP1/BRCA1/RMI1/CHEK1/XRCC3/RMI2/RAD51/ATM/RAD51C/RPA3/BLM/DNA2/BARD1/RAD51B/RAD50/BRCA2/HUS1/EXO1	41	97.619	VUB14_RPE_VS_WT_RPE
REACTOME_HYALURONAN_UPTAKE_AND_DEGRADATION	REACTOME_HYALURONAN_UPTAKE_AND_DEGRADATION	12	-0.602209	-2.14959	0.000786685	0.00169063	0.000467773	21259	tags=100%, list=40%, signal=60%	HEXB/STAB2/LYVE1/HYAL2/HYAL3/GUSB/HMMR/HEXA/CHP1/SLC9A1/CD44	11	91.6667	VUB13_RPE_VS_WT_RPE
REACTOME_HYALURONAN_UPTAKE_AND_DEGRADATION	REACTOME_HYALURONAN_UPTAKE_AND_DEGRADATION	12	-0.604958	-1.59413	0.0265096	0.150174	0.120881	12207	tags=75%, list=23%, signal=58%	GUSB/HEXA/CHP1/HYAL3/HMMR/SLC9A1/LYVE1/CD44/STAB2	9	75	VUB14_RPE_VS_WT_RPE
REACTOME_IKK_COMPLEX_RECRUITMENT_MEDIATED_BY_RIP1	REACTOME_IKK_COMPLEX_RECRUITMENT_MEDIATED_BY_RIP1	23	-0.333789	-1.43885	0.0468328	0.064059	0.0177241	23834	tags=91%, list=45%, signal=51%	IKBKB/TRAF6/UBA52/UBB/CHUK/RIPK3/RPS27A/IKBKG/RIPK1/CD14/UBE2V1/BIRC2/TICAM1/UBC/UBE2D2/UBE2D3/UBE2D1/UBE2N/BIRC3/LY96/SARM1	21	91.3043	VUB13_RPE_VS_WT_RPE
REACTOME_IKK_COMPLEX_RECRUITMENT_MEDIATED_BY_RIP1	REACTOME_IKK_COMPLEX_RECRUITMENT_MEDIATED_BY_RIP1	23	-0.540104	-1.62596	0.015196	0.102685	0.0826553	24582	tags=100%, list=46%, signal=54%	TLR4/TRAF6/UBC/UBE2V1/IKBKB/RIPK3/RPS27A/UBB/UBE2D2/UBA52/CHUK/TICAM2/BIRC2/UBE2N/RIPK1/UBE2D3/TICAM1/UBE2D1/SARM1/CD14/LY96/BIRC3	22	95.6522	VUB14_RPE_VS_WT_RPE
REACTOME_INHIBITION_OF_DNA_RECOMBINATION_AT_TELOMERE	REACTOME_INHIBITION_OF_DNA_RECOMBINATION_AT_TELOMERE	61	0.506891	1.94845	1.62254e-06	8.38563e-06	2.32018e-06	21130	tags=67%, list=40%, signal=41%	H2AC14/H2AC20/H2AC4/H2AC6/H2AC7/H2AC8/H2AJ/H2AX/H2AZ1/H2AZ2/H2BC1/H2BC10/H2BC11/H2BC12/H2BC13/H2BC14/H2BC15/H2BC17/H2BC21/H2BC3/H2BC4/H2BC5/H2BC6/H2BC7/H2BC8/H2BC9/H3-3A/H3-3B/H4C1/H4C11/H4C12/H4C13/H4C14/H4C15/H4C2/H4C3/H4C4/H4C5/H4C6/H4C8/H4C9	41	67.2131	VUB13_RPE_VS_WT_RPE
REACTOME_INHIBITION_OF_DNA_RECOMBINATION_AT_TELOMERE	REACTOME_INHIBITION_OF_DNA_RECOMBINATION_AT_TELOMERE	61	0.815239	2.43048	1e-10	6.78333e-09	5.46019e-09	7025	tags=59%, list=13%, signal=51%	H3-3B/H2AZ2/H2BC5/H3-3A/H2AC6/H2BC4/H2BC21/H2AZ1/H2BC11/H4C5/H2AC8/H2BC15/H2AC20/H2AX/H2AJ/H4C8/H2BC6/H2BC8/H2BC12/H4C3/H2AC7/H4C6/H2BC3/H2BC14/H4C13/H4C4/H2BC9/H2BC7/H2BC10/H2BC17/H4C1/H2AC14/H2AC4/H2BC13/H4C9/H4C2	36	59.0164	VUB14_RPE_VS_WT_RPE
REACTOME_INHIBITION_OF_THE_PROTEOLYTIC_ACTIVITY_OF_APC_C_REQUIRED_FOR_THE_ONSET_OF_ANAPHASE_BY_MITOTIC_SPINDLE_CHECKPOINT_COMPONENTS	REACTOME_INHIBITION_OF_THE_PROTEOLYTIC_ACTIVITY_OF_APC_C_REQUIRED_FOR_THE_ONSET_OF_ANAPHASE_BY_MITOTIC_SPINDLE_CHECKPOINT_COMPONENTS	21	-0.550626	-2.32571	4.52878e-05	0.000144112	3.98737e-05	24019	tags=100%, list=45%, signal=55%	MAD2L1/BUB1B/UBE2C/ANAPC16/ANAPC11/UBE2E1/CDC27/CDC16/ANAPC10/ANAPC4/ANAPC5/ANAPC1/CDC20/UBE2S/BUB3/ANAPC7/UBE2D1/CDC26/ANAPC15/ANAPC2	20	95.2381	VUB13_RPE_VS_WT_RPE
REACTOME_INHIBITION_OF_THE_PROTEOLYTIC_ACTIVITY_OF_APC_C_REQUIRED_FOR_THE_ONSET_OF_ANAPHASE_BY_MITOTIC_SPINDLE_CHECKPOINT_COMPONENTS	REACTOME_INHIBITION_OF_THE_PROTEOLYTIC_ACTIVITY_OF_APC_C_REQUIRED_FOR_THE_ONSET_OF_ANAPHASE_BY_MITOTIC_SPINDLE_CHECKPOINT_COMPONENTS	21	-0.568154	-1.68634	0.00784537	0.0650374	0.0523513	23083	tags=95%, list=43%, signal=54%	CDC27/ANAPC16/UBE2E1/ANAPC5/CDC16/ANAPC10/MAD2L1/CDC26/ANAPC11/BUB3/ANAPC7/ANAPC4/ANAPC15/ANAPC1/ANAPC2/BUB1B/UBE2S/CDC20/UBE2D1/UBE2C	20	95.2381	VUB14_RPE_VS_WT_RPE
REACTOME_INITIATION_OF_NUCLEAR_ENVELOPE_NE_REFORMATION	REACTOME_INITIATION_OF_NUCLEAR_ENVELOPE_NE_REFORMATION	19	-0.584424	-2.41414	3.32474e-05	0.000111534	3.08598e-05	22213	tags=100%, list=42%, signal=58%	LBR/VRK2/VRK1/LMNB1/LEMD3/BANF1/PPP2CA/PPP2R2A/CCNB1/PPP2R1A/KPNB1/CCNB2/EMD/TMPO/ANKLE2/LEMD2/SIRT2/LMNA	18	94.7368	VUB13_RPE_VS_WT_RPE
REACTOME_INITIATION_OF_NUCLEAR_ENVELOPE_NE_REFORMATION	REACTOME_INITIATION_OF_NUCLEAR_ENVELOPE_NE_REFORMATION	19	-0.563714	-1.63919	0.0226077	0.134704	0.108429	23319	tags=100%, list=44%, signal=56%	EMD/PPP2R1A/VRK1/LEMD3/BANF1/ANKLE2/TMPO/CCNB2/LEMD2/PPP2R2A/LMNA/KPNB1/VRK2/LMNB1/PPP2CA/CCNB1/CDK1/SIRT2	18	94.7368	VUB14_RPE_VS_WT_RPE
REACTOME_INLB_MEDIATED_ENTRY_OF_LISTERIA_MONOCYTOGENES_INTO_HOST_CELL	REACTOME_INLB_MEDIATED_ENTRY_OF_LISTERIA_MONOCYTOGENES_INTO_HOST_CELL	15	-0.6243	-2.42602	5.55383e-05	0.000171583	4.74746e-05	20081	tags=100%, list=38%, signal=62%	UBB/RPS27A/STAM2/SH3GL1/GRB2/CBL/EPS15/HGS/UBC/SH3KBP1/STAM/MET/SH3GL2/SH3GL3	14	93.3333	VUB13_RPE_VS_WT_RPE
REACTOME_INLB_MEDIATED_ENTRY_OF_LISTERIA_MONOCYTOGENES_INTO_HOST_CELL	REACTOME_INLB_MEDIATED_ENTRY_OF_LISTERIA_MONOCYTOGENES_INTO_HOST_CELL	15	-0.59745	-1.65727	0.021869	0.131937	0.106202	21515	tags=100%, list=40%, signal=60%	UBC/HGS/CBL/GRB2/RPS27A/UBB/STAM2/UBA52/EPS15/SH3KBP1/STAM/SH3GL2/MET/SH3GL3	14	93.3333	VUB14_RPE_VS_WT_RPE
REACTOME_INTEGRIN_CELL_SURFACE_INTERACTIONS	REACTOME_INTEGRIN_CELL_SURFACE_INTERACTIONS	85	-0.458741	-2.94075	1e-10	2.08178e-09	5.75996e-10	7499	tags=48%, list=14%, signal=42%	JAM3/JAM2/ITGA1/ITGB7/TNC/COL6A2/FN1/ITGAV/COL4A1/FBN1/ITGA7/COL18A1/ITGAL/ITGB6/IBSP/COL5A1/COL23A1/COL13A1/ICAM4/KDR/HSPG2/COL1A1/ITGA3/AGRN/ITGA2B/COL16A1/ITGA11/CD44/COL8A2/COL4A4/ICAM5/VCAM1/COMP/VTN/COL9A3/ITGAX/COL4A3/ITGAM/ICAM2/COL8A1/ITGB2	41	48.2353	VUB13_RPE_VS_WT_RPE
REACTOME_INTEGRIN_CELL_SURFACE_INTERACTIONS	REACTOME_INTEGRIN_CELL_SURFACE_INTERACTIONS	85	-0.358206	-1.48888	0.00437569	0.0419416	0.0337605	11661	tags=49%, list=22%, signal=39%	AGRN/FBN1/COL23A1/COL3A1/COL18A1/JAM3/ITGA3/PECAM1/COL10A1/COL4A1/ITGA6/COL6A5/ICAM1/ICAM2/COL13A1/ITGB3/TNC/ITGA9/IBSP/ICAM5/COL9A3/ITGA1/ITGAD/CD44/CDH1/ITGAV/ICAM3/VTN/COL6A3/VWF/COMP/ITGB2/COL8A2/ITGA11/LUM/ICAM4/ITGAX/COL4A4/ITGB7/KDR/COL4A3/COL8A1	42	49.4118	VUB14_RPE_VS_WT_RPE
REACTOME_INTERCONVERSION_OF_NUCLEOTIDE_DI_AND_TRIPHOSPHATES	REACTOME_INTERCONVERSION_OF_NUCLEOTIDE_DI_AND_TRIPHOSPHATES	29	-0.563726	-2.72068	2.68824e-07	1.75603e-06	4.85867e-07	23324	tags=100%, list=44%, signal=56%	AK6/CTPS2/DUT/AK1/TXN/GSR/DCTD/RRM2/RRM2B/NME3/TYMS/CMPK1/NME2/AK2/NME1/GUK1/DTYMK/AK4/AK8/RRM1/AK7/NUDT13/GLRX/CTPS1/TXNRD1/NME4/AK9/AK5	28	96.5517	VUB13_RPE_VS_WT_RPE
REACTOME_INTERCONVERSION_OF_NUCLEOTIDE_DI_AND_TRIPHOSPHATES	REACTOME_INTERCONVERSION_OF_NUCLEOTIDE_DI_AND_TRIPHOSPHATES	29	-0.451166	-1.4541	0.0442351	0.19902	0.1602	23149	tags=97%, list=43%, signal=55%	GUK1/CMPK1/DCTPP1/NME2/DCTD/CTPS2/RRM2B/AK2/RRM1/CTPS1/TXN/AK1/GSR/AK4/NME4/TYMS/AK6/NME3/NME1/AK8/DUT/NUDT13/DTYMK/AK7/GLRX/AK9/TXNRD1/AK5	28	96.5517	VUB14_RPE_VS_WT_RPE
REACTOME_INTERLEUKIN_17_SIGNALING	REACTOME_INTERLEUKIN_17_SIGNALING	71	-0.350219	-2.07075	8.13156e-06	3.37301e-05	9.3326e-06	24737	tags=96%, list=46%, signal=51%	MEF2C/IL17F/RPS6KA3/IL17RA/ELK1/IRAK2/NOD1/MAPK9/IKBKB/PPP2CB/TRAF6/UBA52/TAB3/UBB/RPS6KA2/CHUK/RPS27A/MAP2K6/IRAK1/FBXW11/MAP3K7/IKBKG/PPP2CA/MAPK1/SKP1/ATF2/JUN/MEF2A/PPP2R1A/BTRC/MAP2K4/UBE2V1/TAB2/CREB1/ATF1/RIPK2/MAPK10/MAPKAPK3/MAPK3/RPS6KA1/UBC/MAP2K7/NFKB1/PPP2R1B/TNIP2/MAPK8/CUL1/PPP2R5D/DUSP7/MAP2K1/UBE2N/TAB1/MAPK14/IL17RC/MAPKAPK2/DUSP3/MAP2K3/MAP3K8/VRK3/NOD2/FOS/RPS6KA5/IL17RB/MAPK7…	68	95.7746	VUB13_RPE_VS_WT_RPE
REACTOME_INTERLEUKIN_17_SIGNALING	REACTOME_INTERLEUKIN_17_SIGNALING	71	-0.3847	-1.55879	0.0038928	0.0387888	0.0312227	28050	tags=97%, list=53%, signal=46%	IL17A/IL17C/IL25/RPS6KA3/IKBKG/IL17F/TAB3/TRAF6/DUSP7/NOD1/IRAK2/MAPK3/MAPK9/PPP2R1A/UBC/UBE2V1/IL17RA/IKBKB/IRAK1/NOD2/JUN/MAPK1/FBXW11/RPS27A/MAP3K7/UBB/MAP2K4/PPP2CB/MEF2A/MAPK10/IL17RC/TAB1/BTRC/ATF1/TAB2/CREB1/UBA52/TNIP2/CHUK/RPS6KA2/MAP2K7/ATF2/MAPKAPK2/MAP2K3/MAP2K1/NFKB1/CUL1/MAPK7/VRK3/MAPK8/PPP2R5D/RPS6KA1/UBE2N/MAPKAPK3/PPP2CA/PPP2R1B/MAPK11/MAPK14/RIPK2/MAP2K6/DUSP3/SKP1/FOS/IL17RB/M…	69	97.1831	VUB14_RPE_VS_WT_RPE
REACTOME_INTERLEUKIN_1_SIGNALING	REACTOME_INTERLEUKIN_1_SIGNALING	102	-0.393353	-2.6778	1.23979e-10	2.53361e-09	7.01013e-10	23403	tags=96%, list=44%, signal=54%	S100B/PSMD10/IL1R1/PSMA8/IL1RAP/MYD88/IRAK2/PSMC5/PSMB8/NOD1/PSMA3/PSMB5/IKBKB/TRAF6/UBA52/IRAK4/TAB3/MAP3K3/UBB/PSMB2/PSMB3/IL1A/PSMC6/SEM1/PSMA5/CHUK/PSMD6/PSMD8/RPS27A/MAP2K6/NFKBIA/IRAK1/PSMD9/PSMF1/PSME1/PSMB1/FBXW11/MAP3K7/IKBKG/PELI1/SKP1/TOLLIP/PSMD2/PSMC2/PSMA2/HMGB1/BTRC/MAP2K4/PSMD3/PSMD4/PSMB6/UBE2V1/PSMB10/PSME3/TAB2/PELI3/PSME2/RIPK2/NKIRAS1/PSMB7/IL1RN/PSMA6/PSMC1/PSMA4/UBC/PSMA1/P…	98	96.0784	VUB13_RPE_VS_WT_RPE
REACTOME_INTERLEUKIN_1_SIGNALING	REACTOME_INTERLEUKIN_1_SIGNALING	102	-0.467979	-2.00231	3.99873e-07	1.88904e-05	1.52057e-05	26744	tags=99%, list=50%, signal=50%	PSMB11/S100A12/PSMA8/IRAK3/NKIRAS2/IKBKG/RELA/MYD88/PSMD4/PSMB8/PELI3/PSMC5/PSMD10/TAB3/PSMA5/TRAF6/NFKBIA/NOD1/PSMD5/IRAK2/PSMB3/PSMB4/IL1R1/PSMD9/PSMB2/PSMD8/PSMD6/PSMD3/UBC/UBE2V1/PSMC2/IKBKB/TOLLIP/PSMD13/IRAK1/PSMF1/NKIRAS1/PSMA3/NOD2/PSMB6/FBXW11/PSMA4/RPS27A/PSMC6/MAP3K7/UBB/MAP2K4/SEM1/PSMB5/PSMC1/PSMA2/TAB1/BTRC/TAB2/PSMB7/UBA52/TNIP2/CHUK/PSMB1/PSMD1/PSMD12/PSMA1/PSMD11/PSMD7/PSMC4/PSMD…	101	99.0196	VUB14_RPE_VS_WT_RPE
REACTOME_INTRA_GOLGI_TRAFFIC	REACTOME_INTRA_GOLGI_TRAFFIC	44	-0.502951	-2.86628	1.0808e-07	8.25892e-07	2.28512e-07	20791	tags=98%, list=39%, signal=60%	GOSR1/COG1/NAPB/STX6/STX16/GOLGA5/COG6/MAN1A1/COG3/COG4/CYTH3/COG2/TRIP11/BET1L/SNAP29/RAB33B/NAPG/COG8/VTI1A/RGP1/COG5/YKT6/GOLIM4/ARF1/ALPP/MAN1A2/GOSR2/VPS45/CYTH1/NSF/MAN2A1/COG7/RAB39A/CUX1/MAN2A2/NAPA/RAB30/STX5/CYTH2/RIC1/RAB41/MAN1C1/RAB36	43	97.7273	VUB13_RPE_VS_WT_RPE
REACTOME_INTRA_GOLGI_TRAFFIC	REACTOME_INTRA_GOLGI_TRAFFIC	44	-0.449704	-1.62576	0.00484595	0.0452203	0.0363997	24086	tags=98%, list=45%, signal=54%	COG1/COG8/STX6/CYTH3/VPS45/YKT6/NAPB/COG4/COG2/GOLGA5/GOSR2/GOLIM4/MAN1A1/RGP1/ARF1/GOSR1/COG3/RAB41/COG5/RAB33B/SNAP29/BET1L/NAPG/COG6/STX16/MAN1A2/NAPA/VTI1A/STX5/MAN2A2/CYTH1/CUX1/TRIP11/COG7/NSF/CYTH2/RIC1/RAB36/RAB30/MAN2A1/MAN1C1/RAB39A/ALPP	43	97.7273	VUB14_RPE_VS_WT_RPE
REACTOME_IRE1ALPHA_ACTIVATES_CHAPERONES	REACTOME_IRE1ALPHA_ACTIVATES_CHAPERONES	50	-0.569812	-3.1375	1e-10	2.08178e-09	5.75996e-10	23011	tags=100%, list=43%, signal=57%	DDX11/EDEM1/XBP1/PDIA5/SERP1/ADD1/SYVN1/WIPI1/SEC31A/CTDSP2/PREB/TSPYL2/CUL7/PDIA6/SRPRB/HSPA5/HYOU1/EXTL1/TATDN2/GFPT1/DNAJB11/TLN1/CXXC1/GOSR2/WFS1/SSR1/KDELR3/MYDGF/PPP2R5B/YIF1A/SRPRA/KLHDC3/SHC1/HDGF/ERN1/DNAJB9/FKBP14/EXTL2/EXTL3/GSK3A/DCTN1/ZBTB17/ARFGAP1/DNAJC3/TPP1/ATP6V0D1/LMNA/ACADVL/PLA2G4B	49	98	VUB13_RPE_VS_WT_RPE
REACTOME_IRE1ALPHA_ACTIVATES_CHAPERONES	REACTOME_IRE1ALPHA_ACTIVATES_CHAPERONES	50	-0.544743	-2.03989	1.98458e-05	0.000583358	0.000469569	24349	tags=100%, list=46%, signal=54%	XBP1/EDEM1/FKBP14/KDELR3/CXXC1/SHC1/YIF1A/ADD1/TSPYL2/CTDSP2/SYVN1/HYOU1/HDGF/GOSR2/TATDN2/CUL7/SEC31A/ARFGAP1/PDIA6/GFPT1/TLN1/ZBTB17/SRPRA/SERP1/PDIA5/GSK3A/KLHDC3/HSPA5/PPP2R5B/PREB/EXTL1/LMNA/DCTN1/WIPI1/DNAJB9/WFS1/SSR1/MYDGF/DNAJB11/PLA2G4B/ACADVL/EXTL2/TPP1/EXTL3/ATP6V0D1/SULT1A3/ERN1/DDX11/DNAJC3	49	98	VUB14_RPE_VS_WT_RPE
REACTOME_IRON_UPTAKE_AND_TRANSPORT	REACTOME_IRON_UPTAKE_AND_TRANSPORT	57	-0.432527	-2.5144	2.53041e-07	1.67007e-06	4.62083e-07	24123	tags=96%, list=45%, signal=53%	CP/TFR2/ATP6V1G3/ATP6AP1/ACO1/ATP6V0E2/FTH1/HFE/ATP6V0E1/UBA52/ATP6V1B1/NEDD8/GLRX3/UBB/ATP6V1E2/STEAP3/ATP6V1B2/ATP6V1H/RPS27A/ATP6V1G1/FBXL5/FTL/IREB2/SLC40A1/MCOLN1/SKP1/ATP6V1D/ATP6V1A/SLC11A2/HEPH/ATP6V1E1/CAND1/ATP6V1C2/STEAP2/ATP6V1G2/ATP6V0A1/UBC/ATP6V0A2/CUL1/ATP6V1C1/FLVCR1/HMOX2/TFRC/ATP6V1F/ATP6V0B/SLC22A17/CYBRD1/ATP6V0C/HMOX1/ATP6V0D1/SLC46A1/LCN2/TCIRG1/ATP6V0A4/TF	55	96.4912	VUB13_RPE_VS_WT_RPE
REACTOME_IRON_UPTAKE_AND_TRANSPORT	REACTOME_IRON_UPTAKE_AND_TRANSPORT	57	-0.379758	-1.45106	0.0111461	0.0836515	0.0673346	25267	tags=96%, list=47%, signal=51%	HEPH/ATP6V0E2/ATP6AP1/CP/MCOLN1/STEAP2/TFR2/ACO1/ABCG2/GLRX3/ATP6V0E1/UBC/ATP6V0B/ATP6V1G1/ATP6V1G2/FTL/HFE/ATP6V1H/NEDD8/ATP6V1B2/RPS27A/UBB/CAND1/ATP6V0C/ATP6V0D2/ATP6V1A/FLVCR1/IREB2/ATP6V0A1/SLC22A17/UBA52/FBXL5/ATP6V1D/ATP6V0A2/ATP6V1E1/ATP6V1F/SLC46A1/CUL1/STEAP3/SLC40A1/HMOX2/ATP6V1C1/FTH1/TFRC/ATP6V1E2/SLC11A2/CYBRD1/ATP6V1C2/TCIRG1/ATP6V0D1/SKP1/HMOX1/LCN2/ATP6V0A4/TF	55	96.4912	VUB14_RPE_VS_WT_RPE
REACTOME_JNK_C_JUN_KINASES_PHOSPHORYLATION_AND_ACTIVATION_MEDIATED_BY_ACTIVATED_HUMAN_TAK1	REACTOME_JNK_C_JUN_KINASES_PHOSPHORYLATION_AND_ACTIVATION_MEDIATED_BY_ACTIVATED_HUMAN_TAK1	22	-0.61088	-2.62236	5.41408e-06	2.37589e-05	6.57373e-06	20802	tags=100%, list=39%, signal=61%	NOD1/MAPK9/TRAF6/UBA52/TAB3/UBB/RPS27A/IRAK1/MAP3K7/IKBKG/MAP2K4/UBE2V1/TAB2/RIPK2/MAPK10/UBC/MAP2K7/MAPK8/UBE2N/TAB1/NOD2	21	95.4545	VUB13_RPE_VS_WT_RPE
REACTOME_JNK_C_JUN_KINASES_PHOSPHORYLATION_AND_ACTIVATION_MEDIATED_BY_ACTIVATED_HUMAN_TAK1	REACTOME_JNK_C_JUN_KINASES_PHOSPHORYLATION_AND_ACTIVATION_MEDIATED_BY_ACTIVATED_HUMAN_TAK1	22	-0.540094	-1.60563	0.0155716	0.104809	0.0843648	24582	tags=100%, list=46%, signal=54%	TAB3/TRAF6/NOD1/IRAK2/MAPK9/UBC/UBE2V1/IRAK1/NOD2/RPS27A/MAP3K7/UBB/MAP2K4/MAPK10/TAB1/TAB2/UBA52/MAP2K7/MAPK8/UBE2N/RIPK2	21	95.4545	VUB14_RPE_VS_WT_RPE
REACTOME_KERATAN_SULFATE_KERATIN_METABOLISM	REACTOME_KERATAN_SULFATE_KERATIN_METABOLISM	34	-0.307837	-1.56006	0.0249189	0.0360084	0.00996297	23823	tags=94%, list=45%, signal=52%	CHST1/CHST2/OMD/SLC35D2/B3GNT3/HEXB/B4GALT4/OGN/B4GALT2/LUM/ACAN/ST3GAL6/B4GALT5/FMOD/ST3GAL3/GLB1/B4GALT6/GNS/B4GAT1/HEXA/CHST6/B3GNT4/ST3GAL2/GLB1L/GALNS/B4GALT3/B4GALT1/B3GNT2/ST3GAL4/CHST5/B3GNT7/ST3GAL1	32	94.1176	VUB13_RPE_VS_WT_RPE
REACTOME_KERATAN_SULFATE_KERATIN_METABOLISM	REACTOME_KERATAN_SULFATE_KERATIN_METABOLISM	34	-0.414409	-1.39815	0.0467051	0.205457	0.165381	28007	tags=94%, list=52%, signal=45%	B4GALT3/CHST2/SLC35D2/PRELP/B4GALT2/HEXB/B4GAT1/CHST6/GLB1/FMOD/GLB1L/ACAN/GNS/ST3GAL6/ST3GAL3/B4GALT5/B4GALT4/B4GALT1/CHST1/ST3GAL2/CHST5/GALNS/HEXA/B4GALT6/OMD/B3GNT4/ST3GAL1/OGN/ST3GAL4/B3GNT7/B3GNT2/LUM	32	94.1176	VUB14_RPE_VS_WT_RPE
REACTOME_KSRP_KHSRP_BINDS_AND_DESTABILIZES_MRNA	REACTOME_KSRP_KHSRP_BINDS_AND_DESTABILIZES_MRNA	17	-0.592192	-2.34891	6.71579e-05	0.000200663	5.55204e-05	21797	tags=100%, list=41%, signal=59%	DIS3/EXOSC8/EXOSC9/EXOSC6/EXOSC3/KHSRP/EXOSC1/EXOSC2/EXOSC7/PARN/MAPK14/YWHAZ/AKT1/EXOSC5/EXOSC4/MAPK11	16	94.1176	VUB13_RPE_VS_WT_RPE
REACTOME_KSRP_KHSRP_BINDS_AND_DESTABILIZES_MRNA	REACTOME_KSRP_KHSRP_BINDS_AND_DESTABILIZES_MRNA	17	-0.558038	-1.5667	0.0341061	0.174353	0.140344	23621	tags=100%, list=44%, signal=56%	EXOSC3/EXOSC6/EXOSC2/DIS3/KHSRP/AKT1/EXOSC9/EXOSC7/EXOSC1/EXOSC4/DCP2/MAPK11/MAPK14/EXOSC5/YWHAZ/PARN	16	94.1176	VUB14_RPE_VS_WT_RPE
REACTOME_LAGGING_STRAND_SYNTHESIS	REACTOME_LAGGING_STRAND_SYNTHESIS	20	-0.55893	-2.32555	3.11391e-05	0.000105735	2.92553e-05	23575	tags=100%, list=44%, signal=56%	PCNA/PRIM1/RPA2/LIG1/RFC1/RPA1/POLA2/FEN1/RFC3/POLD3/RFC5/RFC2/RFC4/PRIM2/POLD4/RPA3/DNA2/POLD2/POLD1	19	95	VUB13_RPE_VS_WT_RPE
REACTOME_LAGGING_STRAND_SYNTHESIS	REACTOME_LAGGING_STRAND_SYNTHESIS	20	-0.542695	-1.58868	0.0300607	0.16082	0.129451	24442	tags=100%, list=46%, signal=54%	POLD2/FEN1/RPA1/RFC1/RFC5/RFC2/RFC3/POLD3/RPA2/PRIM1/POLD4/POLA2/LIG1/RFC4/PRIM2/RPA3/PCNA/DNA2/POLD1	19	95	VUB14_RPE_VS_WT_RPE
REACTOME_LDL_CLEARANCE	REACTOME_LDL_CLEARANCE	19	-0.543565	-2.24536	0.000127755	0.00034959	9.67264e-05	24395	tags=47%, list=46%, signal=26%	AP2M1/LDLRAP1/SOAT1/CES3/NPC2/NPC1/LDLR/PCSK9/LSR	9	47.3684	VUB13_RPE_VS_WT_RPE
REACTOME_LDL_CLEARANCE	REACTOME_LDL_CLEARANCE	19	-0.533285	-1.55071	0.0442023	0.19902	0.1602	24944	tags=100%, list=47%, signal=53%	CES3/LDLRAP1/AP2A2/AP2S1/CLTC/AP2A1/LIPA/CLTA/AP2B1/NPC2/AP2M1/SOAT1/NCEH1/PCSK9/SOAT2/LDLR/NPC1/LSR	18	94.7368	VUB14_RPE_VS_WT_RPE
REACTOME_LISTERIA_MONOCYTOGENES_ENTRY_INTO_HOST_CELLS	REACTOME_LISTERIA_MONOCYTOGENES_ENTRY_INTO_HOST_CELLS	20	-0.624359	-2.59778	2.82154e-06	1.34008e-05	3.7078e-06	20081	tags=100%, list=38%, signal=62%	UBB/RPS27A/STAM2/CBLL1/SH3GL1/GRB2/CBL/CTNNB1/EPS15/HGS/UBC/CDH1/SH3KBP1/STAM/CTNND1/SRC/MET/SH3GL2/SH3GL3	19	95	VUB13_RPE_VS_WT_RPE
REACTOME_LISTERIA_MONOCYTOGENES_ENTRY_INTO_HOST_CELLS	REACTOME_LISTERIA_MONOCYTOGENES_ENTRY_INTO_HOST_CELLS	20	-0.564529	-1.6526	0.0192453	0.120825	0.0972575	23276	tags=100%, list=44%, signal=56%	SH3GL1/UBC/HGS/CBL/GRB2/RPS27A/UBB/STAM2/UBA52/EPS15/SRC/CTNND1/CTNNB1/SH3KBP1/STAM/SH3GL2/CDH1/MET/SH3GL3	19	95	VUB14_RPE_VS_WT_RPE
REACTOME_MAP3K8_TPL2_DEPENDENT_MAPK1_3_ACTIVATION	REACTOME_MAP3K8_TPL2_DEPENDENT_MAPK1_3_ACTIVATION	16	-0.622346	-2.4816	2.82671e-05	9.74689e-05	2.69682e-05	20186	tags=100%, list=38%, signal=62%	UBA52/UBB/CHUK/RPS27A/FBXW11/IKBKG/SKP1/BTRC/MAP2K4/UBC/NFKB1/TNIP2/CUL1/MAP2K1/MAP3K8	15	93.75	VUB13_RPE_VS_WT_RPE
REACTOME_MAP3K8_TPL2_DEPENDENT_MAPK1_3_ACTIVATION	REACTOME_MAP3K8_TPL2_DEPENDENT_MAPK1_3_ACTIVATION	16	-0.540033	-1.51052	0.0409304	0.1925	0.154951	24582	tags=100%, list=46%, signal=54%	UBC/IKBKB/FBXW11/RPS27A/UBB/MAP2K4/BTRC/UBA52/TNIP2/CHUK/MAP2K1/NFKB1/CUL1/SKP1/MAP3K8	15	93.75	VUB14_RPE_VS_WT_RPE
REACTOME_MATURATION_OF_SARS_COV_2_NUCLEOPROTEIN	REACTOME_MATURATION_OF_SARS_COV_2_NUCLEOPROTEIN	15	-0.546033	-2.12188	0.000784444	0.00168908	0.000467342	24261	tags=100%, list=45%, signal=55%	PARP14/PARP4/PARP16/PRMT1/UBE2I/SUMO1/GSK3B/CSNK1A1/SRPK2/PARP6/SRPK1/PARP10/PARP8/GSK3A	14	93.3333	VUB13_RPE_VS_WT_RPE
REACTOME_MATURATION_OF_SARS_COV_2_NUCLEOPROTEIN	REACTOME_MATURATION_OF_SARS_COV_2_NUCLEOPROTEIN	15	-0.590391	-1.63769	0.0270306	0.151664	0.12208	21892	tags=100%, list=41%, signal=59%	PARP9/PARP6/PARP14/PARP4/PARP10/GSK3A/UBE2I/SRPK2/SUMO1/GSK3B/PRMT1/CSNK1A1/PARP8/SRPK1	14	93.3333	VUB14_RPE_VS_WT_RPE
REACTOME_MATURATION_OF_SARS_COV_2_SPIKE_PROTEIN	REACTOME_MATURATION_OF_SARS_COV_2_SPIKE_PROTEIN	29	-0.569438	-2.74825	2.07632e-07	1.42089e-06	3.93139e-07	23019	tags=93%, list=43%, signal=53%	TUSC3/DAD1/CANX/MGAT1/DDOST/MGAT5/STT3A/GANAB/MAN1B1/ST3GAL3/MGAT2/RPN1/EDEM2/RPN2/PRKCSH/MOGS/MAN2A1/MGAT4B/MGAT4C/ST3GAL2/FUT8/ST6GAL1/ST6GALNAC3/ST6GALNAC2/ST3GAL4/ST6GALNAC4/ST3GAL1	27	93.1034	VUB13_RPE_VS_WT_RPE
REACTOME_MATURATION_OF_SARS_COV_2_SPIKE_PROTEIN	REACTOME_MATURATION_OF_SARS_COV_2_SPIKE_PROTEIN	29	-0.542768	-1.74933	0.00491675	0.0457197	0.0368017	24443	tags=100%, list=46%, signal=54%	STT3A/PRKCSH/MGAT4A/MGAT2/MAN1B1/RPN2/DDOST/TUSC3/MOGS/CANX/GANAB/DAD1/ST6GALNAC4/RPN1/MGAT1/MGAT5/ST3GAL3/ST3GAL2/MGAT4B/FUT8/EDEM2/MGAT4C/ST3GAL1/ST6GALNAC3/MAN2A1/ST3GAL4/ST6GALNAC2/ST6GAL1	28	96.5517	VUB14_RPE_VS_WT_RPE
REACTOME_MEIOTIC_RECOMBINATION	REACTOME_MEIOTIC_RECOMBINATION	80	0.483162	1.91435	1.60553e-07	1.16114e-06	3.2127e-07	21130	tags=68%, list=40%, signal=41%	H2AC14/H2AC20/H2AC4/H2AC6/H2AC7/H2AC8/H2AJ/H2AX/H2AZ1/H2AZ2/H2BC1/H2BC10/H2BC11/H2BC12/H2BC13/H2BC14/H2BC15/H2BC17/H2BC21/H2BC3/H2BC4/H2BC5/H2BC6/H2BC7/H2BC8/H2BC9/H3-3A/H3-3B/H3C1/H3C10/H3C11/H3C12/H3C13/H3C14/H3C15/H3C2/H3C3/H3C4/H3C6/H3C7/H3C8/H4C1/H4C11/H4C12/H4C13/H4C14/H4C15/H4C2/H4C3/H4C4/H4C5/H4C6/H4C8/H4C9	54	67.5	VUB13_RPE_VS_WT_RPE
REACTOME_MEIOTIC_RECOMBINATION	REACTOME_MEIOTIC_RECOMBINATION	80	0.786728	2.42009	1e-10	6.78333e-09	5.46019e-09	7087	tags=56%, list=13%, signal=49%	H3-3B/H2AZ2/H2BC5/H3-3A/H2AC6/H2BC4/H2BC21/H2AZ1/H2BC11/H4C5/H2AC8/H2BC15/H2AC20/H3C12/H2AX/H2AJ/H4C8/H2BC6/H2BC8/H3C6/H2BC12/H4C3/H2AC7/H4C6/H2BC3/H2BC14/H4C13/H4C4/H3C2/H3C11/H2BC9/H3C1/H2BC7/H2BC10/H2BC17/H4C1/H3C4/H2AC14/H3C10/H2AC4/H2BC13/H3C3/H4C9/H4C2/H3C7	45	56.25	VUB14_RPE_VS_WT_RPE
REACTOME_MEIOTIC_SYNAPSIS	REACTOME_MEIOTIC_SYNAPSIS	72	-0.371384	-2.20616	5.35312e-07	3.17552e-06	8.78619e-07	32407	tags=99%, list=61%, signal=39%	H2AC14/H2AC20/H2AC4/H2AC6/H2AC7/H2AC8/H2AJ/H2AX/H2AZ1/H2AZ2/H2BC1/H2BC10/H2BC11/H2BC12/H2BC13/H2BC14/H2BC15/H2BC17/H2BC21/H2BC3/H2BC4/H2BC5/H2BC6/H2BC7/H2BC8/H2BC9/H4C1/H4C11/H4C12/H4C13/H4C14/H4C15/H4C2/H4C3/H4C4/H4C5/H4C6/H4C8/H4C9/TEX12/SYCP3/STAG2/TERF2IP/SMC1A/SYCE3/LMNB1/BRCA1/TERF1/SYCE1/ATR/DIDO1/SMC3/POT1/TERF2/UBE2I/RAD21/STAG3/STAG1/TINF2/SUN2/SYCE2/SUN1/HSPA2/ACD/REC8/SMC1B/SYNE2/LMNA…	71	98.6111	VUB13_RPE_VS_WT_RPE
REACTOME_MEIOTIC_SYNAPSIS	REACTOME_MEIOTIC_SYNAPSIS	72	0.752567	2.29825	1e-10	6.78333e-09	5.46019e-09	7025	tags=47%, list=13%, signal=41%	H2AZ2/H2BC5/H2AC6/H2BC4/H2BC21/H2AZ1/H2BC11/H4C5/H2AC8/H2BC15/H2AC20/H2AX/H2AJ/H4C8/H2BC6/H2BC8/H2BC12/H4C3/H2AC7/H4C6/H2BC3/H2BC14/H4C13/H4C4/H2BC9/H2BC7/H2BC10/H2BC17/H4C1/H2AC14/H2AC4/H2BC13/H4C9/H4C2	34	47.2222	VUB14_RPE_VS_WT_RPE
REACTOME_METABOLISM_OF_POLYAMINES	REACTOME_METABOLISM_OF_POLYAMINES	59	-0.469412	-2.79482	5.36641e-09	6.03721e-08	1.6704e-08	24691	tags=98%, list=46%, signal=53%	SAT1/PSMD10/PSMA8/AGMAT/SMS/OAZ1/PSMC5/PSMB8/PSMA3/PSMB5/NQO1/PSMB2/PSMB3/PSMC6/SEM1/PSMA5/PSMD6/PSMD8/PSMD9/PSMF1/PSME1/PSMB1/PSMD2/PSMC2/PSMA2/PSMD3/PSMD4/PSMB6/PSMB10/PSME3/AZIN2/PSME2/PSMB7/PSMA6/AZIN1/PSMC1/PSMA4/PSMA1/PSMD13/PSMC4/PSMD12/PSMD7/PSMD1/OAZ2/PSMD14/SMOX/PSMD11/AMD1/ODC1/PSME4/PSMB4/PSMC3/PAOX/PSMD5/SRM/PSMB9/PSMA7/OAZ3	58	98.3051	VUB13_RPE_VS_WT_RPE
REACTOME_METABOLISM_OF_POLYAMINES	REACTOME_METABOLISM_OF_POLYAMINES	59	-0.499953	-1.94034	8.64664e-05	0.00182268	0.00146715	26744	tags=100%, list=50%, signal=50%	PSMA8/SAT1/PSMD4/PSMB8/PSMC5/PSMD10/PSMA5/PSMD5/PSMB3/PSMB4/OAZ1/PSMD9/PSMB2/PSMD8/PSMD6/PSMD3/PSMC2/SMS/PSMD13/PSMF1/PSMA3/AZIN2/PSMB6/PSMA4/PSMC6/SEM1/PSMB5/PSMC1/PSMA2/PSMB7/PSMB1/PSMD1/PSMD12/PSMA1/PSMD11/PSMD7/PSMC4/OAZ2/PSMD2/PSME1/PSMA6/PSME3/PSMC3/PSMD14/SRM/AZIN1/NQO1/PSME4/OAZ3/AMD1/PSMA7/AGMAT/SMOX/ODC1/PAOX/PSME2/PSMB10/PSMB9	58	98.3051	VUB14_RPE_VS_WT_RPE
REACTOME_METALLOPROTEASE_DUBS	REACTOME_METALLOPROTEASE_DUBS	34	-0.393553	-1.99445	0.00059997	0.00133844	0.000370326	32412	tags=100%, list=61%, signal=39%	H2AC11/H2AC12/H2AC13/H2AC14/H2AC15/H2AC16/H2AC17/H2AC20/H2AC21/H2AC4/H2AC6/H2AC7/H2AC8/BRCC3/STAMBPL1/ABRAXAS2/BRCA1/UBA52/UBB/RPS27A/MYSM1/STAMBP/EP300/UIMC1/BABAM1/BABAM2/UBC/PSMD14/BARD1/KAT2B/STAM/NLRP3/ABRAXAS1	33	97.0588	VUB13_RPE_VS_WT_RPE
REACTOME_METALLOPROTEASE_DUBS	REACTOME_METALLOPROTEASE_DUBS	34	0.802391	2.19956	2.04759e-09	1.25975e-07	1.01402e-07	5761	tags=38%, list=11%, signal=34%	H2AC6/H2AC8/H2AC20/H2AC12/H2AC7/H2AC11/H2AC16/H2AC17/H2AC21/H2AC15/H2AC14/H2AC13/H2AC4	13	38.2353	VUB14_RPE_VS_WT_RPE
REACTOME_MET_ACTIVATES_RAP1_AND_RAC1	REACTOME_MET_ACTIVATES_RAP1_AND_RAC1	11	-0.550224	-1.86354	0.00619518	0.0101956	0.00282098	24035	tags=64%, list=45%, signal=35%	DOCK7/RAC1/RAPGEF1/RAP1B/GAB1/CRK/MET	7	63.6364	VUB13_RPE_VS_WT_RPE
REACTOME_MET_ACTIVATES_RAP1_AND_RAC1	REACTOME_MET_ACTIVATES_RAP1_AND_RAC1	11	-0.613769	-1.59589	0.0441341	0.19902	0.1602	20641	tags=100%, list=39%, signal=61%	RAC1/GRB2/CRKL/RAPGEF1/RAP1A/DOCK7/RAP1B/CRK/GAB1/MET	10	90.9091	VUB14_RPE_VS_WT_RPE
REACTOME_MICRORNA_MIRNA_BIOGENESIS	REACTOME_MICRORNA_MIRNA_BIOGENESIS	24	-0.579797	-2.53293	5.29125e-06	2.327e-05	6.43846e-06	22463	tags=100%, list=42%, signal=58%	POLR2K/BCDIN3D/POLR2C/POLR2B/POLR2G/AGO4/RAN/DICER1/XPO5/DROSHA/POLR2D/POLR2F/POLR2H/PRKRA/DGCR8/POLR2A/AGO1/POLR2J/AGO2/AGO3/POLR2L/POLR2E/TARBP2	23	95.8333	VUB13_RPE_VS_WT_RPE
REACTOME_MICRORNA_MIRNA_BIOGENESIS	REACTOME_MICRORNA_MIRNA_BIOGENESIS	24	-0.560995	-1.69109	0.00547705	0.0492005	0.0396035	23467	tags=100%, list=44%, signal=56%	POLR2I/POLR2K/BCDIN3D/POLR2B/XPO5/POLR2F/POLR2J/POLR2C/AGO4/POLR2D/DROSHA/AGO1/DGCR8/POLR2L/POLR2G/POLR2A/DICER1/PRKRA/AGO2/RAN/POLR2E/AGO3/TARBP2	23	95.8333	VUB14_RPE_VS_WT_RPE
REACTOME_MISMATCH_REPAIR	REACTOME_MISMATCH_REPAIR	15	-0.608478	-2.36454	9.84931e-05	0.000278374	7.70218e-05	20926	tags=100%, list=39%, signal=61%	RPA2/LIG1/RPA1/POLD3/PMS2/MSH6/MSH3/POLD4/RPA3/EXO1/MSH2/MLH1/POLD2/POLD1	14	93.3333	VUB13_RPE_VS_WT_RPE
REACTOME_MISMATCH_REPAIR	REACTOME_MISMATCH_REPAIR	15	-0.593593	-1.64657	0.0254006	0.144978	0.116699	21721	tags=100%, list=41%, signal=59%	RPA1/PMS2/POLD3/RPA2/POLD4/LIG1/MSH6/MSH3/MLH1/RPA3/PCNA/POLD1/MSH2/EXO1	14	93.3333	VUB14_RPE_VS_WT_RPE
REACTOME_MITOCHONDRIAL_CALCIUM_ION_TRANSPORT	REACTOME_MITOCHONDRIAL_CALCIUM_ION_TRANSPORT	23	-0.57591	-2.48256	1.43462e-05	5.47193e-05	1.514e-05	22670	tags=100%, list=42%, signal=58%	MAIP1/VDAC1/PHB/STOML2/PMPCB/LETM1/YME1L1/PHB2/MCUB/MICU3/PARL/SPG7/PMPCA/AFG3L2/MICU1/SMDT1/SLC8B1/MICU2/VDAC2/MCU/AKAP1/SLC8A3	22	95.6522	VUB13_RPE_VS_WT_RPE
REACTOME_MITOCHONDRIAL_CALCIUM_ION_TRANSPORT	REACTOME_MITOCHONDRIAL_CALCIUM_ION_TRANSPORT	23	-0.551846	-1.66131	0.0115424	0.0849384	0.0683705	23955	tags=100%, list=45%, signal=55%	SLC8A3/PHB2/VDAC1/PMPCB/VDAC3/STOML2/MCUB/LETM1/SPG7/SMDT1/AKAP1/YME1L1/PMPCA/MICU3/PARL/VDAC2/AFG3L2/MICU2/MICU1/SLC8B1/MCU/PHB	22	95.6522	VUB14_RPE_VS_WT_RPE
REACTOME_MITOCHONDRIAL_FATTY_ACID_BETA_OXIDATION_OF_SATURATED_FATTY_ACIDS	REACTOME_MITOCHONDRIAL_FATTY_ACID_BETA_OXIDATION_OF_SATURATED_FATTY_ACIDS	11	-0.593061	-2.00862	0.00208413	0.00391803	0.00108406	21747	tags=100%, list=41%, signal=59%	ACADS/HADH/MECR/ACADM/ECHS1/HADHA/HADHB/ACADL/ACADVL/ACSM3	10	90.9091	VUB13_RPE_VS_WT_RPE
REACTOME_MITOCHONDRIAL_FATTY_ACID_BETA_OXIDATION_OF_SATURATED_FATTY_ACIDS	REACTOME_MITOCHONDRIAL_FATTY_ACID_BETA_OXIDATION_OF_SATURATED_FATTY_ACIDS	11	-0.640392	-1.66511	0.0256828	0.146273	0.117742	19219	tags=100%, list=36%, signal=64%	ACADS/ACADM/MECR/HADH/HADHA/HADHB/ACSM3/ACADVL/ACADL/ACSM6	10	90.9091	VUB14_RPE_VS_WT_RPE
REACTOME_MITOCHONDRIAL_IRON_SULFUR_CLUSTER_BIOGENESIS	REACTOME_MITOCHONDRIAL_IRON_SULFUR_CLUSTER_BIOGENESIS	13	-0.592466	-2.20371	0.000628512	0.00139097	0.00038486	21780	tags=100%, list=41%, signal=59%	GLRX5/ISCU/FXN/FDX2/ISCA2/FDX1/LYRM4/ISCA1/FDXR/NFS1/SLC25A28/SLC25A37	12	92.3077	VUB13_RPE_VS_WT_RPE
REACTOME_MITOCHONDRIAL_IRON_SULFUR_CLUSTER_BIOGENESIS	REACTOME_MITOCHONDRIAL_IRON_SULFUR_CLUSTER_BIOGENESIS	13	-0.570391	-1.52923	0.0371309	0.181739	0.146289	22959	tags=100%, list=43%, signal=57%	GLRX5/ISCU/ISCA2/FDX1/SLC25A28/NFS1/LYRM4/ISCA1/FDXR/FXN/SLC25A37/FDX2	12	92.3077	VUB14_RPE_VS_WT_RPE
REACTOME_MITOPHAGY	REACTOME_MITOPHAGY	29	-0.57309	-2.76588	1.74513e-07	1.23602e-06	3.41987e-07	22824	tags=100%, list=43%, signal=57%	VDAC1/UBA52/PINK1/UBB/TOMM6/TOMM5/CSNK2A1/CSNK2B/RPS27A/FUNDC1/ATG5/TOMM22/TOMM70/PGAM5/CSNK2A2/MFN1/MTERF3/TOMM7/UBC/TOMM20/MAP1LC3B/PRKN/ULK1/MFN2/SQSTM1/MAP1LC3A/SRC/TOMM40	28	96.5517	VUB13_RPE_VS_WT_RPE
REACTOME_MITOPHAGY	REACTOME_MITOPHAGY	29	-0.562096	-1.81163	0.00226999	0.0258383	0.0207983	23411	tags=100%, list=44%, signal=56%	FUNDC1/UBC/ATG12/CSNK2A1/TOMM22/VDAC1/TOMM70/RPS27A/UBB/CSNK2B/TOMM5/UBA52/MAP1LC3B/MFN2/CSNK2A2/MFN1/PGAM5/ATG5/MTERF3/TOMM20/PRKN/ULK1/TOMM7/SQSTM1/SRC/MAP1LC3A/TOMM40/TOMM6	28	96.5517	VUB14_RPE_VS_WT_RPE
REACTOME_MRNA_SPLICING_MINOR_PATHWAY	REACTOME_MRNA_SPLICING_MINOR_PATHWAY	52	-0.569852	-3.26678	1e-10	2.08178e-09	5.75996e-10	23010	tags=100%, list=43%, signal=57%	SNRNP48/POLR2I/SF3B3/SNRNP200/ZRSR2/PRPF8/SNRNP40/POLR2K/SRSF1/SF3B6/SNRNP25/RNPC3/SNRPF/POLR2C/SNRPD3/POLR2B/PRPF6/POLR2G/SF3B5/SF3B2/NCBP1/PDCD7/SNRPB/LSM2/DDX42/SNRNP35/SF3B1/EFTUD2/DDX23/GTF2F1/ZMAT5/SNRPD2/YBX1/POLR2D/SNRPG/SNRPE/SNRPD1/POLR2F/POLR2H/NCBP2/SRSF7/POLR2A/SNU13/POLR2J/SRSF2/SRSF6/TXNL4A/POLR2L/SF3B4/POLR2E/GTF2F2	51	98.0769	VUB13_RPE_VS_WT_RPE
REACTOME_MRNA_SPLICING_MINOR_PATHWAY	REACTOME_MRNA_SPLICING_MINOR_PATHWAY	52	-0.559903	-2.10334	7.22141e-06	0.000259921	0.000209222	23541	tags=100%, list=44%, signal=56%	POLR2H/SNRNP200/ZRSR2/SNRNP40/SF3B3/PRPF8/SNRNP48/POLR2I/SF3B2/SNRPE/PRPF6/DDX23/SF3B4/POLR2K/RNPC3/DDX42/GTF2F1/SNRPB/SRSF1/POLR2B/NCBP2/SF3B6/EFTUD2/SNRPF/POLR2F/SF3B1/POLR2J/POLR2C/SNRNP35/POLR2D/SNRNP25/YBX1/POLR2L/POLR2G/POLR2A/SNRPD2/PDCD7/SNU13/NCBP1/LSM2/SNRPD3/SNRPD1/POLR2E/SNRPG/SRSF6/TXNL4A/ZMAT5/SF3B5/SRSF7/SRSF2/GTF2F2	51	98.0769	VUB14_RPE_VS_WT_RPE
REACTOME_MTOR_SIGNALLING	REACTOME_MTOR_SIGNALLING	41	-0.582192	-3.19013	2.80002e-10	4.97186e-09	1.37564e-09	22345	tags=100%, list=42%, signal=58%	RRAGC/RPS6/PRKAB2/RRAGB/LAMTOR4/PRKAB1/STRADA/CAB39/RRAGD/RPS6KB1/LAMTOR1/EIF4G1/FKBP1A/YWHAB/PRKAA1/STK11/TSC1/EIF4B/EEF2K/PPM1A/MTOR/PRKAG1/LAMTOR3/PRKAG2/PRKAA2/EIF4E/STRADB/EIF4EBP1/TSC2/SLC38A9/RPTOR/RRAGA/RHEB/AKT2/AKT1/CAB39L/AKT1S1/LAMTOR5/MLST8/PRKAG3	40	97.561	VUB13_RPE_VS_WT_RPE
REACTOME_MTOR_SIGNALLING	REACTOME_MTOR_SIGNALLING	41	-0.465261	-1.63811	0.00373611	0.0377969	0.0304243	24882	tags=98%, list=47%, signal=52%	LAMTOR2/PRKAB2/CAB39/PRKAB1/PRKAG3/RRAGA/FKBP1A/EIF4G1/LAMTOR5/RPS6/RRAGC/RPS6KB1/PRKAA1/EIF4B/STK11/MLST8/EIF4E/EEF2K/TSC2/PRKAA2/AKT1/MTOR/TSC1/LAMTOR1/LAMTOR4/YWHAB/LAMTOR3/RRAGD/PPM1A/RPTOR/EIF4EBP1/PRKAG2/SLC38A9/PRKAG1/RHEB/AKT1S1/AKT2/STRADB/CAB39L/STRADA	40	97.561	VUB14_RPE_VS_WT_RPE
REACTOME_MYD88_INDEPENDENT_TLR4_CASCADE	REACTOME_MYD88_INDEPENDENT_TLR4_CASCADE	97	-0.40035	-2.56601	1.47704e-10	2.89877e-09	8.02047e-10	24737	tags=97%, list=46%, signal=52%	MEF2C/TICAM2/S100B/RPS6KA3/ELK1/IKBKE/IRAK2/NOD1/MAPK9/IKBKB/PPP2CB/TRAF6/UBA52/TAB3/TANK/UBB/RPS6KA2/FADD/CHUK/RIPK3/RPS27A/MAP2K6/NFKBIA/IRAK1/FBXW11/MAP3K7/IKBKG/PPP2CA/MAPK1/SKP1/ATF2/RIPK1/CD14/JUN/MEF2A/PPP2R1A/HMGB1/BTRC/MAP2K4/UBE2V1/BIRC2/PTPN11/TAB2/IRF7/CREB1/ATF1/RIPK2/NKIRAS1/MAPK10/MAPKAPK3/MAPK3/TICAM1/RPS6KA1/UBC/MAP2K7/UBE2D2/NFKB1/PPP2R1B/TNIP2/RELA/MAPK8/IRF3/CUL1/UBE2D3/PPP2R5…	94	96.9072	VUB13_RPE_VS_WT_RPE
REACTOME_MYD88_INDEPENDENT_TLR4_CASCADE	REACTOME_MYD88_INDEPENDENT_TLR4_CASCADE	97	-0.402675	-1.69225	0.000138383	0.00272187	0.00219095	25969	tags=97%, list=49%, signal=50%	S100A12/NKIRAS2/RPS6KA3/IKBKG/RELA/TLR4/TAB3/TRAF6/DUSP7/NFKBIA/IKBKE/NOD1/IRAK2/MAPK3/MAPK9/PPP2R1A/UBC/UBE2V1/IKBKB/TANK/IRAK1/RIPK3/NKIRAS1/NOD2/JUN/FADD/MAPK1/FBXW11/RPS27A/MAP3K7/UBB/MAP2K4/PPP2CB/UBE2D2/MEF2A/MAPK10/TAB1/BTRC/ATF1/TAB2/CREB1/UBA52/TNIP2/CHUK/RPS6KA2/MAP2K7/ATF2/MAPKAPK2/MAP2K3/MAP2K1/PTPN11/NFKB1/APP/TRAF3/HMGB1/CUL1/TICAM2/MAPK7/BIRC2/VRK3/MAPK8/PPP2R5D/RPS6KA1/UBE2N/MAPKA…	94	96.9072	VUB14_RPE_VS_WT_RPE
REACTOME_NEGATIVE_EPIGENETIC_REGULATION_OF_RRNA_EXPRESSION	REACTOME_NEGATIVE_EPIGENETIC_REGULATION_OF_RRNA_EXPRESSION	103	0.424608	1.73177	1.9629e-06	9.92592e-06	2.74635e-06	21130	tags=52%, list=40%, signal=32%	H2AC14/H2AC20/H2AC4/H2AC6/H2AC7/H2AC8/H2AJ/H2AX/H2AZ1/H2AZ2/H2BC1/H2BC10/H2BC11/H2BC12/H2BC13/H2BC14/H2BC15/H2BC17/H2BC21/H2BC3/H2BC4/H2BC5/H2BC6/H2BC7/H2BC8/H2BC9/H3-3A/H3-3B/H3C1/H3C10/H3C11/H3C12/H3C13/H3C14/H3C15/H3C2/H3C3/H3C4/H3C6/H3C7/H3C8/H4C1/H4C11/H4C12/H4C13/H4C14/H4C15/H4C2/H4C3/H4C4/H4C5/H4C6/H4C8/H4C9	54	52.4272	VUB13_RPE_VS_WT_RPE
REACTOME_NEGATIVE_EPIGENETIC_REGULATION_OF_RRNA_EXPRESSION	REACTOME_NEGATIVE_EPIGENETIC_REGULATION_OF_RRNA_EXPRESSION	103	0.773607	2.46115	1e-10	6.78333e-09	5.46019e-09	7355	tags=48%, list=14%, signal=41%	H3-3B/H2AZ2/H2BC5/H3-3A/POLR1F/H2AC6/H2BC4/H2BC21/H2AZ1/H2BC11/H4C5/H2AC8/H2BC15/H2AC20/H3C12/H2AX/H2AJ/H4C8/H2BC6/H2BC8/H3C6/H2BC12/H4C3/H2AC7/H4C6/POLR1G/POLR1H/H2BC3/H2BC14/H4C13/H4C4/H3C2/H3C11/H2BC9/H3C1/H2BC7/H2BC10/H2BC17/H4C1/H3C4/H2AC14/H3C10/H2AC4/H2BC13/H3C3/H4C9/H4C2/H3C7/GTF2H4	49	47.5728	VUB14_RPE_VS_WT_RPE
REACTOME_NEGATIVE_REGULATION_OF_MAPK_PATHWAY	REACTOME_NEGATIVE_REGULATION_OF_MAPK_PATHWAY	43	-0.438781	-2.45984	1.2074e-05	4.73499e-05	1.3101e-05	20169	tags=95%, list=38%, signal=59%	PPP2CB/UBA52/PAQR3/UBB/PEBP1/PTPN3/BRAP/ARAF/RPS27A/PPP2CA/MAPK1/NRAS/YWHAB/PPP2R1A/PPP2R5E/MARK3/HRAS/RAF1/KRAS/PPP2R5C/MAPK3/PPP5C/UBC/PPP2R1B/BRAF/DUSP1/DUSP16/PPP2R5B/PPP2R5D/MAP2K2/DUSP7/MAP2K1/DUSP5/DUSP2/DUSP10/PPP2R5A/DUSP8/KSR1/DUSP6/MAPK12/DUSP4	41	95.3488	VUB13_RPE_VS_WT_RPE
REACTOME_NEGATIVE_REGULATION_OF_MAPK_PATHWAY	REACTOME_NEGATIVE_REGULATION_OF_MAPK_PATHWAY	43	-0.442386	-1.57833	0.00942631	0.0735614	0.0592126	23871	tags=98%, list=45%, signal=54%	PTPN7/DUSP7/ARAF/MAPK3/PPP2R1A/UBC/BRAP/RAF1/NRAS/MAPK1/RPS27A/UBB/PPP2CB/PPP2R5E/MARK3/MAP2K2/PPP2R5B/UBA52/BRAF/PEBP1/PPP2R5C/PAQR3/MAP2K1/DUSP16/KRAS/YWHAB/PPP5C/DUSP8/DUSP1/PPP2R5D/PPP2CA/HRAS/DUSP2/PPP2R1B/PTPN3/DUSP5/MAPK12/KSR1/PPP2R5A/DUSP6/DUSP4/DUSP10	42	97.6744	VUB14_RPE_VS_WT_RPE
REACTOME_NEGATIVE_REGULATION_OF_MET_ACTIVITY	REACTOME_NEGATIVE_REGULATION_OF_MET_ACTIVITY	21	-0.550327	-2.32445	4.6413e-05	0.000147587	4.08352e-05	24035	tags=95%, list=45%, signal=52%	UBA52/UBB/RPS27A/STAM2/SH3GL1/GRB2/CBL/USP8/EPS15/LRIG1/HGS/UBC/PTPN1/PTPRJ/PTPN2/SH3KBP1/STAM/MET/SH3GL2/SH3GL3	20	95.2381	VUB13_RPE_VS_WT_RPE
REACTOME_NEGATIVE_REGULATION_OF_MET_ACTIVITY	REACTOME_NEGATIVE_REGULATION_OF_MET_ACTIVITY	21	-0.597517	-1.7735	0.00390341	0.0388213	0.0312489	21515	tags=100%, list=40%, signal=60%	UBC/HGS/HGF/CBL/PTPRJ/GRB2/RPS27A/UBB/STAM2/UBA52/USP8/LRIG1/EPS15/PTPN1/PTPN2/SH3KBP1/STAM/SH3GL2/MET/SH3GL3	20	95.2381	VUB14_RPE_VS_WT_RPE
REACTOME_NEGATIVE_REGULATION_OF_NOTCH4_SIGNALING	REACTOME_NEGATIVE_REGULATION_OF_NOTCH4_SIGNALING	54	-0.565507	-3.37799	1e-10	2.08178e-09	5.75996e-10	23243	tags=100%, list=44%, signal=57%	NOTCH4/PSMC5/TACC3/PSMB8/PSMA3/PSMB5/UBA52/UBB/PSMB2/PSMB3/PSMC6/SEM1/PSMA5/PSMD6/PSMD8/RPS27A/PSMD9/PSMF1/PSME1/PSMB1/SKP1/PSMD2/PSMC2/PSMA2/PSMD3/PSMD4/FBXW7/PSMB6/PSMB10/PSME3/PSME2/PSMB7/PSMA6/PSMC1/PSMA4/UBC/PSMA1/PSMD13/PSMC4/PSMD12/PSMD7/PSMD1/PSMD14/RBX1/PSMD11/CUL1/PSMB4/YWHAZ/AKT1/PSMC3/PSMD5/PSMB9/PSMA7	53	98.1481	VUB13_RPE_VS_WT_RPE
REACTOME_NEGATIVE_REGULATION_OF_NOTCH4_SIGNALING	REACTOME_NEGATIVE_REGULATION_OF_NOTCH4_SIGNALING	54	-0.551829	-2.11334	9.79608e-06	0.000336565	0.000270916	23973	tags=100%, list=45%, signal=55%	PSMB8/PSMC5/PSMD10/PSMA5/PSMD5/PSMB3/PSMB4/PSMD9/PSMB2/PSMD8/PSMD6/PSMD3/TACC3/UBC/PSMC2/PSMD13/PSMF1/PSMA3/PSMB6/PSMA4/RPS27A/PSMC6/UBB/SEM1/PSMB5/PSMC1/PSMA2/PSMB7/UBA52/AKT1/PSMB1/PSMD1/PSMD12/PSMA1/PSMD11/PSMD7/PSMC4/PSMD2/PSME1/FBXW7/CUL1/PSMA6/PSME3/PSMC3/PSMD14/RBX1/NOTCH4/PSMA7/YWHAZ/SKP1/PSME2/PSMB10/PSMB9	53	98.1481	VUB14_RPE_VS_WT_RPE
REACTOME_NEGATIVE_REGULATORS_OF_DDX58_IFIH1_SIGNALING	REACTOME_NEGATIVE_REGULATORS_OF_DDX58_IFIH1_SIGNALING	35	-0.459637	-2.35841	2.2043e-05	7.92587e-05	2.19297e-05	22824	tags=97%, list=43%, signal=56%	ATG12/UBE2L6/OTUD5/UBA7/IKBKE/UBA52/RNF125/UBB/CYLD/TRIM25/PIN1/RPS27A/ATG5/UBE2K/NLRX1/HERC5/MAVS/ITCH/RNF216/ISG15/RNF135/UBC/UBE2D2/DDX58/PCBP2/IRF3/UBE2D3/UBE2D1/TRAF3/TBK1/TAX1BP1/TNFAIP3/NLRC5/TRIM4	34	97.1429	VUB13_RPE_VS_WT_RPE
REACTOME_NEGATIVE_REGULATORS_OF_DDX58_IFIH1_SIGNALING	REACTOME_NEGATIVE_REGULATORS_OF_DDX58_IFIH1_SIGNALING	35	-0.435354	-1.47785	0.0378119	0.183699	0.147867	24507	tags=94%, list=46%, signal=51%	RNF216/UBE2L6/TRIM25/OTUD5/IKBKE/UBC/ATG12/MAVS/UBE2K/CYLD/RPS27A/UBB/NLRX1/PIN1/ITCH/UBE2D2/TAX1BP1/HERC5/UBA52/PCBP2/TRAF3/ATG5/ISG15/UBE2D3/RNF125/TBK1/UBE2D1/RNF135/IRF3/TRIM4/TNFAIP3/NLRC5/DDX58	33	94.2857	VUB14_RPE_VS_WT_RPE
REACTOME_NEPHRIN_FAMILY_INTERACTIONS	REACTOME_NEPHRIN_FAMILY_INTERACTIONS	23	-0.405995	-1.75011	0.00691421	0.0112625	0.00311615	20403	tags=96%, list=38%, signal=59%	PIK3R1/PIK3CB/NPHS1/CASK/NCK1/IQGAP1/NCK2/ACTN2/WASL/FYN/PIK3CA/MAGI2/CD2AP/ACTN3/SPTAN1/KIRREL2/PIK3R2/SPTBN1/KIRREL1/ACTN4/ACTN1/KIRREL3	22	95.6522	VUB13_RPE_VS_WT_RPE
REACTOME_NEPHRIN_FAMILY_INTERACTIONS	REACTOME_NEPHRIN_FAMILY_INTERACTIONS	23	-0.52883	-1.59202	0.0181919	0.116487	0.0937654	25184	tags=100%, list=47%, signal=53%	KIRREL3/PIK3R1/CASK/PIK3CB/KIRREL1/NCK2/FYN/NCK1/ACTN2/MAGI2/SPTAN1/PIK3CA/WASL/CD2AP/IQGAP1/KIRREL2/PIK3R2/NPHS1/SPTBN1/ACTN4/ACTN3/ACTN1	22	95.6522	VUB14_RPE_VS_WT_RPE
REACTOME_NETRIN_1_SIGNALING	REACTOME_NETRIN_1_SIGNALING	50	-0.35953	-1.97965	0.000140866	0.000380339	0.000105234	9512	tags=50%, list=18%, signal=41%	RAC1/DSCAML1/PLCG1/TRPC6/DOCK1/ABLIM1/MAPK14/TRPC4/DSCAM/NEO1/DCC/UNC5A/SIAH2/MAPK13/MYO10/UNC5D/SRC/EZR/PITPNA/AGAP2/PRKCQ/RGMA/MAPK12/MAPK11/HJV	25	50	VUB13_RPE_VS_WT_RPE
REACTOME_NETRIN_1_SIGNALING	REACTOME_NETRIN_1_SIGNALING	50	-0.384971	-1.4416	0.0263136	0.149223	0.120116	24025	tags=96%, list=45%, signal=53%	UNC5C/NTN1/ABLIM3/TRPC5/RGMB/AGAP2/ABLIM2/RAC1/SLIT2/CDC42/TRPC3/TRPC1/FYN/SLIT3/PTK2/TRIO/NCK1/PLCG1/RGMA/PAK1/DSCAM/PTPN11/WASL/HJV/MAPK8/DSCAML1/ABLIM1/DOCK1/TRPC7/MAPK11/SRC/SIAH1/MAPK14/NEO1/UNC5B/MAPK12/ROBO1/UNC5A/TRPC6/MYO10/SIAH2/UNC5D/EZR/PITPNA/MAPK13/TRPC4/PRKCQ/NTN4	48	96	VUB14_RPE_VS_WT_RPE
REACTOME_NONHOMOLOGOUS_END_JOINING_NHEJ	REACTOME_NONHOMOLOGOUS_END_JOINING_NHEJ	65	0.39851	1.54408	0.00208516	0.00391803	0.00108406	21130	tags=46%, list=40%, signal=28%	H2AX/H2BC1/H2BC10/H2BC11/H2BC12/H2BC13/H2BC14/H2BC15/H2BC17/H2BC21/H2BC3/H2BC4/H2BC5/H2BC6/H2BC7/H2BC8/H2BC9/H4C1/H4C11/H4C12/H4C13/H4C14/H4C15/H4C2/H4C3/H4C4/H4C5/H4C6/H4C8/H4C9	30	46.1538	VUB13_RPE_VS_WT_RPE
REACTOME_NONHOMOLOGOUS_END_JOINING_NHEJ	REACTOME_NONHOMOLOGOUS_END_JOINING_NHEJ	65	0.763414	2.29378	1e-10	6.78333e-09	5.46019e-09	7025	tags=38%, list=13%, signal=33%	H2BC5/H2BC4/H2BC21/H2BC11/H4C5/H2BC15/H2AX/H4C8/H2BC6/H2BC8/H2BC12/H4C3/H4C6/H2BC3/H2BC14/H4C13/H4C4/H2BC9/H2BC7/H2BC10/H2BC17/H4C1/H2BC13/H4C9/H4C2	25	38.4615	VUB14_RPE_VS_WT_RPE
REACTOME_NON_INTEGRIN_MEMBRANE_ECM_INTERACTIONS	REACTOME_NON_INTEGRIN_MEMBRANE_ECM_INTERACTIONS	59	-0.497169	-2.96008	3.92553e-10	6.5499e-09	1.81226e-09	24844	tags=98%, list=47%, signal=53%	COL2A1/COL4A5/PDGFB/ITGA2/LAMC3/COL5A2/COL1A2/LAMA4/ITGB3/THBS1/COL10A1/SDC3/DDR2/CASK/DDR1/LAMC1/ITGA6/NTN4/DMD/TRAPPC4/LAMA1/LAMB3/ITGB5/COL4A2/LAMA2/ITGB1/SDC4/COL5A3/TGFB1/NRXN1/FGF2/LAMB2/SDC1/COL3A1/LAMB1/TNC/PRKCA/DAG1/FN1/ITGAV/COL4A1/COL5A1/SDC2/HSPG2/COL11A1/COL1A1/LAMC2/AGRN/LAMA5/ACTN1/LAMA3/COL4A4/COL11A2/PDGFA/ITGB4/VTN/TTR/COL4A3	58	98.3051	VUB13_RPE_VS_WT_RPE
REACTOME_NON_INTEGRIN_MEMBRANE_ECM_INTERACTIONS	REACTOME_NON_INTEGRIN_MEMBRANE_ECM_INTERACTIONS	59	-0.395182	-1.53371	0.00939514	0.0734265	0.059104	12900	tags=51%, list=24%, signal=39%	COL5A1/COL11A2/LAMC3/COL4A2/LAMA1/AGRN/COL3A1/DAG1/DDR2/PRKCA/COL10A1/LAMC2/COL4A1/LAMA5/ITGA6/ITGB3/FGF2/TNC/LAMB1/PDGFA/ITGAV/VTN/ACTN1/ITGB4/SDC2/NTN4/COL4A4/LAMA3/COL4A3/COL11A1	30	50.8475	VUB14_RPE_VS_WT_RPE
REACTOME_NOTCH_HLH_TRANSCRIPTION_PATHWAY	REACTOME_NOTCH_HLH_TRANSCRIPTION_PATHWAY	28	-0.562535	-2.66092	9.82165e-07	5.40191e-06	1.49463e-06	23387	tags=100%, list=44%, signal=56%	HDAC8/NOTCH4/HDAC6/HDAC1/MAML2/HDAC2/KAT2A/HDAC3/NCOR1/SNW1/HDAC7/TBL1X/TBL1XR1/RBPJ/MAML3/NOTCH3/HDAC4/MAML1/HDAC11/KAT2B/HDAC5/CREBBP/NOTCH2/NCOR2/HDAC10/HDAC9/NOTCH1	27	96.4286	VUB13_RPE_VS_WT_RPE
REACTOME_NOTCH_HLH_TRANSCRIPTION_PATHWAY	REACTOME_NOTCH_HLH_TRANSCRIPTION_PATHWAY	28	-0.536409	-1.72488	0.00480133	0.0449625	0.0361922	24782	tags=100%, list=46%, signal=54%	MAMLD1/HDAC6/HDAC2/HDAC7/SNW1/HDAC9/HDAC1/MAML2/KAT2A/NCOR1/TBL1X/HDAC5/MAML3/MAML1/RBPJ/HDAC4/CREBBP/HDAC3/TBL1XR1/NOTCH4/NOTCH3/KAT2B/HDAC11/HDAC10/NOTCH2/NOTCH1/NCOR2	27	96.4286	VUB14_RPE_VS_WT_RPE
REACTOME_NR1H3_NR1H2_REGULATE_GENE_EXPRESSION_LINKED_TO_CHOLESTEROL_TRANSPORT_AND_EFFLUX	REACTOME_NR1H3_NR1H2_REGULATE_GENE_EXPRESSION_LINKED_TO_CHOLESTEROL_TRANSPORT_AND_EFFLUX	37	-0.633774	-3.28669	1e-10	2.08178e-09	5.75996e-10	19589	tags=100%, list=37%, signal=63%	KDM1A/MOV10/AGO4/TNRC6C/KDM1B/HDAC3/CETP/NCOR1/NCOA1/APOC4/ABCA1/EP300/EEPD1/TBL1X/TBL1XR1/GPS2/TNRC6B/TNRC6A/APOD/RXRB/AGO1/KDM4A/NR1H2/RXRA/NR1H3/AGO2/AGO3/APOE/ABCG1/APOC1/NCOR2/PLTP/ABCG5/KDM3A/APOC2/ABCG8	36	97.2973	VUB13_RPE_VS_WT_RPE
REACTOME_NR1H3_NR1H2_REGULATE_GENE_EXPRESSION_LINKED_TO_CHOLESTEROL_TRANSPORT_AND_EFFLUX	REACTOME_NR1H3_NR1H2_REGULATE_GENE_EXPRESSION_LINKED_TO_CHOLESTEROL_TRANSPORT_AND_EFFLUX	37	-0.561394	-1.89795	0.000343252	0.0056402	0.00454003	23453	tags=97%, list=44%, signal=55%	MOV10/RXRB/TNRC6C/NCOA1/ARL4C/NCOR1/EP300/ABCA1/AGO4/TBL1X/AGO1/AGO2/HDAC3/CETP/RXRA/ABCG8/TBL1XR1/TNRC6B/NR1H2/KDM4A/APOD/NR1H3/TNRC6A/AGO3/PLTP/APOE/ABCG1/EEPD1/KDM1B/GPS2/NCOR2/APOC2/APOC1/ABCG5/KDM3A/APOC4	36	97.2973	VUB14_RPE_VS_WT_RPE
REACTOME_NRAGE_SIGNALS_DEATH_THROUGH_JNK	REACTOME_NRAGE_SIGNALS_DEATH_THROUGH_JNK	59	-0.528625	-3.14736	1e-10	2.08178e-09	5.75996e-10	25214	tags=100%, list=47%, signal=53%	NGEF/NGFR/BCL2L11/NGF/ARHGEF19/ARHGEF6/MCF2/MAGED1/ARHGEF26/ARHGEF4/ARHGEF2/ITSN1/SOS2/ARHGEF18/ARHGEF7/ARHGEF5/SOS1/PREX1/GNA13/VAV1/ARHGEF11/FGD1/BAD/ARHGEF3/AATF/ARHGEF12/TRIO/ARHGEF10/ARHGEF40/ECT2/AKAP13/ARHGEF33/TIAM1/ARHGEF1/PLEKHG5/ARHGEF9/VAV3/MAPK8/OBSCN/RAC1/ARHGEF10L/VAV2/FGD4/NET1/TIAM2/PLEKHG2/MCF2L/ARHGEF37/ARHGEF17/ARHGEF35/ARHGEF38/KALRN/ARHGEF16/ARHGEF39/RASGRF2/ABR/FGD3/FGD2	58	98.3051	VUB13_RPE_VS_WT_RPE
REACTOME_NRAGE_SIGNALS_DEATH_THROUGH_JNK	REACTOME_NRAGE_SIGNALS_DEATH_THROUGH_JNK	59	-0.382435	-1.48424	0.0181521	0.116416	0.0937078	24123	tags=93%, list=45%, signal=51%	ARHGEF40/ARHGEF11/ARHGEF9/ARHGEF6/VAV3/MAGED1/NGFR/GNA13/BAD/BCL2L11/ARHGEF19/PREX1/ARHGEF1/ARHGEF7/RAC1/VAV1/ARHGEF33/ARHGEF18/SOS1/ARHGEF26/PLEKHG5/TRIO/OBSCN/ARHGEF4/AATF/ARHGEF10/ARHGEF17/ITSN1/ARHGEF12/MAPK8/SOS2/VAV2/ARHGEF38/AKAP13/KALRN/ARHGEF5/PLEKHG2/NGF/TIAM1/ECT2/ARHGEF16/ARHGEF3/MCF2L/ARHGEF10L/NET1/ARHGEF39/FGD4/TIAM2/ARHGEF37/FGD2/MCF2/ABR/RASGRF2/FGD3/ARHGEF35	55	93.2203	VUB14_RPE_VS_WT_RPE
REACTOME_NUCLEAR_EVENTS_STIMULATED_BY_ALK_SIGNALING_IN_CANCER	REACTOME_NUCLEAR_EVENTS_STIMULATED_BY_ALK_SIGNALING_IN_CANCER	19	-0.60506	-2.49938	1.84248e-05	6.78553e-05	1.87745e-05	21111	tags=100%, list=40%, signal=61%	MECP2/STAT5A/BCL2A1/CLTC/MAPK1/SKP1/EML4/ZC3HC1/KIF5B/MAPK3/NPM1/RBX1/CUL1/STAT3/FN1/ALK/JUNB/CEBPB	18	94.7368	VUB13_RPE_VS_WT_RPE
REACTOME_NUCLEAR_EVENTS_STIMULATED_BY_ALK_SIGNALING_IN_CANCER	REACTOME_NUCLEAR_EVENTS_STIMULATED_BY_ALK_SIGNALING_IN_CANCER	19	-0.532835	-1.5494	0.0442023	0.19902	0.1602	24968	tags=100%, list=47%, signal=53%	STAT5A/MAPK3/RPS6/EML4/CLTC/FN1/MAPK1/ZC3HC1/KIF5B/CEBPB/CUL1/BCL2A1/JUNB/RBX1/ALK/NPM1/STAT3/SKP1	18	94.7368	VUB14_RPE_VS_WT_RPE
REACTOME_ONCOGENIC_MAPK_SIGNALING	REACTOME_ONCOGENIC_MAPK_SIGNALING	82	-0.387668	-2.50491	1.3715e-08	1.3669e-07	3.78199e-08	23722	tags=96%, list=44%, signal=54%	CAMK2A/BCL2L11/CAMK2B/ITGB3/PHB/QKI/AGGF1/KDM7A/PEBP1/CNKSR2/BRAP/ARAF/CAMK2D/PPP1CB/IQGAP1/VWF/SHOC2/MAPK1/JAK2/NRAS/TRIM24/YWHAB/NF1/TENT4A/SPRED1/FAM114A2/MARK3/HRAS/RAF1/KRAS/AGK/ARRB2/AP3B1/RAP1A/CNKSR1/ATG7/TLN1/MAPK3/CAMK2G/FXR1/SPRED2/FAM131B/MPRIP/SPRED3/AGTRAP/ARRB1/ZC3HAV1/KSR2/ACTG1/PAPSS1/AKAP9/ESRP1/MAP3K11/CSK/BRAF/PPP1CC/FGB/CALM1/DUSP16/MAP2K2/DUSP7/CLCN6/ACTB/MAP2K1/KIAA1549/TRA…	79	96.3415	VUB13_RPE_VS_WT_RPE
REACTOME_ONCOGENIC_MAPK_SIGNALING	REACTOME_ONCOGENIC_MAPK_SIGNALING	82	-0.327897	-1.36462	0.0313499	0.165541	0.133251	23811	tags=93%, list=45%, signal=51%	APBB1IP/FGB/CSK/DUSP7/ARAF/MAPK3/FAM131B/BCL2L11/BRAP/RAF1/AGGF1/NRAS/FN1/TLN1/SPRED1/TENT4A/MPRIP/CAMK2D/MAPK1/KDM7A/ACTB/SPRED3/MARK3/SPRED2/MAP2K2/AGK/MAP3K11/NF1/SHOC2/CNKSR2/QKI/BRAF/CAMK2G/PEBP1/LMNA/FXR1/FAM114A2/JAK2/MAP2K1/AGTRAP/ATG7/DUSP16/KRAS/YWHAB/CNKSR1/DUSP8/AP3B1/ACTG1/KIAA1549/ARRB2/RAP1A/CLCN6/IQGAP1/PPP1CB/AKAP9/ITGA2B/ZC3HAV1/TRIM24/HRAS/PAPSS1/ARRB1/CALM1/SRC/RAP1B/PPP1CC/TR…	76	92.6829	VUB14_RPE_VS_WT_RPE
REACTOME_ORC1_REMOVAL_FROM_CHROMATIN	REACTOME_ORC1_REMOVAL_FROM_CHROMATIN	71	-0.502429	-2.97072	1e-10	2.08178e-09	5.75996e-10	23243	tags=99%, list=44%, signal=56%	PSMD10/PSMA8/MCM3/MCM8/MCM2/PSMC5/PSMB8/PSMA3/PSMB5/CCNA2/UBA52/UBB/PSMB2/PSMB3/PSMC6/SEM1/ORC3/MCM4/MCM6/ORC4/PSMA5/PSMD6/PSMD8/ORC2/RPS27A/PSMD9/PSMF1/PSME1/PSMB1/SKP1/PSMD2/PSMC2/PSMA2/PSMD3/PSMD4/PSMB6/PSMB10/PSME3/SKP2/CDK2/CCNA1/PSME2/PSMB7/PSMA6/PSMC1/PSMA4/MCM7/UBC/PSMA1/PSMD13/PSMC4/PSMD12/PSMD7/PSMD1/PSMD14/RBX1/PSMD11/MCM5/CUL1/ORC6/PSME4/PSMB4/PSMC3/ORC5/PSMD5/PSMB9/PSMA7/CDT1/ORC1/CD…	70	98.5915	VUB13_RPE_VS_WT_RPE
REACTOME_ORC1_REMOVAL_FROM_CHROMATIN	REACTOME_ORC1_REMOVAL_FROM_CHROMATIN	71	-0.500066	-2.02625	1.08081e-05	0.000364239	0.000293191	26744	tags=100%, list=50%, signal=50%	PSMA8/PSMD4/PSMB8/PSMC5/PSMD10/PSMA5/PSMD5/PSMB3/PSMB4/PSMD9/PSMB2/PSMD8/PSMD6/PSMD3/UBC/ORC4/PSMC2/PSMD13/PSMF1/PSMA3/PSMB6/CCNA1/ORC2/PSMA4/RPS27A/PSMC6/UBB/SEM1/PSMB5/MCM8/PSMC1/PSMA2/CDK2/PSMB7/UBA52/PSMB1/PSMD1/PSMD12/PSMA1/PSMD11/MCM2/PSMD7/PSMC4/MCM6/PSMD2/PSME1/ORC6/MCM3/CUL1/ORC3/PSMA6/CCNA2/MCM7/PSME3/PSMC3/PSMD14/RBX1/CDT1/SKP2/MCM5/MCM4/PSME4/PSMA7/SKP1/PSME2/PSMB10/ORC5/PSMB9/CDC6/OR…	70	98.5915	VUB14_RPE_VS_WT_RPE
REACTOME_OVARIAN_TUMOR_DOMAIN_PROTEASES	REACTOME_OVARIAN_TUMOR_DOMAIN_PROTEASES	39	-0.306941	-1.64329	0.0112132	0.0172496	0.0047727	23221	tags=95%, list=43%, signal=54%	OTUD7A/CDK1/OTUD5/TP53/NOD1/TRAF6/UBA52/UBB/OTUD7B/TRIM25/RPS27A/RHOA/IKBKG/VCPIP1/RIPK1/PTEN/OTUD3/ZRANB1/OTUB2/MAVS/OTUB1/RIPK2/RNF135/UBC/DDX58/TNIP2/UBE2D1/TRAF3/VCP/TNFAIP3/ESR1/APC/TNIP1/NOD2/YOD1/RNF128/TRIM4	37	94.8718	VUB13_RPE_VS_WT_RPE
REACTOME_OVARIAN_TUMOR_DOMAIN_PROTEASES	REACTOME_OVARIAN_TUMOR_DOMAIN_PROTEASES	39	-0.42032	-1.45047	0.0218943	0.131939	0.106203	24895	tags=95%, list=47%, signal=51%	OTUD7A/IKBKG/OTUD7B/TRIM25/OTUD5/TRAF6/NOD1/UBC/VCPIP1/TP53/MAVS/OTUD3/NOD2/OTUB1/RPS27A/UBB/YOD1/RHOA/UBA52/TNIP2/OTUB2/TRAF3/ZRANB1/VCP/PTEN/ESR1/RIPK1/RIPK2/CDK1/TNIP1/UBE2D1/RNF135/TRIM4/TNFAIP3/APC/RNF128/DDX58	37	94.8718	VUB14_RPE_VS_WT_RPE
REACTOME_P38MAPK_EVENTS	REACTOME_P38MAPK_EVENTS	13	-0.653628	-2.43121	0.000141523	0.00038165	0.000105597	8307	tags=54%, list=16%, signal=45%	MAPK14/MAPKAPK2/MAPK13/SRC/RALGDS/MAPK12/MAPK11	7	53.8462	VUB13_RPE_VS_WT_RPE
REACTOME_P38MAPK_EVENTS	REACTOME_P38MAPK_EVENTS	13	-0.6122	-1.64132	0.0187439	0.119057	0.0958336	20726	tags=77%, list=39%, signal=47%	KRAS/RALA/MAPKAPK3/HRAS/RALGDS/MAPK11/SRC/MAPK14/MAPK12/MAPK13	10	76.9231	VUB14_RPE_VS_WT_RPE
REACTOME_P75NTR_REGULATES_AXONOGENESIS	REACTOME_P75NTR_REGULATES_AXONOGENESIS	10	-0.553303	-1.78299	0.00676603	0.0110453	0.00305607	23870	tags=100%, list=45%, signal=55%	NGF/MCF2/RHOA/OMG/RTN4/ARHGDIA/LINGO1/RTN4R/MAG	9	90	VUB13_RPE_VS_WT_RPE
REACTOME_P75NTR_REGULATES_AXONOGENESIS	REACTOME_P75NTR_REGULATES_AXONOGENESIS	10	-0.629318	-1.54857	0.0469107	0.205808	0.165664	8019	tags=60%, list=15%, signal=51%	RTN4/NGF/RTN4R/MCF2/LINGO1/MAG	6	60	VUB14_RPE_VS_WT_RPE
REACTOME_P75NTR_SIGNALS_VIA_NF_KB	REACTOME_P75NTR_SIGNALS_VIA_NF_KB	16	-0.553365	-2.20654	0.000324975	0.000787256	0.000217822	23870	tags=100%, list=45%, signal=55%	NGF/MYD88/IKBKB/TRAF6/UBA52/UBB/RPS27A/NFKBIA/IRAK1/RIPK2/UBC/NFKB1/RELA/SQSTM1/PRKCI	15	93.75	VUB13_RPE_VS_WT_RPE
REACTOME_P75NTR_SIGNALS_VIA_NF_KB	REACTOME_P75NTR_SIGNALS_VIA_NF_KB	16	-0.543965	-1.52152	0.0386722	0.185844	0.149594	24372	tags=100%, list=46%, signal=54%	MYD88/TRAF6/NFKBIA/NGFR/UBC/IKBKB/IRAK1/RPS27A/UBB/UBA52/NFKB1/NGF/SQSTM1/RIPK2/PRKCI	15	93.75	VUB14_RPE_VS_WT_RPE
REACTOME_P75_NTR_RECEPTOR_MEDIATED_SIGNALLING	REACTOME_P75_NTR_RECEPTOR_MEDIATED_SIGNALLING	97	-0.529001	-3.3906	1e-10	2.08178e-09	5.75996e-10	25214	tags=100%, list=47%, signal=53%	NGEF/NGFR/BCL2L11/BEX3/NGF/PRDM4/MYD88/ARHGEF19/ARHGEF6/HDAC1/MCF2/MAGED1/PSENEN/IKBKB/ADAM17/TRAF6/UBA52/ARHGEF26/UBB/HDAC2/ARHGEF4/ARHGEF2/APH1B/RPS27A/NFKBIA/CASP2/RHOA/IRAK1/HDAC3/ITSN1/SOS2/ARHGEF18/ARHGEF7/ARHGEF5/SOS1/PREX1/GNA13/VAV1/ARHGEF11/FGD1/ITGB3BP/BAD/ARHGEF3/YWHAE/CASP3/AATF/OMG/ARHGEF12/RIPK2/PSEN1/TRIO/ARHGEF10/ARHGEF40/ECT2/UBC/AKAP13/ARHGEF33/RTN4/TIAM1/ARHGDIA/ARHGEF1/NCSTN/…	96	98.9691	VUB13_RPE_VS_WT_RPE
REACTOME_P75_NTR_RECEPTOR_MEDIATED_SIGNALLING	REACTOME_P75_NTR_RECEPTOR_MEDIATED_SIGNALLING	97	-0.407295	-1.71167	9.5269e-05	0.00196902	0.00158494	24950	tags=95%, list=47%, signal=51%	NCSTN/RELA/BEX3/ARHGEF40/MYD88/ARHGEF11/ARHGEF9/TRAF6/ARHGEF6/NFKBIA/PRDM4/VAV3/MAGED1/HDAC2/NGFR/GNA13/BAD/UBC/IKBKB/BCL2L11/ARHGEF19/PREX1/ARHGEF1/ARHGDIA/IRAK1/ARHGEF7/HDAC1/ADAM17/RAC1/VAV1/ARHGEF33/APH1A/ARHGEF18/RPS27A/UBB/SOS1/CASP2/ARHGEF26/RHOA/PLEKHG5/TRIO/OBSCN/UBA52/ARHGEF4/PSEN1/OMG/NFKB1/AATF/ARHGEF10/YWHAE/HDAC3/APH1B/ARHGEF17/ITSN1/ARHGEF12/MAPK8/SOS2/VAV2/ARHGEF38/AKAP13/KALRN/RT…	92	94.8454	VUB14_RPE_VS_WT_RPE
REACTOME_PCP_CE_PATHWAY	REACTOME_PCP_CE_PATHWAY	92	-0.387425	-2.54951	1.78503e-09	2.38093e-08	6.58767e-09	20757	tags=95%, list=39%, signal=58%	PSMC5/PSMB8/PSMA3/PSMB5/UBA52/UBB/PSMB2/PSMB3/PSMC6/SEM1/RAC2/PSMA5/PSMD6/PSMD8/RPS27A/ROR1/RHOA/PSMD9/PSMF1/PSME1/PSMB1/CLTC/PSMD2/PSMC2/PSMA2/PSMD3/AP2A1/WNT11/PSMD4/AP2A2/ARRB2/FZD3/PSMB6/PSMB10/PSME3/CLTA/RYK/PSME2/PSMB7/AP2B1/AP2S1/WNT5B/PSMA6/PSMC1/PSMA4/PFN1/UBC/PSMA1/PSMD13/PSMC4/PSMD12/PRICKLE1/PSMD7/PSMD1/RAC3/PSMD14/FZD6/PSMD11/SMURF2/PRKCG/CLTB/RAC1/VANGL2/DAAM1/PSME4/FZD1/AP2M1/DVL1/…	87	94.5652	VUB13_RPE_VS_WT_RPE
REACTOME_PCP_CE_PATHWAY	REACTOME_PCP_CE_PATHWAY	92	-0.432779	-1.79004	7.08644e-05	0.00155578	0.00125231	26744	tags=98%, list=50%, signal=49%	PSMB11/PSMA8/FZD2/VANGL2/PSMD4/PSMB8/PSMC5/DVL1/PSMD10/PSMA5/RAC2/PSMD5/PSMB3/PSMB4/DVL2/PSMD9/PSMB2/PSMD8/PSMD6/PSMD3/UBC/WNT4/PSMC2/PSMD13/AP2A2/AP2S1/PSMF1/CLTC/PSMA3/RAC1/WNT5B/PSMB6/AP2A1/PSMA4/RPS27A/PSMC6/UBB/ROR1/CLTA/SEM1/PSMB5/RHOA/AP2B1/PSMC1/FZD3/PSMA2/PSMB7/UBA52/CLTB/PSMB1/PSMD1/PSMD12/PARD6A/PSMA1/PSMD11/PSMD7/PSMC4/PSMD2/PSME1/PSMA6/AP2M1/WNT5A/ARRB2/PSME3/PSMC3/PSMD14/FZD1/RYK/SM…	90	97.8261	VUB14_RPE_VS_WT_RPE
REACTOME_PECAM1_INTERACTIONS	REACTOME_PECAM1_INTERACTIONS	12	-0.590077	-2.10628	0.00106515	0.00218675	0.000605041	21907	tags=100%, list=41%, signal=59%	LCK/PECAM1/FYN/PTPN6/PTPN11/LYN/YES1/PLCG1/ITGAV/SRC/INPP5D	11	91.6667	VUB13_RPE_VS_WT_RPE
REACTOME_PECAM1_INTERACTIONS	REACTOME_PECAM1_INTERACTIONS	12	-0.647969	-1.70747	0.0115004	0.0847473	0.0682166	18815	tags=100%, list=35%, signal=65%	INPP5D/YES1/PLCG1/PTPN11/LYN/SRC/LCK/PTPN6/PECAM1/ITGB3/ITGAV	11	91.6667	VUB14_RPE_VS_WT_RPE
REACTOME_PHOSPHORYLATION_OF_THE_APC_C	REACTOME_PHOSPHORYLATION_OF_THE_APC_C	20	-0.550616	-2.29096	4.2317e-05	0.000136117	3.76615e-05	24019	tags=100%, list=45%, signal=55%	CDK1/UBE2C/ANAPC16/ANAPC11/UBE2E1/CDC27/CDC16/ANAPC10/ANAPC4/ANAPC5/ANAPC1/CCNB1/UBE2S/ANAPC7/UBE2D1/CDC26/ANAPC15/ANAPC2/PLK1	19	95	VUB13_RPE_VS_WT_RPE
REACTOME_PHOSPHORYLATION_OF_THE_APC_C	REACTOME_PHOSPHORYLATION_OF_THE_APC_C	20	-0.568144	-1.66318	0.0163825	0.108079	0.0869976	23083	tags=95%, list=43%, signal=54%	CDC27/ANAPC16/UBE2E1/ANAPC5/CDC16/ANAPC10/CDC26/ANAPC11/ANAPC7/ANAPC4/ANAPC15/ANAPC1/ANAPC2/UBE2S/CCNB1/CDK1/UBE2D1/PLK1/UBE2C	19	95	VUB14_RPE_VS_WT_RPE
REACTOME_PINK1_PRKN_MEDIATED_MITOPHAGY	REACTOME_PINK1_PRKN_MEDIATED_MITOPHAGY	22	-0.573015	-2.45982	2.13063e-05	7.70452e-05	2.13173e-05	22824	tags=100%, list=43%, signal=57%	VDAC1/UBA52/PINK1/UBB/TOMM6/TOMM5/RPS27A/ATG5/TOMM22/TOMM70/MFN1/MTERF3/TOMM7/UBC/TOMM20/MAP1LC3B/PRKN/MFN2/SQSTM1/MAP1LC3A/TOMM40	21	95.4545	VUB13_RPE_VS_WT_RPE
REACTOME_PINK1_PRKN_MEDIATED_MITOPHAGY	REACTOME_PINK1_PRKN_MEDIATED_MITOPHAGY	22	-0.562022	-1.67082	0.0101847	0.0784387	0.0631386	23411	tags=95%, list=44%, signal=54%	UBC/ATG12/TOMM22/VDAC1/TOMM70/RPS27A/UBB/TOMM5/UBA52/MAP1LC3B/MFN2/MFN1/ATG5/MTERF3/TOMM20/PRKN/TOMM7/SQSTM1/MAP1LC3A/TOMM40/TOMM6	21	95.4545	VUB14_RPE_VS_WT_RPE
REACTOME_PIWI_INTERACTING_RNA_PIRNA_BIOGENESIS	REACTOME_PIWI_INTERACTING_RNA_PIRNA_BIOGENESIS	29	-0.462749	-2.23334	6.27526e-05	0.000190179	5.26196e-05	24674	tags=97%, list=46%, signal=52%	TDRD9/PIWIL2/TDRD12/POLR2I/PIWIL4/TDRKH/POLR2K/PIWIL1/POLR2C/POLR2B/POLR2G/HSP90AA1/POLR2D/POLR2F/POLR2H/POLR2A/POLR2J/DDX4/MAEL/PLD6/POLR2L/ASZ1/POLR2E/TDRD1/HENMT1/TDRD6/MOV10L1/FKBP6	28	96.5517	VUB13_RPE_VS_WT_RPE
REACTOME_PIWI_INTERACTING_RNA_PIRNA_BIOGENESIS	REACTOME_PIWI_INTERACTING_RNA_PIRNA_BIOGENESIS	29	-0.527373	-1.69972	0.0074858	0.0628688	0.0506058	25265	tags=100%, list=47%, signal=53%	MYBL1/TDRD12/TDRKH/PIWIL4/POLR2H/POLR2I/MAEL/POLR2K/TDRD9/POLR2B/POLR2F/POLR2J/POLR2C/PLD6/POLR2D/POLR2L/POLR2G/POLR2A/TDRD1/PIWIL2/POLR2E/HSP90AA1/ASZ1/HENMT1/DDX4/TDRD6/MOV10L1/FKBP6	28	96.5517	VUB14_RPE_VS_WT_RPE
REACTOME_PI_METABOLISM	REACTOME_PI_METABOLISM	84	-0.490548	-3.11138	1e-10	2.08178e-09	5.75996e-10	25191	tags=99%, list=47%, signal=52%	TPTE2/BMX/PIK3R6/MTM1/MTMR1/TNFAIP8L1/OCRL/GDPD1/PIP5K1B/PIK3R1/PIK3CB/ENPP6/RAB14/PLEKHA6/PLEKHA4/PLEKHA3/PIK3R4/RUFY1/PIKFYVE/PIK3CG/SBF2/FIG4/MTMR4/MTMR9/SBF1/MTMR14/INPP5F/MTMR2/INPP4A/PIP4K2C/PLEKHA1/SYNJ1/RAB4A/PTEN/MTMR6/PI4KA/ARF3/PLEKHA8/PIK3CA/PIP5K1A/ARF1/PITPNB/RAB5A/PIK3R3/PI4KB/SACM1L/PLEKHA5/PIP4K2B/PIK3C2A/PIP4P1/PIK3R2/PIK3R5/PIK3CD/MTMR3/PI4K2B/PIK3C3/PNPLA7/MTMR10/MTMR12/PTPN13…	83	98.8095	VUB13_RPE_VS_WT_RPE
REACTOME_PI_METABOLISM	REACTOME_PI_METABOLISM	84	-0.447977	-1.86002	2.33177e-05	0.000635948	0.000511901	25205	tags=98%, list=47%, signal=52%	PLEKHA6/MTMR1/PI4K2B/SBF1/TPTE2/PIP5K1A/PI4KB/PIP5K1B/TNFAIP8L1/PLEKHA4/PLEKHA8/ENPP6/MTMR8/OCRL/MTM1/PIK3R1/RAB14/MTMR4/PLEKHA1/GDPD3/INPP5E/PIP4K2C/ARF1/RUFY1/RAB4A/SBF2/MTMR6/GDPD1/PIK3CB/INPP4A/SYNJ1/PITPNB/PLEKHA3/ARF3/PIK3R3/INPP5D/INPPL1/PIK3C2B/MTMR9/RAB5A/PIK3R4/INPP5F/MTMR2/PIK3CA/FIG4/PIP5K1C/PI4KA/SACM1L/PIK3CG/PIP4K2B/PIK3CD/PIK3C2A/PIK3R2/PIK3R5/PIKFYVE/PTEN/VAC14/MTMR10/INPP5J/MTMR…	82	97.619	VUB14_RPE_VS_WT_RPE
REACTOME_PLASMA_LIPOPROTEIN_CLEARANCE	REACTOME_PLASMA_LIPOPROTEIN_CLEARANCE	33	-0.366464	-1.83438	0.00230912	0.00427384	0.00118251	8572	tags=52%, list=16%, signal=43%	AP2M1/NR1H2/LDLRAP1/SOAT1/NR1H3/CES3/NPC2/APOE/CUBN/APOC1/NPC1/LDLR/SCARB1/APOA1/PCSK9/AMN/LSR	17	51.5152	VUB13_RPE_VS_WT_RPE
REACTOME_PLASMA_LIPOPROTEIN_CLEARANCE	REACTOME_PLASMA_LIPOPROTEIN_CLEARANCE	33	-0.437548	-1.44497	0.0420292	0.194215	0.156332	24944	tags=97%, list=47%, signal=52%	APOB/APOA1/LIPC/CES3/VLDLR/LDLRAP1/AP2A2/AP2S1/CLTC/AP2A1/LIPA/CLTA/AP2B1/MYLIP/NPC2/HDLBP/AP2M1/NR1H2/NR1H3/SOAT1/NCEH1/APOE/PCSK9/SOAT2/LDLR/NPC1/APOC1/SCARB1/AMN/CUBN/LSR/APOC4	32	96.9697	VUB14_RPE_VS_WT_RPE
REACTOME_POLO_LIKE_KINASE_MEDIATED_EVENTS	REACTOME_POLO_LIKE_KINASE_MEDIATED_EVENTS	16	-0.560986	-2.23693	0.000247863	0.000622102	0.000172126	23463	tags=94%, list=44%, signal=53%	CENPF/CCNB1/EP300/CCNB2/RBBP4/MYBL2/LIN52/FOXM1/LIN9/LIN37/CDC25A/PKMYT1/LIN54/PLK1/WEE1	15	93.75	VUB13_RPE_VS_WT_RPE
REACTOME_POLO_LIKE_KINASE_MEDIATED_EVENTS	REACTOME_POLO_LIKE_KINASE_MEDIATED_EVENTS	16	-0.687411	-1.92275	0.00185092	0.0221566	0.0178348	11798	tags=56%, list=22%, signal=44%	CDC25A/CCNB1/LIN54/PLK1/FOXM1/MYBL2/WEE1/PKMYT1/LIN37	9	56.25	VUB14_RPE_VS_WT_RPE
REACTOME_POSITIVE_EPIGENETIC_REGULATION_OF_RRNA_EXPRESSION	REACTOME_POSITIVE_EPIGENETIC_REGULATION_OF_RRNA_EXPRESSION	100	0.421627	1.71641	3.95317e-06	1.80815e-05	5.00288e-06	21130	tags=54%, list=40%, signal=33%	H2AC14/H2AC20/H2AC4/H2AC6/H2AC7/H2AC8/H2AJ/H2AX/H2AZ1/H2AZ2/H2BC1/H2BC10/H2BC11/H2BC12/H2BC13/H2BC14/H2BC15/H2BC17/H2BC21/H2BC3/H2BC4/H2BC5/H2BC6/H2BC7/H2BC8/H2BC9/H3-3A/H3-3B/H3C1/H3C10/H3C11/H3C12/H3C13/H3C14/H3C15/H3C2/H3C3/H3C4/H3C6/H3C7/H3C8/H4C1/H4C11/H4C12/H4C13/H4C14/H4C15/H4C2/H4C3/H4C4/H4C5/H4C6/H4C8/H4C9	54	54	VUB13_RPE_VS_WT_RPE
REACTOME_POSITIVE_EPIGENETIC_REGULATION_OF_RRNA_EXPRESSION	REACTOME_POSITIVE_EPIGENETIC_REGULATION_OF_RRNA_EXPRESSION	100	0.785131	2.49551	1e-10	6.78333e-09	5.46019e-09	7087	tags=48%, list=13%, signal=42%	H3-3B/H2AZ2/H2BC5/H3-3A/POLR1F/H2AC6/H2BC4/H2BC21/H2AZ1/H2BC11/H4C5/H2AC8/H2BC15/H2AC20/H3C12/H2AX/H2AJ/H4C8/H2BC6/H2BC8/H3C6/H2BC12/H4C3/H2AC7/H4C6/POLR1G/POLR1H/H2BC3/H2BC14/H4C13/H4C4/H3C2/H3C11/H2BC9/H3C1/H2BC7/H2BC10/H2BC17/H4C1/H3C4/H2AC14/H3C10/H2AC4/H2BC13/H3C3/H4C9/H4C2/H3C7	48	48	VUB14_RPE_VS_WT_RPE
REACTOME_POSTMITOTIC_NUCLEAR_PORE_COMPLEX_NPC_REFORMATION	REACTOME_POSTMITOTIC_NUCLEAR_PORE_COMPLEX_NPC_REFORMATION	27	-0.598221	-2.76831	2.36347e-07	1.57725e-06	4.36402e-07	21481	tags=100%, list=40%, signal=60%	SEC13/NUP107/NUP160/NUP133/NUP62/NUP155/RAN/NUP93/NUP205/NUP54/NDC1/TNPO1/UBE2I/NUP85/NUP188/SUMO1/AHCTF1/NUP35/KPNB1/NUP37/SEH1L/RCC1/NUP58/NUP98/POM121/RANGAP1	26	96.2963	VUB13_RPE_VS_WT_RPE
REACTOME_POSTMITOTIC_NUCLEAR_PORE_COMPLEX_NPC_REFORMATION	REACTOME_POSTMITOTIC_NUCLEAR_PORE_COMPLEX_NPC_REFORMATION	27	-0.568368	-1.79903	0.0022708	0.0258383	0.0207983	23075	tags=100%, list=43%, signal=57%	NUP188/NUP43/SEC13/NUP205/NUP107/NUP62/NUP85/TNPO1/NUP160/NUP133/NUP93/NUP54/AHCTF1/UBE2I/NUP37/SUMO1/SEH1L/NUP155/KPNB1/NDC1/NUP58/RAN/RCC1/NUP98/RANGAP1/POM121	26	96.2963	VUB14_RPE_VS_WT_RPE
REACTOME_PRC2_METHYLATES_HISTONES_AND_DNA	REACTOME_PRC2_METHYLATES_HISTONES_AND_DNA	67	0.568906	2.21275	2.0502e-10	3.87019e-09	1.07082e-09	21130	tags=81%, list=40%, signal=49%	H2AC14/H2AC20/H2AC4/H2AC6/H2AC7/H2AC8/H2AJ/H2AX/H2AZ1/H2AZ2/H2BC1/H2BC10/H2BC11/H2BC12/H2BC13/H2BC14/H2BC15/H2BC17/H2BC21/H2BC3/H2BC4/H2BC5/H2BC6/H2BC7/H2BC8/H2BC9/H3-3A/H3-3B/H3C1/H3C10/H3C11/H3C12/H3C13/H3C14/H3C15/H3C2/H3C3/H3C4/H3C6/H3C7/H3C8/H4C1/H4C11/H4C12/H4C13/H4C14/H4C15/H4C2/H4C3/H4C4/H4C5/H4C6/H4C8/H4C9	54	80.597	VUB13_RPE_VS_WT_RPE
REACTOME_PRC2_METHYLATES_HISTONES_AND_DNA	REACTOME_PRC2_METHYLATES_HISTONES_AND_DNA	67	0.802357	2.41378	1e-10	6.78333e-09	5.46019e-09	7087	tags=67%, list=13%, signal=58%	H3-3B/H2AZ2/H2BC5/H3-3A/H2AC6/H2BC4/H2BC21/H2AZ1/H2BC11/H4C5/H2AC8/H2BC15/H2AC20/H3C12/H2AX/H2AJ/H4C8/H2BC6/H2BC8/H3C6/H2BC12/H4C3/H2AC7/H4C6/H2BC3/H2BC14/H4C13/H4C4/H3C2/H3C11/H2BC9/H3C1/H2BC7/H2BC10/H2BC17/H4C1/H3C4/H2AC14/H3C10/H2AC4/H2BC13/H3C3/H4C9/H4C2/H3C7	45	67.1642	VUB14_RPE_VS_WT_RPE
REACTOME_PRE_NOTCH_EXPRESSION_AND_PROCESSING	REACTOME_PRE_NOTCH_EXPRESSION_AND_PROCESSING	103	0.424034	1.72943	2.06713e-06	1.03009e-05	2.85012e-06	21130	tags=52%, list=40%, signal=32%	H2AC14/H2AC20/H2AC4/H2AC6/H2AC7/H2AC8/H2AJ/H2AX/H2AZ1/H2AZ2/H2BC1/H2BC10/H2BC11/H2BC12/H2BC13/H2BC14/H2BC15/H2BC17/H2BC21/H2BC3/H2BC4/H2BC5/H2BC6/H2BC7/H2BC8/H2BC9/H3-3A/H3-3B/H3C1/H3C10/H3C11/H3C12/H3C13/H3C14/H3C15/H3C2/H3C3/H3C4/H3C6/H3C7/H3C8/H4C1/H4C11/H4C12/H4C13/H4C14/H4C15/H4C2/H4C3/H4C4/H4C5/H4C6/H4C8/H4C9	54	52.4272	VUB13_RPE_VS_WT_RPE
REACTOME_PRE_NOTCH_EXPRESSION_AND_PROCESSING	REACTOME_PRE_NOTCH_EXPRESSION_AND_PROCESSING	103	0.766055	2.43713	1e-10	6.78333e-09	5.46019e-09	7087	tags=44%, list=13%, signal=38%	H3-3B/H2AZ2/H2BC5/H3-3A/H2AC6/H2BC4/H2BC21/H2AZ1/H2BC11/H4C5/H2AC8/H2BC15/H2AC20/H3C12/H2AX/H2AJ/H4C8/H2BC6/H2BC8/H3C6/H2BC12/H4C3/H2AC7/H4C6/H2BC3/H2BC14/H4C13/H4C4/H3C2/H3C11/H2BC9/H3C1/H2BC7/H2BC10/H2BC17/H4C1/H3C4/H2AC14/H3C10/H2AC4/H2BC13/H3C3/H4C9/H4C2/H3C7	45	43.6893	VUB14_RPE_VS_WT_RPE
REACTOME_PROCESSING_OF_SMDT1	REACTOME_PROCESSING_OF_SMDT1	16	-0.577894	-2.30435	0.000156208	0.000415715	0.000115022	22560	tags=100%, list=42%, signal=58%	PHB/STOML2/PMPCB/YME1L1/PHB2/MCUB/MICU3/PARL/SPG7/PMPCA/AFG3L2/MICU1/SMDT1/MICU2/MCU	15	93.75	VUB13_RPE_VS_WT_RPE
REACTOME_PROCESSING_OF_SMDT1	REACTOME_PROCESSING_OF_SMDT1	16	-0.607009	-1.69785	0.0113901	0.0842835	0.0678433	696	tags=31%, list=1%, signal=31%	AFG3L2/MICU2/MICU1/MCU/PHB	5	31.25	VUB14_RPE_VS_WT_RPE
REACTOME_PROCESSIVE_SYNTHESIS_ON_THE_C_STRAND_OF_THE_TELOMERE	REACTOME_PROCESSIVE_SYNTHESIS_ON_THE_C_STRAND_OF_THE_TELOMERE	19	-0.598993	-2.47432	2.29973e-05	8.19624e-05	2.26778e-05	21435	tags=100%, list=40%, signal=60%	PCNA/RPA2/LIG1/TERF1/RPA1/FEN1/BLM/POLD3/POT1/WRN/TERF2/TINF2/POLD4/RPA3/DNA2/ACD/POLD2/POLD1	18	94.7368	VUB13_RPE_VS_WT_RPE
REACTOME_PROCESSIVE_SYNTHESIS_ON_THE_C_STRAND_OF_THE_TELOMERE	REACTOME_PROCESSIVE_SYNTHESIS_ON_THE_C_STRAND_OF_THE_TELOMERE	19	-0.54937	-1.59748	0.0336928	0.173245	0.139452	24085	tags=100%, list=45%, signal=55%	POLD2/FEN1/RPA1/TERF2/POLD3/WRN/RPA2/TINF2/POLD4/ACD/LIG1/POT1/RPA3/PCNA/TERF1/BLM/DNA2/POLD1	18	94.7368	VUB14_RPE_VS_WT_RPE
REACTOME_PROTEIN_METHYLATION	REACTOME_PROTEIN_METHYLATION	17	-0.60294	-2.39154	5.38218e-05	0.000167091	4.62317e-05	21223	tags=100%, list=40%, signal=60%	ETFB/PRMT3/EEF1A1/KIN/METTL22/EEF1AKMT2/CAMKMT/RPS2/VCPKMT/ETFBKMT/HSPA8/EEF2/CALM1/VCP/EEF2KMT/EEF1AKMT1	16	94.1176	VUB13_RPE_VS_WT_RPE
REACTOME_PROTEIN_METHYLATION	REACTOME_PROTEIN_METHYLATION	17	-0.563224	-1.58126	0.0306669	0.163349	0.131487	23344	tags=100%, list=44%, signal=56%	EEF1A1/EEF2/METTL22/EEF2KMT/KIN/EEF1AKMT2/CAMKMT/RPS2/ETFB/METTL21A/VCPKMT/VCP/PRMT3/HSPA8/CALM1/EEF1AKMT1	16	94.1176	VUB14_RPE_VS_WT_RPE
REACTOME_PTK6_REGULATES_RHO_GTPASES_RAS_GTPASE_AND_MAP_KINASES	REACTOME_PTK6_REGULATES_RHO_GTPASES_RAS_GTPASE_AND_MAP_KINASES	14	-0.570458	-2.17592	0.00114941	0.00233964	0.000647344	22956	tags=100%, list=43%, signal=57%	ELMO2/RHOA/RASA1/NRAS/ELMO1/HRAS/KRAS/ARHGAP35/RAC1/DOCK1/PXN/CRK/BCAR1	13	92.8571	VUB13_RPE_VS_WT_RPE
REACTOME_PTK6_REGULATES_RHO_GTPASES_RAS_GTPASE_AND_MAP_KINASES	REACTOME_PTK6_REGULATES_RHO_GTPASES_RAS_GTPASE_AND_MAP_KINASES	14	-0.57967	-1.57651	0.0368395	0.181139	0.145806	22464	tags=100%, list=42%, signal=58%	ELMO2/NRAS/RAC1/RHOA/PXN/RASA1/KRAS/PTK6/DOCK1/ELMO1/HRAS/BCAR1/CRK	13	92.8571	VUB14_RPE_VS_WT_RPE
REACTOME_PYRUVATE_METABOLISM	REACTOME_PYRUVATE_METABOLISM	31	-0.457156	-2.24156	4.74814e-05	0.000150341	4.15971e-05	29015	tags=97%, list=54%, signal=44%	PDHA1/PDK4/PDK3/VDAC1/LDHC/DLD/LDHA/LDHB/GLO1/PDK2/DLAT/PDP2/PDP1/ME1/MPC2/PDHX/PDK1/PDPR/PDHB/HAGH/MPC1/BSG/RXRA/GSTZ1/LDHAL6B/PPARD/SLC16A1/SLC16A3/LDHAL6A/SLC16A8	30	96.7742	VUB13_RPE_VS_WT_RPE
REACTOME_PYRUVATE_METABOLISM	REACTOME_PYRUVATE_METABOLISM	31	-0.424476	-1.38869	0.0398212	0.189707	0.152703	26886	tags=97%, list=50%, signal=48%	PDHA2/PDK3/LDHAL6A/PDK2/LDHA/GLO1/MPC2/VDAC1/PDK4/PDPR/MPC1/LDHC/DLAT/ME1/DLD/PDHX/PDP2/LDHB/PDK1/BSG/PDP1/RXRA/GSTZ1/PDHB/HAGH/PPARD/LDHAL6B/SLC16A1/SLC16A3/SLC16A8	30	96.7742	VUB14_RPE_VS_WT_RPE
REACTOME_PYRUVATE_METABOLISM_AND_CITRIC_ACID_TCA_CYCLE	REACTOME_PYRUVATE_METABOLISM_AND_CITRIC_ACID_TCA_CYCLE	55	-0.495555	-2.91677	2.54508e-09	3.16713e-08	8.76297e-09	23914	tags=98%, list=45%, signal=54%	PDHA1/IDH3G/PDK4/PDK3/NNT/VDAC1/ADHFE1/IDH3A/LDHC/DLD/FH/SUCLG1/LDHA/L2HGDH/LDHB/ME2/SDHD/GLO1/PDK2/SDHA/DLAT/PDP2/ME3/PDP1/SDHB/SDHC/ME1/DLST/MPC2/SUCLA2/PDHX/CS/PDK1/IDH2/PDPR/PDHB/ACO2/HAGH/MPC1/FAHD1/MDH2/D2HGDH/BSG/IDH3B/RXRA/OGDH/GSTZ1/LDHAL6B/PPARD/SLC16A1/SLC16A3/LDHAL6A/SLC16A8/SUCLG2	54	98.1818	VUB13_RPE_VS_WT_RPE
REACTOME_PYRUVATE_METABOLISM_AND_CITRIC_ACID_TCA_CYCLE	REACTOME_PYRUVATE_METABOLISM_AND_CITRIC_ACID_TCA_CYCLE	55	-0.405516	-1.55123	0.0100349	0.0775168	0.0623965	26886	tags=96%, list=50%, signal=48%	PDHA2/PDK3/IDH3A/LDHAL6A/PDK2/SDHD/LDHA/NNT/FH/GLO1/MPC2/SUCLG1/VDAC1/SDHB/ACO2/DLST/PDK4/PDPR/IDH3B/MPC1/ME2/LDHC/DLAT/ME1/DLD/PDHX/FAHD1/ADHFE1/SDHA/MDH2/PDP2/CS/LDHB/PDK1/SUCLA2/BSG/L2HGDH/PDP1/RXRA/GSTZ1/IDH2/PDHB/HAGH/PPARD/ME3/OGDH/SDHC/LDHAL6B/SUCLG2/SLC16A1/D2HGDH/SLC16A3/SLC16A8	53	96.3636	VUB14_RPE_VS_WT_RPE
REACTOME_RAB_GERANYLGERANYLATION	REACTOME_RAB_GERANYLGERANYLATION	65	-0.435536	-2.59323	4.18225e-09	4.82693e-08	1.33554e-08	24989	tags=97%, list=47%, signal=52%	RAB39B/RAB40A/RAB31/RAB7B/RAB9A/CHM/RAB23/RAB14/RAB18/RAB2A/RAB33A/RAB22A/RAB24/RAB13/CHML/RAB5C/RAB25/RAB21/RAB19/RAB4B/RAB1A/RAB3A/RAB12/RAB33B/RAB2B/RAB4A/RAB5A/RAB32/RAB35/RAB10/RABGGTB/PTP4A2/RAB17/RAB6A/RAB3B/RAB43/RAB11A/RAB7A/RAB5B/RAB27A/RAB3C/RAB3D/RAB15/RAB8B/RAB34/RAB39A/RAB8A/RAB1B/RAB38/RAB30/RAB40C/RAB26/RAB29/RAB20/RAB41/RAB11B/RAB6B/RAB40B/RAB36/RAB42/RAB27B/RABGGTA/RAB44	63	96.9231	VUB13_RPE_VS_WT_RPE
REACTOME_RAB_GERANYLGERANYLATION	REACTOME_RAB_GERANYLGERANYLATION	65	-0.376432	-1.50368	0.00601236	0.053019	0.0426772	25235	tags=95%, list=47%, signal=50%	RAB37/RAB40A/RAB3A/RAB31/RABGGTA/RAB13/RAB3C/RAB24/RAB9A/RAB18/CHM/RAB14/RAB43/RAB25/RAB22A/RAB29/RAB2A/RAB1B/RAB4A/RAB5B/RAB3D/RAB41/RAB35/RAB12/RAB33B/RAB5C/RAB1A/RAB21/RAB19/RAB11A/RAB5A/PTP4A2/RAB4B/RAB10/RAB40C/CHML/RAB23/RAB2B/RAB6A/RAB40B/RAB15/RAB7A/RAB34/RAB32/RAB11B/RAB42/RABGGTB/RAB17/RAB8A/RAB26/RAB8B/RAB3B/RAB6B/RAB36/RAB30/RAB27A/RAB27B/RAB44/RAB38/RAB33A/RAB20/RAB39A	62	95.3846	VUB14_RPE_VS_WT_RPE
REACTOME_RECOGNITION_AND_ASSOCIATION_OF_DNA_GLYCOSYLASE_WITH_SITE_CONTAINING_AN_AFFECTED_PURINE	REACTOME_RECOGNITION_AND_ASSOCIATION_OF_DNA_GLYCOSYLASE_WITH_SITE_CONTAINING_AN_AFFECTED_PURINE	49	0.552353	2.06411	1.72881e-07	1.23366e-06	3.41336e-07	21130	tags=80%, list=40%, signal=48%	H2AC14/H2AC20/H2AC4/H2AC6/H2AC7/H2AC8/H2AJ/H2AX/H2AZ1/H2AZ2/H2BC1/H2BC10/H2BC11/H2BC12/H2BC13/H2BC14/H2BC15/H2BC17/H2BC21/H2BC3/H2BC4/H2BC5/H2BC6/H2BC7/H2BC8/H2BC9/H4C1/H4C11/H4C12/H4C13/H4C14/H4C15/H4C2/H4C3/H4C4/H4C5/H4C6/H4C8/H4C9	39	79.5918	VUB13_RPE_VS_WT_RPE
REACTOME_RECOGNITION_AND_ASSOCIATION_OF_DNA_GLYCOSYLASE_WITH_SITE_CONTAINING_AN_AFFECTED_PURINE	REACTOME_RECOGNITION_AND_ASSOCIATION_OF_DNA_GLYCOSYLASE_WITH_SITE_CONTAINING_AN_AFFECTED_PURINE	49	0.816733	2.35769	1e-10	6.78333e-09	5.46019e-09	7025	tags=69%, list=13%, signal=60%	H2AZ2/H2BC5/H2AC6/H2BC4/H2BC21/H2AZ1/H2BC11/H4C5/H2AC8/H2BC15/H2AC20/H2AX/H2AJ/H4C8/H2BC6/H2BC8/H2BC12/H4C3/H2AC7/H4C6/H2BC3/H2BC14/H4C13/H4C4/H2BC9/H2BC7/H2BC10/H2BC17/H4C1/H2AC14/H2AC4/H2BC13/H4C9/H4C2	34	69.3878	VUB14_RPE_VS_WT_RPE
REACTOME_REGULATION_OF_CHOLESTEROL_BIOSYNTHESIS_BY_SREBP_SREBF	REACTOME_REGULATION_OF_CHOLESTEROL_BIOSYNTHESIS_BY_SREBP_SREBF	55	-0.498681	-2.93518	1.87037e-09	2.46524e-08	6.82094e-09	22901	tags=98%, list=43%, signal=56%	GPAM/SAR1B/SEC24A/SEC24D/TGS1/GGPS1/SEC23A/SEC24B/RAN/TM7SF2/HELZ2/NCOA6/NCOA1/NFYB/ACACB/INSIG2/SP1/MTF1/TBL1X/KPNB1/NCOA2/MED1/TBL1XR1/FDPS/SEC24C/CHD9/CARM1/ELOVL6/MBTPS1/NFYA/SC5D/ACACA/NFYC/FDFT1/SCAP/PPARA/SMARCD3/SREBF2/RXRA/PMVK/CREBBP/DHCR7/MVK/LSS/HMGCS1/CYP51A1/SCD/SREBF1/INSIG1/HMGCR/IDI1/FASN/MVD/SQLE	54	98.1818	VUB13_RPE_VS_WT_RPE
REACTOME_REGULATION_OF_CHOLESTEROL_BIOSYNTHESIS_BY_SREBP_SREBF	REACTOME_REGULATION_OF_CHOLESTEROL_BIOSYNTHESIS_BY_SREBP_SREBF	55	-0.529503	-2.02552	1.58986e-05	0.000496667	0.000399788	25165	tags=100%, list=47%, signal=53%	SEC24D/SC5D/SMARCD3/GPAM/GGPS1/FDPS/HELZ2/SEC24C/TM7SF2/CARM1/INSIG2/NCOA1/SEC23A/SEC24B/NCOA6/SAR1B/MED1/SEC24A/MBTPS1/TBL1X/TGS1/SP1/KPNB1/CREBBP/SREBF2/CHD9/PPARA/NCOA2/FASN/SCAP/RAN/MTF1/RXRA/NFYB/ELOVL6/TBL1XR1/ACACA/NFYA/NFYC/PMVK/DHCR7/ACACB/FDFT1/MVK/CYP51A1/SREBF1/HMGCR/HMGCS1/LSS/MVD/IDI1/SCD/SQLE/INSIG1	54	98.1818	VUB14_RPE_VS_WT_RPE
REACTOME_REGULATION_OF_HMOX1_EXPRESSION_AND_ACTIVITY	REACTOME_REGULATION_OF_HMOX1_EXPRESSION_AND_ACTIVITY	65	-0.496304	-2.95504	1e-10	2.08178e-09	5.75996e-10	23243	tags=98%, list=44%, signal=56%	PSMD10/PSMA8/PRKCD/FBXL17/PSMC5/PSMB8/PSMA3/PSMB5/UBA52/UBB/PSMB2/PSMB3/PSMC6/SEM1/PSMA5/PSMD6/PSMD8/CSNK2A1/CSNK2B/RPS27A/PSMD9/PSMF1/PSME1/PSMB1/SKP1/PSMD2/CSNK2A2/PSMC2/PSMA2/PSMD3/PSMD4/PSMB6/CUL3/PSMB10/PSME3/SKP2/PSME2/PSMB7/PSMA6/PSMC1/PSMA4/UBC/PSMA1/KEAP1/PSMD13/PSMC4/PSMD12/PSMD7/PSMD1/PSMD14/RBX1/NFE2L2/PSMD11/CUL1/HM13/PSME4/PSMB4/PSMC3/PSMD5/PSMB9/PSMA7/HMOX1/MAFK/BACH1	64	98.4615	VUB13_RPE_VS_WT_RPE
REACTOME_REGULATION_OF_HMOX1_EXPRESSION_AND_ACTIVITY	REACTOME_REGULATION_OF_HMOX1_EXPRESSION_AND_ACTIVITY	65	-0.500009	-1.99731	1.70897e-05	0.000519265	0.000417978	26744	tags=100%, list=50%, signal=50%	PSMA8/PRKCD/PSMD4/PSMB8/PSMC5/PSMD10/PSMA5/PSMD5/PSMB3/PSMB4/PSMD9/PSMB2/HM13/PSMD8/PSMD6/PSMD3/UBC/PSMC2/CSNK2A1/PSMD13/PSMF1/PSMA3/PSMB6/PSMA4/RPS27A/PSMC6/UBB/SEM1/PSMB5/PSMC1/PSMA2/CSNK2B/PSMB7/UBA52/PSMB1/FBXL17/PSMD1/PSMD12/CSNK2A2/PSMA1/PSMD11/PSMD7/PSMC4/PSMD2/PSME1/CUL1/PSMA6/CUL3/PSME3/PSMC3/PSMD14/RBX1/NFE2L2/SKP2/KEAP1/PSME4/PSMA7/SKP1/MAFK/PSME2/PSMB10/BACH1/PSMB9/HMOX1	64	98.4615	VUB14_RPE_VS_WT_RPE
REACTOME_REGULATION_OF_IFNG_SIGNALING	REACTOME_REGULATION_OF_IFNG_SIGNALING	14	-0.587159	-2.23963	0.000717582	0.00156019	0.000431681	22064	tags=100%, list=41%, signal=59%	IFNGR2/STAT1/IFNGR1/PIAS1/JAK2/SUMO1/PTPN6/PTPN11/JAK1/PTPN1/PTPN2/SOCS1/SOCS3	13	92.8571	VUB13_RPE_VS_WT_RPE
REACTOME_REGULATION_OF_IFNG_SIGNALING	REACTOME_REGULATION_OF_IFNG_SIGNALING	14	-0.56016	-1.52345	0.0486505	0.209701	0.168797	23506	tags=100%, list=44%, signal=56%	JAK1/IFNG/STAT1/SUMO1/PIAS1/JAK2/PTPN11/IFNGR1/PTPN1/PTPN6/PTPN2/SOCS1/SOCS3	13	92.8571	VUB14_RPE_VS_WT_RPE
REACTOME_REGULATION_OF_KIT_SIGNALING	REACTOME_REGULATION_OF_KIT_SIGNALING	16	-0.535445	-2.13509	0.000608878	0.00135087	0.000373766	24827	tags=88%, list=46%, signal=47%	GRB2/CBL/SOS1/FYN/PTPN6/LYN/SH2B3/YES1/SOCS1/PRKCA/SOCS6/KIT/SRC/SH2B2	14	87.5	VUB13_RPE_VS_WT_RPE
REACTOME_REGULATION_OF_KIT_SIGNALING	REACTOME_REGULATION_OF_KIT_SIGNALING	16	-0.592312	-1.65674	0.0147469	0.101464	0.0816727	21790	tags=100%, list=41%, signal=59%	CBL/GRB2/SOS1/FYN/YES1/LYN/KIT/SRC/LCK/PTPN6/SH2B3/PRKCA/SH2B2/SOCS6/SOCS1	15	93.75	VUB14_RPE_VS_WT_RPE
REACTOME_REGULATION_OF_MRNA_STABILITY_BY_PROTEINS_THAT_BIND_AU_RICH_ELEMENTS	REACTOME_REGULATION_OF_MRNA_STABILITY_BY_PROTEINS_THAT_BIND_AU_RICH_ELEMENTS	87	-0.512768	-3.38599	1e-10	2.08178e-09	5.75996e-10	23243	tags=99%, list=44%, signal=56%	PSMD10/PSMA8/PRKCD/DCP2/PSMC5/PSMB8/PSMA3/PSMB5/UBA52/DIS3/UBB/EXOSC8/PSMB2/PSMB3/XRN1/PSMC6/SEM1/ANP32A/EXOSC9/PSMA5/PSMD6/PSMD8/RPS27A/EXOSC6/PSMD9/PSMF1/PSME1/PSMB1/EXOSC3/HSPA1A/XPO1/EIF4G1/HSPB1/YWHAB/PSMD2/PSMC2/PSMA2/TNPO1/PSMD3/PSMD4/PSMB6/ELAVL1/PSMB10/PSME3/DCP1A/KHSRP/EXOSC1/PSME2/SET/HSPA8/PSMB7/HNRNPD/PSMA6/TNFSF13/PSMC1/PABPC1/PSMA4/UBC/PSMA1/PSMD13/PSMC4/NUP214/PSMD12/EXOSC2/PSMD7/…	86	98.8506	VUB13_RPE_VS_WT_RPE
REACTOME_REGULATION_OF_MRNA_STABILITY_BY_PROTEINS_THAT_BIND_AU_RICH_ELEMENTS	REACTOME_REGULATION_OF_MRNA_STABILITY_BY_PROTEINS_THAT_BIND_AU_RICH_ELEMENTS	87	-0.500216	-2.08221	4.18309e-07	1.95865e-05	1.5766e-05	26744	tags=100%, list=50%, signal=50%	PSMA8/PRKCD/PSMD4/PSMB8/HSPB1/PSMC5/EXOSC8/PSMD10/PSMA5/EXOSC3/PSMD5/PSMB3/ANP32A/PSMB4/EIF4G1/PSMD9/PSMB2/EXOSC6/EXOSC2/PSMD8/PSMD6/PSMD3/UBC/PSMC2/XRN1/HSPA1A/PSMD13/PSMF1/PSMA3/PSMB6/DCP1A/TNPO1/PSMA4/ELAVL1/RPS27A/PSMC6/UBB/SEM1/PSMB5/DIS3/KHSRP/PSMC1/PSMA2/PSMB7/UBA52/AKT1/HNRNPD/PABPC1/SET/PSMB1/PSMD1/ZFP36L1/EXOSC9/PSMD12/PSMA1/EXOSC7/EXOSC1/PSMD11/PSMD7/PSMC4/MAPKAPK2/NUP214/PSMD2/PSME1/Y…	86	98.8506	VUB14_RPE_VS_WT_RPE
REACTOME_REGULATION_OF_PTEN_STABILITY_AND_ACTIVITY	REACTOME_REGULATION_OF_PTEN_STABILITY_AND_ACTIVITY	69	-0.381883	-2.29655	2.33806e-07	1.56632e-06	4.33378e-07	23715	tags=97%, list=44%, signal=54%	XIAP/PSMD10/PSMA8/NEDD4/PSMC5/RNF146/PSMB8/PSMA3/PSMB5/UBA52/TNKS2/UBB/MKRN1/PSMB2/PSMB3/PSMC6/SEM1/PSMA5/PSMD6/PSMD8/CSNK2A1/TNKS/CSNK2B/RPS27A/PSMD9/USP13/PSMF1/PSME1/PSMB1/TRIM27/PSMD2/CSNK2A2/PSMC2/PSMA2/PTEN/PSMD3/OTUD3/PSMD4/PSMB6/PSMB10/AKT3/PSME3/STUB1/PSME2/PSMB7/PSMA6/PSMC1/PSMA4/UBC/PSMA1/PSMD13/PSMC4/PSMD12/PSMD7/PSMD1/PSMD14/PSMD11/WWP2/PSME4/PSMB4/AKT2/AKT1/FRK/PSMC3/PSMD5/PSMB9/PSM…	67	97.1014	VUB13_RPE_VS_WT_RPE
REACTOME_REGULATION_OF_PTEN_STABILITY_AND_ACTIVITY	REACTOME_REGULATION_OF_PTEN_STABILITY_AND_ACTIVITY	69	-0.432417	-1.74702	0.000690545	0.00996271	0.0080194	26744	tags=99%, list=50%, signal=49%	PSMB11/PSMA8/XIAP/PSMD4/PSMB8/PSMC5/TRIM27/PSMD10/PSMA5/NEDD4/STUB1/PSMD5/RNF146/PSMB3/PSMB4/PSMD9/PSMB2/PSMD8/PSMD6/PSMD3/UBC/PSMC2/CSNK2A1/PSMD13/MKRN1/USP13/PSMF1/OTUD3/PSMA3/PSMB6/TNKS2/TNKS/PSMA4/RPS27A/PSMC6/UBB/AKT3/SEM1/PSMB5/PSMC1/PSMA2/CSNK2B/PSMB7/UBA52/AKT1/PSMB1/PSMD1/PSMD12/CSNK2A2/PSMA1/PSMD11/PSMD7/PSMC4/PSMD2/PSME1/WWP2/PSMA6/PSME3/PSMC3/PSMD14/PTEN/PSME4/PSMA7/AKT2/PSME2/PSMB10/…	68	98.5507	VUB14_RPE_VS_WT_RPE
REACTOME_REGULATION_OF_RAS_BY_GAPS	REACTOME_REGULATION_OF_RAS_BY_GAPS	68	-0.485332	-2.85381	1e-10	2.08178e-09	5.75996e-10	23243	tags=99%, list=44%, signal=56%	PSMD10/PSMA8/PSMC5/PSMB8/PSMA3/PSMB5/UBA52/RASAL3/UBB/PSMB2/PSMB3/PSMC6/SEM1/PSMA5/PSMD6/PSMD8/RASA2/RPS27A/PSMD9/PSMF1/PSME1/PSMB1/RASA1/NRAS/PSMD2/NF1/PSMC2/PSMA2/SPRED1/PSMD3/HRAS/PSMD4/KRAS/PSMB6/CUL3/PSMB10/PSME3/PSME2/RASA4/PSMB7/PSMA6/PSMC1/RASAL1/PSMA4/SPRED2/UBC/PSMA1/PSMD13/PSMC4/PSMD12/SPRED3/PSMD7/PSMD1/PSMD14/SYNGAP1/RBX1/PSMD11/RASAL2/KBTBD7/DAB2IP/RASA3/PSME4/PSMB4/PSMC3/PSMD5/PSMB…	67	98.5294	VUB13_RPE_VS_WT_RPE
REACTOME_REGULATION_OF_RAS_BY_GAPS	REACTOME_REGULATION_OF_RAS_BY_GAPS	68	-0.449369	-1.82096	0.000280912	0.00482566	0.00388437	26744	tags=99%, list=50%, signal=49%	PSMB11/PSMA8/RASAL1/PSMD4/PSMB8/PSMC5/PSMD10/PSMA5/PSMD5/SYNGAP1/PSMB3/PSMB4/PSMD9/PSMB2/PSMD8/PSMD6/PSMD3/UBC/PSMC2/PSMD13/RASAL2/NRAS/PSMF1/PSMA3/SPRED1/PSMB6/RASA3/PSMA4/RPS27A/PSMC6/UBB/SPRED3/SEM1/PSMB5/SPRED2/KBTBD7/PSMC1/NF1/PSMA2/PSMB7/RASA2/UBA52/PSMB1/PSMD1/PSMD12/PSMA1/RASA1/PSMD11/PSMD7/PSMC4/PSMD2/PSME1/KRAS/PSMA6/CUL3/PSME3/PSMC3/PSMD14/RBX1/HRAS/DAB2IP/PSME4/PSMA7/RASA4/PSME2/PSMB1…	67	98.5294	VUB14_RPE_VS_WT_RPE
REACTOME_REGULATION_OF_RUNX1_EXPRESSION_AND_ACTIVITY	REACTOME_REGULATION_OF_RUNX1_EXPRESSION_AND_ACTIVITY	17	-0.656156	-2.60262	8.62357e-06	3.55065e-05	9.8241e-06	18381	tags=100%, list=34%, signal=66%	AGO4/TNRC6C/CBFB/PTPN11/PML/RUNX1/TNRC6B/CCND2/TNRC6A/AGO1/CDK6/CCND1/AGO2/AGO3/SRC/CCND3	16	94.1176	VUB13_RPE_VS_WT_RPE
REACTOME_REGULATION_OF_RUNX1_EXPRESSION_AND_ACTIVITY	REACTOME_REGULATION_OF_RUNX1_EXPRESSION_AND_ACTIVITY	17	-0.594326	-1.66858	0.0175396	0.113728	0.0915446	21683	tags=100%, list=41%, signal=59%	CBFB/MOV10/TNRC6C/CCND2/AGO4/AGO1/PTPN11/AGO2/TNRC6B/TNRC6A/AGO3/RUNX1/CCND1/SRC/CCND3/CDK6	16	94.1176	VUB14_RPE_VS_WT_RPE
REACTOME_REGULATION_OF_RUNX2_EXPRESSION_AND_ACTIVITY	REACTOME_REGULATION_OF_RUNX2_EXPRESSION_AND_ACTIVITY	73	-0.47884	-2.83592	1e-10	2.08178e-09	5.75996e-10	25153	tags=99%, list=47%, signal=52%	DLX6/NKX3-2/NR3C1/PSMD10/MSX2/PSMA8/PSMC5/PSMB8/WWP1/PSMA3/PSMB5/UBA52/RUNX2/UBB/PSMB2/PSMB3/PSMC6/SEM1/PSMA5/PSMD6/PSMD8/HIVEP3/RPS27A/PSMD9/PSMF1/PSME1/PSMB1/STAT1/PPARGC1B/PPARGC1A/SKP1/CBFB/PSMD2/PSMC2/PSMA2/PSMD3/PSMD4/FBXW7/PSMB6/PSMB10/GSK3B/PSME3/SKP2/STUB1/PSME2/PSMB7/PSMA6/PSMC1/PSMA4/UBC/PSMA1/PSMD13/PSMC4/PSMD12/ESRRA/PSMD7/PSMD1/PSMD14/RBX1/PSMD11/CUL1/PSME4/PSMB4/SMURF1/PSMC3/ESR1/P…	72	98.6301	VUB13_RPE_VS_WT_RPE
REACTOME_REGULATION_OF_RUNX2_EXPRESSION_AND_ACTIVITY	REACTOME_REGULATION_OF_RUNX2_EXPRESSION_AND_ACTIVITY	73	-0.44907	-1.81562	0.000151201	0.00291973	0.00235021	26744	tags=99%, list=50%, signal=49%	PSMB11/PSMA8/PSMD4/PSMB8/PSMC5/PSMD10/PSMA5/STUB1/PSMD5/PPARGC1B/PSMB3/PSMB4/TWIST1/PSMD9/PSMB2/PSMD8/CBFB/PSMD6/PSMD3/UBC/DLX6/PSMC2/PSMD13/PSMF1/PSMA3/PSMB6/PSMA4/RPS27A/PSMC6/UBB/STAT1/WWP1/SEM1/PSMB5/PSMC1/PSMA2/PSMB7/UBA52/ESRRA/PSMB1/PSMD1/HIVEP3/PSMD12/MSX2/PSMA1/GSK3B/PSMD11/PSMD7/PSMC4/PSMD2/PSME1/FBXW7/CUL1/PSMA6/PSME3/PSMC3/PSMD14/RUNX2/RBX1/ESR1/SKP2/SMURF1/BMP2/PSME4/PPARGC1A/PSMA7/S…	72	98.6301	VUB14_RPE_VS_WT_RPE
REACTOME_REGULATION_OF_RUNX3_EXPRESSION_AND_ACTIVITY	REACTOME_REGULATION_OF_RUNX3_EXPRESSION_AND_ACTIVITY	55	-0.565518	-3.32857	1e-10	2.08178e-09	5.75996e-10	23243	tags=98%, list=44%, signal=56%	PSMC5/RUNX3/PSMB8/PSMA3/CDKN2A/PSMB5/UBA52/UBB/PSMB2/PSMB3/PSMC6/SEM1/PSMA5/PSMD6/PSMD8/RPS27A/PSMD9/PSMF1/PSME1/PSMB1/CBFB/PSMD2/PSMC2/PSMA2/PSMD3/PSMD4/PSMB6/EP300/PSMB10/PSME3/PSME2/PSMB7/PSMA6/PSMC1/PSMA4/UBC/PSMA1/PSMD13/PSMC4/PSMD12/PSMD7/PSMD1/MDM2/PSMD14/PSMD11/SMURF2/TGFB1/PSMB4/SMURF1/PSMC3/PSMD5/SRC/PSMB9/PSMA7	54	98.1818	VUB13_RPE_VS_WT_RPE
REACTOME_REGULATION_OF_RUNX3_EXPRESSION_AND_ACTIVITY	REACTOME_REGULATION_OF_RUNX3_EXPRESSION_AND_ACTIVITY	55	-0.551839	-2.11096	5.50995e-06	0.000202453	0.000162963	23973	tags=100%, list=45%, signal=55%	PSMB8/PSMC5/PSMD10/PSMA5/PSMD5/PSMB3/PSMB4/PSMD9/PSMB2/PSMD8/CBFB/PSMD6/PSMD3/UBC/PSMC2/PSMD13/PSMF1/PSMA3/PSMB6/PSMA4/RPS27A/PSMC6/UBB/SEM1/PSMB5/PSMC1/EP300/PSMA2/TGFB1/PSMB7/UBA52/PSMB1/PSMD1/PSMD12/PSMA1/PSMD11/PSMD7/PSMC4/PSMD2/PSME1/PSMA6/MDM2/PSME3/PSMC3/PSMD14/SMURF2/SMURF1/SRC/PSMA7/PSME2/PSMB10/RUNX3/CDKN2A/PSMB9	54	98.1818	VUB14_RPE_VS_WT_RPE
REACTOME_REGULATION_OF_TP53_ACTIVITY_THROUGH_ACETYLATION	REACTOME_REGULATION_OF_TP53_ACTIVITY_THROUGH_ACETYLATION	30	-0.599322	-2.91219	4.9058e-08	4.14712e-07	1.14745e-07	21424	tags=100%, list=40%, signal=60%	HDAC1/RBBP7/MEAF6/HDAC2/BRD7/PIN1/MAP2K6/CHD3/CHD4/KAT6A/ING2/PIP4K2C/BRPF1/EP300/AKT3/PML/RBBP4/BRD1/PIP4K2B/PIP4P1/GATAD2A/GATAD2B/AKT2/MBD3/AKT1/MTA2/ING5/BRPF3/PIP4K2A	29	96.6667	VUB13_RPE_VS_WT_RPE
REACTOME_REGULATION_OF_TP53_ACTIVITY_THROUGH_ACETYLATION	REACTOME_REGULATION_OF_TP53_ACTIVITY_THROUGH_ACETYLATION	30	-0.541223	-1.75519	0.00310897	0.0330977	0.0266417	24526	tags=100%, list=46%, signal=54%	MEAF6/HDAC2/BRD7/PML/KAT6A/HDAC1/TP53/GATAD2B/PIP4K2C/ING2/RBBP7/CHD4/AKT3/PIN1/EP300/MTA2/AKT1/BRD1/RBBP4/CHD3/PIP4K2B/PIP4P1/MBD3/GATAD2A/ING5/MAP2K6/BRPF3/AKT2/PIP4K2A	29	96.6667	VUB14_RPE_VS_WT_RPE
REACTOME_REGULATION_OF_TP53_ACTIVITY_THROUGH_METHYLATION	REACTOME_REGULATION_OF_TP53_ACTIVITY_THROUGH_METHYLATION	19	-0.599199	-2.47517	2.27283e-05	8.11336e-05	2.24485e-05	21424	tags=100%, list=40%, signal=60%	SMYD2/UBA52/UBB/RPS27A/MDM4/CHEK2/TTC5/ATM/EP300/KMT5A/EHMT1/EHMT2/PRMT5/UBC/MDM2/L3MBTL1/SETD9/JMY	18	94.7368	VUB13_RPE_VS_WT_RPE
REACTOME_REGULATION_OF_TP53_ACTIVITY_THROUGH_METHYLATION	REACTOME_REGULATION_OF_TP53_ACTIVITY_THROUGH_METHYLATION	19	-0.566504	-1.6473	0.0219925	0.13208	0.106317	23170	tags=100%, list=43%, signal=57%	EHMT2/SMYD2/UBC/TP53/KMT5A/RPS27A/UBB/EP300/PRMT5/UBA52/EHMT1/L3MBTL1/MDM2/TTC5/ATM/JMY/SETD9/CHEK2	18	94.7368	VUB14_RPE_VS_WT_RPE
REACTOME_REGULATION_OF_TP53_ACTIVITY_THROUGH_PHOSPHORYLATION	REACTOME_REGULATION_OF_TP53_ACTIVITY_THROUGH_PHOSPHORYLATION	92	-0.54129	-3.56205	1e-10	2.08178e-09	5.75996e-10	24556	tags=100%, list=46%, signal=54%	TAF1/CDK5R1/TAF9/TAF5/TAF7L/TP53/RAD50/DYRK2/CCNA2/NOC2L/PRKAB2/NBN/BRCA1/UBA52/RPA2/RPA1/TAF11/PRKAB1/TAF7/RHNO1/TBP/UBB/AURKA/RFC3/TOPBP1/BRIP1/MAPKAPK5/BLM/TPX2/NUAK1/PIN1/CSNK2A1/CSNK2B/RPS27A/MRE11/RAD17/RFC5/ATR/MDM4/RAD1/CHEK2/HUS1/RAD9B/WRN/RFC2/SUPT16H/PRKAA1/TAF4/CSNK2A2/SSRP1/TAF15/ATM/TAF2/STK11/RFC4/CDK2/ATRIP/CCNA1/TAF3/PRKAG1/TAF13/TAF12/PRKAG2/CHEK1/PRKAA2/UBC/RMI2/RMI1/TAF6/MDM2/…	91	98.913	VUB13_RPE_VS_WT_RPE
REACTOME_REGULATION_OF_TP53_ACTIVITY_THROUGH_PHOSPHORYLATION	REACTOME_REGULATION_OF_TP53_ACTIVITY_THROUGH_PHOSPHORYLATION	92	-0.420775	-1.74039	0.000142429	0.00278263	0.00223986	24834	tags=98%, list=46%, signal=52%	PRKAB2/TAF1/TAF5/TAF11/RAD9B/MDM4/PRKAB1/TBP/CDK5R1/TAF9B/DYRK2/PRKAG3/NUAK1/NBN/MAPKAPK5/RAD1/TAF4/UBC/NOC2L/RPA1/CSNK2A1/TAF7/TPX2/TP53/RFC5/SSRP1/CCNA1/TOPBP1/RFC2/RFC3/PRKAA1/RPS27A/UBB/STK11/PIN1/WRN/RHNO1/AURKA/RAD17/SUPT16H/HIPK2/RPA2/CSNK2B/TOP3A/CDK2/PRKAA2/UBA52/TAF15/CSNK2A2/TAF2/TAF13/TAF6/HIPK1/RAD9A/RBBP8/PLK3/TAF3/CCNA2/MRE11/MDM2/ATRIP/ATR/TAF12/RFC4/PRKAG2/KAT5/TAF10/BRIP1/BRCA1/…	90	97.8261	VUB14_RPE_VS_WT_RPE
REACTOME_RESOLUTION_OF_D_LOOP_STRUCTURES	REACTOME_RESOLUTION_OF_D_LOOP_STRUCTURES	34	-0.60109	-3.04621	8.36315e-09	8.78723e-08	2.43129e-08	21332	tags=100%, list=40%, signal=60%	XRCC2/NBN/BRCA1/EME1/RAD51AP1/BRIP1/BLM/RAD51C/MRE11/PALB2/WRN/XRCC3/ATM/SPIDR/BRCA2/RMI2/RMI1/TOP3A/BARD1/RAD51D/DNA2/EXO1/RBBP8/RAD51B/RTEL1/EME2/RAD51/KAT5/SLX4/MUS81/SLX1B/GEN1/SLX1A	33	97.0588	VUB13_RPE_VS_WT_RPE
REACTOME_RESOLUTION_OF_D_LOOP_STRUCTURES	REACTOME_RESOLUTION_OF_D_LOOP_STRUCTURES	34	-0.595995	-2.01079	0.000102873	0.00210155	0.00169163	21604	tags=68%, list=40%, signal=40%	MRE11/XRCC2/KAT5/MUS81/BRIP1/BRCA1/RMI1/XRCC3/RMI2/RAD51/ATM/RAD51C/SLX4/BLM/DNA2/BARD1/SLX1A/RAD51B/RAD50/BRCA2/SLX1B/EXO1/GEN1	23	67.6471	VUB14_RPE_VS_WT_RPE
REACTOME_RESOLUTION_OF_D_LOOP_STRUCTURES_THROUGH_SYNTHESIS_DEPENDENT_STRAND_ANNEALING_SDSA	REACTOME_RESOLUTION_OF_D_LOOP_STRUCTURES_THROUGH_SYNTHESIS_DEPENDENT_STRAND_ANNEALING_SDSA	26	-0.601	-2.73559	4.20199e-07	2.5892e-06	7.16391e-07	21332	tags=100%, list=40%, signal=60%	XRCC2/NBN/BRCA1/RAD51AP1/BRIP1/BLM/RAD51C/MRE11/PALB2/WRN/XRCC3/ATM/BRCA2/RMI2/RMI1/TOP3A/BARD1/RAD51D/DNA2/EXO1/RBBP8/RAD51B/RTEL1/RAD51/KAT5	25	96.1538	VUB13_RPE_VS_WT_RPE
REACTOME_RESOLUTION_OF_D_LOOP_STRUCTURES_THROUGH_SYNTHESIS_DEPENDENT_STRAND_ANNEALING_SDSA	REACTOME_RESOLUTION_OF_D_LOOP_STRUCTURES_THROUGH_SYNTHESIS_DEPENDENT_STRAND_ANNEALING_SDSA	26	-0.595906	-1.86749	0.000811307	0.0112878	0.00908601	21604	tags=69%, list=40%, signal=41%	MRE11/XRCC2/KAT5/BRIP1/BRCA1/RMI1/XRCC3/RMI2/RAD51/ATM/RAD51C/BLM/DNA2/BARD1/RAD51B/RAD50/BRCA2/EXO1	18	69.2308	VUB14_RPE_VS_WT_RPE
REACTOME_RESPIRATORY_ELECTRON_TRANSPORT	REACTOME_RESPIRATORY_ELECTRON_TRANSPORT	103	-0.492774	-3.31408	1e-10	2.08178e-09	5.75996e-10	25154	tags=99%, list=47%, signal=53%	SCO2/NDUFA1/COX7B/MT-ND2/MT-ND1/COX6C/UQCRQ/NDUFA9/NDUFB6/NDUFB9/NDUFA4/TACO1/MT-ND6/COX4I1/COX6A1/NDUFAB1/NDUFAF5/NDUFV2/NDUFA8/UQCR11/TMEM126B/NDUFA5/NDUFC1/UQCR10/NDUFS6/ETFB/NDUFB4/COX7A2L/COX8A/MT-CO2/NDUFA2/COX11/UQCRC2/NDUFS5/MT-CO1/NDUFS1/NDUFB7/MT-ND4/NDUFS4/COX7C/COX20/NDUFS8/NDUFAF7/NDUFB5/SDHD/NDUFAF4/NDUFA3/COQ10B/COX16/UQCRC1/MT-CO3/ETFDH/TMEM186/COX5B/NUBPL/SCO1/SDHA/MT-ND3/TIMMDC1…	102	99.0291	VUB13_RPE_VS_WT_RPE
REACTOME_RESPIRATORY_ELECTRON_TRANSPORT	REACTOME_RESPIRATORY_ELECTRON_TRANSPORT	103	-0.436925	-1.86447	9.58904e-06	0.000331605	0.000266923	25286	tags=97%, list=47%, signal=51%	NDUFB11/NDUFA1/NDUFA9/NDUFA4/NDUFA8/NDUFAF4/NDUFAF5/MT-ND6/UQCRC1/NDUFB9/ACAD9/UQCR11/TACO1/NDUFB6/COX6B1/NDUFA3/COX6C/COX4I1/NDUFS2/TMEM186/SDHD/NDUFS5/TMEM126B/NDUFB10/CYC1/NDUFAF1/NDUFV2/NDUFA6/NDUFB8/COX6A1/NDUFAF2/UQCRC2/NDUFC1/NDUFS6/COX11/UQCR10/NDUFB3/NDUFB7/NDUFS3/SDHB/ETFDH/NDUFAF3/NDUFC2/NDUFAB1/UQCRFS1/NDUFA12/NDUFS8/NDUFAF7/SCO1/CYCS/NDUFV1/NDUFS1/MT-CO3/ETFA/NDUFA5/MT-ND3/COX14/NDUF…	100	97.0874	VUB14_RPE_VS_WT_RPE
REACTOME_RESPONSE_OF_EIF2AK4_GCN2_TO_AMINO_ACID_DEFICIENCY	REACTOME_RESPONSE_OF_EIF2AK4_GCN2_TO_AMINO_ACID_DEFICIENCY	101	-0.514602	-3.42142	1e-10	2.08178e-09	5.75996e-10	24320	tags=99%, list=46%, signal=54%	RPS26/RPL39/RPL36A/RPS4X/CEBPG/RPL22L1/RPL26L1/RPS15A/RPLP2/RPS10/RPS15/RPL10/RPL17/RPS3A/RPS24/RPS17/ATF3/RPS6/RPS5/RPL11/RPL10A/RPL38/RPL35/IMPACT/RPL5/RPL31/RPL8/RPS27/RPL41/RPS25/UBA52/RPS3/EIF2S1/EIF2S3/RPL23/RPS21/RPL29/RPL14/FAU/RPS11/RPL6/RPL34/RPS14/RPS18/RPS7/RPL7A/RPL24/RPS8/RPS13/RPL27/TRIB3/RPL12/RPL21/EIF2AK4/RPS23/RPS27A/RPS27L/RPS12/RPS28/RPL32/RPL35A/RPL37/RPL19/RPL30/RPL3/RPL4/R…	100	99.0099	VUB13_RPE_VS_WT_RPE
REACTOME_RESPONSE_OF_EIF2AK4_GCN2_TO_AMINO_ACID_DEFICIENCY	REACTOME_RESPONSE_OF_EIF2AK4_GCN2_TO_AMINO_ACID_DEFICIENCY	101	-0.365757	-1.55144	0.00171505	0.0210542	0.0169474	26019	tags=95%, list=49%, signal=49%	RPS4Y2/RPS4X/RPL10A/RPS15A/RPL6/RPS11/CEBPG/RPL8/TRIB3/RPS25/RPL10/RPL12/RPS8/RPL17/RPS27L/RPL37/RPS15/RPL35/RPS10/RPS21/RPL7A/RPL34/RPL9/RPL23/RPL22/RPSA/RPS19/RPL11/EIF2S1/RPL36/RPS6/RPL31/RPL13A/RPL5/RPL14/RPS18/RPL35A/EIF2S3/RPS3/RPL30/RPL38/RPL4/RPL3L/RPS23/RPLP2/RPS14/RPL18A/RPL24/FAU/RPL7/RPL18/RPL26/RPL23A/RPL13/RPL19/GCN1/RPS27A/ATF4/RPS7/RPS3A/RPS16/EIF2S2/RPS13/RPL3/RPL36AL/EIF2AK4/RPS…	96	95.0495	VUB14_RPE_VS_WT_RPE
REACTOME_RETROGRADE_TRANSPORT_AT_THE_TRANS_GOLGI_NETWORK	REACTOME_RETROGRADE_TRANSPORT_AT_THE_TRANS_GOLGI_NETWORK	49	-0.476981	-2.63549	9.86846e-08	7.61941e-07	2.10818e-07	22472	tags=98%, list=42%, signal=57%	ARFRP1/VAMP4/RAB9A/COG1/VPS54/NAPB/NAA30/STX6/ARL1/STX16/M6PR/COG6/SCOC/VPS53/TGOLN2/COG3/VPS52/COG4/COG2/TMF1/NAPG/COG8/VTI1A/RGP1/NAA35/COG5/SYS1/IGF2R/GOLGA4/RABEPK/VAMP3/NAA38/GCC2/RAB6A/VPS51/PLIN3/RAB43/ARFIP2/NSF/GCC1/COG7/STX10/NAPA/USP6NL/GOLGA1/RHOBTB3/RIC1/RAB6B	48	97.9592	VUB13_RPE_VS_WT_RPE
REACTOME_RETROGRADE_TRANSPORT_AT_THE_TRANS_GOLGI_NETWORK	REACTOME_RETROGRADE_TRANSPORT_AT_THE_TRANS_GOLGI_NETWORK	49	-0.460837	-1.72359	0.00167702	0.0207316	0.0166878	24347	tags=98%, list=46%, signal=53%	VAMP4/COG1/NAA30/COG8/STX6/ARFRP1/RAB9A/ARL1/TGOLN2/NAPB/COG4/RAB43/COG2/M6PR/PLIN3/RGP1/COG3/SYS1/VPS54/COG5/VPS51/NAA35/TMF1/VPS53/NAPG/COG6/RABEPK/STX16/SCOC/GCC1/VPS52/NAA38/IGF2R/VAMP3/RAB6A/NAPA/VTI1A/ARFIP2/GOLGA4/GCC2/COG7/NSF/USP6NL/STX10/RAB6B/RIC1/GOLGA1/RHOBTB3	48	97.9592	VUB14_RPE_VS_WT_RPE
REACTOME_RHOBTB2_GTPASE_CYCLE	REACTOME_RHOBTB2_GTPASE_CYCLE	23	-0.601996	-2.59501	5.57534e-06	2.43273e-05	6.73099e-06	21277	tags=100%, list=40%, signal=60%	RBMX/TWF1/HSP90AA1/TMOD3/CUL3/STK38/HSP90AB1/CDC37/MYO6/SRRM1/ACTG1/MSI2/DDX39B/PHIP/HNRNPC/TRA2B/CCT2/RHOBTB2/CCT6A/DBN1/TXNL1/ACTN1	22	95.6522	VUB13_RPE_VS_WT_RPE
REACTOME_RHOBTB2_GTPASE_CYCLE	REACTOME_RHOBTB2_GTPASE_CYCLE	23	-0.580329	-1.74705	0.00582546	0.0518025	0.041698	22434	tags=100%, list=42%, signal=58%	DBN1/CDC37/TWF1/CCT7/TMOD3/MSI2/MYO6/TXNL1/DDX39B/SRRM1/HSP90AB1/ACTG1/CUL3/PHIP/STK38/HNRNPC/TRA2B/RHOBTB2/HSP90AA1/CCT6A/CCT2/ACTN1	22	95.6522	VUB14_RPE_VS_WT_RPE
REACTOME_RHOBTB_GTPASE_CYCLE	REACTOME_RHOBTB_GTPASE_CYCLE	35	-0.602132	-3.08955	3.91799e-09	4.54548e-08	1.25767e-08	21277	tags=100%, list=40%, signal=60%	RBMX/SPEN/RNF20/COPS4/TWF1/PDE5A/ROCK2/HSP90AA1/RHOBTB1/ROCK1/TMOD3/COPS2/CUL3/STK38/CPSF7/HSP90AB1/RBBP6/CDC37/MYO6/SRRM1/GPS1/ACTG1/MSI2/DDX39B/PHIP/HNRNPC/TRA2B/CCT2/RHOBTB2/CCT6A/DBN1/VIM/TXNL1/ACTN1	34	97.1429	VUB13_RPE_VS_WT_RPE
REACTOME_RHOBTB_GTPASE_CYCLE	REACTOME_RHOBTB_GTPASE_CYCLE	35	-0.459191	-1.55877	0.0219747	0.13208	0.106317	23767	tags=97%, list=44%, signal=54%	SPEN/GPS1/COPS4/COPS2/RBMX/ROCK2/RNF20/DBN1/CPSF7/CDC37/TWF1/CCT7/ROCK1/TMOD3/MSI2/MYO6/TXNL1/DDX39B/SRRM1/RBBP6/HSP90AB1/ACTG1/CUL3/PHIP/RHOBTB1/STK38/HNRNPC/TRA2B/RHOBTB2/HSP90AA1/CCT6A/CCT2/VIM/ACTN1	34	97.1429	VUB14_RPE_VS_WT_RPE
REACTOME_RHOB_GTPASE_CYCLE	REACTOME_RHOB_GTPASE_CYCLE	70	-0.557374	-3.34776	1e-10	2.08178e-09	5.75996e-10	23686	tags=100%, list=44%, signal=56%	ARHGAP26/VANGL1/CAV1/MCF2/OPHN1/PIK3R1/IQGAP3/STARD13/TJP2/ROCK2/PKN1/MYO9A/ARHGEF2/ARHGAP32/ROCK1/ANLN/ARHGAP21/STK10/RACGAP1/ARHGEF25/ARHGEF5/PREX1/FLOT1/STARD8/ARHGEF11/ERBIN/ARHGEF3/MCAM/PKN2/ARHGEF28/ARHGAP5/ARHGEF12/JUP/DIAPH1/STOM/ARHGEF10/DIAPH3/VAMP3/ECT2/AKAP13/PKN3/ARHGAP35/FLOT2/ARHGEF1/PIK3R2/ARHGAP1/SOWAHC/DEPDC1B/DAAM1/BCR/RTKN/ARHGEF10L/VAV2/ARHGAP39/TFRC/MYO9B/NET1/RHPN2/RHOB/MCF…	69	98.5714	VUB13_RPE_VS_WT_RPE
REACTOME_RHOB_GTPASE_CYCLE	REACTOME_RHOB_GTPASE_CYCLE	70	-0.458844	-1.84864	0.000199193	0.00364681	0.00293547	24600	tags=97%, list=46%, signal=52%	IQGAP3/ARHGEF11/ARHGAP26/VANGL1/STARD13/OPHN1/ARHGAP35/ROCK2/CIT/PIK3R1/PREX1/ARHGEF1/STK10/ARHGEF25/MCAM/FLOT1/PKN3/STARD8/ACTC1/MYO9A/RACGAP1/PKN1/ROCK1/ARHGAP5/RHOB/ARHGAP32/SOWAHC/VAMP3/ARHGAP21/PKN2/DIAPH1/ARHGEF10/ANLN/RTKN/ARHGEF17/ERBIN/FLOT2/ARHGEF12/MYO9B/JUP/BCR/VAV2/ARHGEF28/PIK3R2/AKAP13/ARHGEF5/TFRC/ARHGAP1/ECT2/TJP2/ARHGEF3/DAAM1/SLK/MCF2L/ARHGEF10L/NET1/DEPDC1B/SNAP23/STOM/DIAPH3/…	68	97.1429	VUB14_RPE_VS_WT_RPE
REACTOME_RHOC_GTPASE_CYCLE	REACTOME_RHOC_GTPASE_CYCLE	74	-0.557415	-3.36555	1e-10	2.08178e-09	5.75996e-10	23686	tags=100%, list=44%, signal=56%	ARHGAP26/VANGL1/CAV1/LBR/MCF2/RHOC/OPHN1/PIK3R1/ACBD5/IQGAP3/FMNL3/STARD13/TJP2/ROCK2/PKN1/VAPB/ARHGAP32/RHOA/IQGAP1/ROCK1/ANLN/MACO1/ARHGAP21/STK10/RACGAP1/ARHGEF25/ARHGEF5/PREX1/FLOT1/ARHGEF11/ERBIN/MCAM/PKN2/ARHGEF28/ARHGAP5/ARHGEF12/JUP/DIAPH1/CCDC187/STOM/ARHGEF10/C1QBP/TMPO/DIAPH3/VAMP3/ARHGEF40/AKAP13/PKN3/ARHGAP35/FLOT2/ARHGDIA/ARHGEF1/ARHGAP1/ABCD3/DEPDC1B/DAAM1/LMAN1/BCR/RTKN/ARHGEF10L/…	73	98.6486	VUB13_RPE_VS_WT_RPE
REACTOME_RHOC_GTPASE_CYCLE	REACTOME_RHOC_GTPASE_CYCLE	74	-0.436503	-1.78398	0.000491593	0.00767262	0.00617601	24784	tags=97%, list=46%, signal=52%	FMNL3/IQGAP3/ARHGEF40/ARHGEF11/ARHGAP26/VANGL1/RHOC/STARD13/OPHN1/LBR/ARHGAP35/ROCK2/CIT/PIK3R1/PREX1/ARHGEF1/MACO1/ARHGDIA/STK10/ACBD5/TMPO/ARHGEF25/MCAM/FLOT1/PKN3/RHOA/RACGAP1/PKN1/LMAN1/ROCK1/ARHGAP5/ARHGAP32/VAMP3/VAPB/ARHGAP21/PKN2/DIAPH1/ARHGEF10/ANLN/RTKN/C1QBP/ARHGEF17/ERBIN/FLOT2/ARHGEF12/MYO9B/JUP/BCR/STX5/IQGAP1/VAV2/ARHGEF28/AKAP13/ARHGEF5/TFRC/ARHGAP1/TJP2/DAAM1/ABCD3/SLK/MCF2L/ARHG…	72	97.2973	VUB14_RPE_VS_WT_RPE
REACTOME_RHOD_GTPASE_CYCLE	REACTOME_RHOD_GTPASE_CYCLE	53	-0.529465	-3.10036	3.00679e-10	5.25304e-09	1.45344e-09	25166	tags=100%, list=47%, signal=53%	ARHGAP26/VANGL1/MOSPD2/CAV1/LBR/VRK2/STBD1/AKAP12/HINT2/PIK3R1/LMNB1/ARHGAP12/DIAPH2/LEMD3/STEAP3/VAPB/ARHGAP32/ARHGAP21/PGRMC2/RACGAP1/ARHGAP17/ADD3/MCAM/ARHGAP5/ESYT1/EMD/DIAPH1/PAK5/TMPO/DIAPH3/VAMP3/PLXNA1/WHAMM/ARHGAP35/SLC4A7/TOR1AIP1/PIK3R2/RAB7A/ANKFY1/ARHGAP1/DEPDC1B/LMAN1/PAK6/ARHGAP39/RHOD/EFHD2/DBN1/CAPZB/PLXNB1/CPNE8/ACTN1/FILIP1	52	98.1132	VUB13_RPE_VS_WT_RPE
REACTOME_RHOD_GTPASE_CYCLE	REACTOME_RHOD_GTPASE_CYCLE	53	-0.470527	-1.78387	0.000554141	0.00835316	0.00672381	25075	tags=98%, list=47%, signal=52%	GOLGA8R/ARHGAP26/PAK6/VANGL1/HINT2/STBD1/LBR/EMD/CPNE8/ESYT1/MOSPD2/ARHGAP35/RHOD/PIK3R1/DIAPH2/LEMD3/PGRMC2/DBN1/TMPO/ARHGAP17/AKAP12/MCAM/ARHGAP12/RACGAP1/LMAN1/PLXNA1/ARHGAP5/ARHGAP32/TOR1AIP1/PAK5/VAMP3/VAPB/VRK2/ANKFY1/ARHGAP21/DIAPH1/STEAP3/WHAMM/PLXNB1/RAB7A/LMNB1/PIK3R2/EFHD2/SLC4A7/ARHGAP1/ADD3/DEPDC1B/CAPZB/DIAPH3/CAV1/ACTN1/FILIP1	52	98.1132	VUB14_RPE_VS_WT_RPE
REACTOME_RHOH_GTPASE_CYCLE	REACTOME_RHOH_GTPASE_CYCLE	37	-0.551391	-2.85946	3.57842e-08	3.16307e-07	8.75173e-08	23987	tags=100%, list=45%, signal=55%	VANGL1/CAV1/WDR11/LCK/ROCK2/NIPSNAP2/PAK2/MTR/LAMTOR1/DBT/TUBA1B/ROCK1/OSBPL11/FAM91A1/UACA/SLC1A5/PAK1/JUP/PAK5/STOM/VAMP3/RALGAPA1/SLC4A7/ARHGDIA/CSK/RAB7A/NSFL1C/VCP/PAK6/TFRC/PAK4/DBN1/RHOH/ARHGDIG/TMEM59/ZAP70	36	97.2973	VUB13_RPE_VS_WT_RPE
REACTOME_RHOH_GTPASE_CYCLE	REACTOME_RHOH_GTPASE_CYCLE	37	-0.554763	-1.87553	0.000484398	0.00758269	0.00610363	23807	tags=100%, list=45%, signal=55%	VANGL1/CSK/TUBA1B/ROCK2/NIPSNAP2/PAK2/ARHGDIB/DBN1/ARHGDIA/SLC1A5/WDR11/MTR/ROCK1/FAM91A1/PAK5/VAMP3/LAMTOR1/PAK1/OSBPL11/JUP/VCP/RAB7A/DBT/NSFL1C/SLC4A7/RALGAPA1/TFRC/PAK4/LCK/UACA/TMEM59/STOM/CAV1/RHOH/ZAP70/ARHGDIG	36	97.2973	VUB14_RPE_VS_WT_RPE
REACTOME_RHOJ_GTPASE_CYCLE	REACTOME_RHOJ_GTPASE_CYCLE	55	-0.476871	-2.8068	1.3488e-08	1.34729e-07	3.72774e-08	23526	tags=98%, list=44%, signal=55%	ARHGAP26/VANGL1/CAV1/DOCK8/OPHN1/OCRL/PAK3/PIK3R1/IQGAP3/FMNL3/NIPSNAP2/STEAP3/PAK2/LAMTOR1/ARHGAP32/GIT2/ARHGAP21/WASL/ARHGEF7/PREX1/CDC42/CDC42BPB/MPP7/FNBP1L/SLC1A5/CDC42BPA/ARHGAP5/PAK1/GIT1/JUP/STOM/TRIO/TMPO/DIAPH3/VAMP3/WIPF2/FNBP1/ARHGAP35/SLC4A7/PIK3R2/RAB7A/ARL13B/GJA1/ARHGAP1/DEPDC1B/WWP2/TFRC/PAK4/SNAP23/SYDE1/CPNE8/RHOJ/SCRIB/CDC42EP1	54	98.1818	VUB13_RPE_VS_WT_RPE
REACTOME_RHOJ_GTPASE_CYCLE	REACTOME_RHOJ_GTPASE_CYCLE	55	-0.470193	-1.79864	0.000435137	0.00689314	0.00554858	24942	tags=98%, list=47%, signal=52%	WAS/FMNL3/IQGAP3/ARHGAP26/VANGL1/OPHN1/OCRL/CPNE8/ARHGAP35/NIPSNAP2/GIT1/PAK2/PIK3R1/PREX1/GIT2/ARHGEF7/SLC1A5/CDC42/TMPO/CDC42BPB/MPP7/FNBP1/TRIO/ARHGAP5/ARHGAP32/VAMP3/LAMTOR1/FNBP1L/PAK1/ARHGAP21/CDC42BPA/WWP2/WASL/STEAP3/WIPF2/GJA1/JUP/RAB7A/PIK3R2/SLC4A7/TFRC/ARHGAP1/PAK4/DOCK8/SCRIB/DEPDC1B/CDC42EP1/SNAP23/STOM/DIAPH3/ARL13B/CAV1/SYDE1/RHOJ	54	98.1818	VUB14_RPE_VS_WT_RPE
REACTOME_RHOQ_GTPASE_CYCLE	REACTOME_RHOQ_GTPASE_CYCLE	59	-0.560257	-3.3357	1e-10	2.08178e-09	5.75996e-10	23526	tags=100%, list=44%, signal=56%	VANGL1/CFTR/CAV1/GOPC/OPHN1/IQGAP3/STEAP3/PAK2/LAMTOR1/ARHGAP32/IQGAP1/GIT2/ITSN1/ARHGAP21/TRIP10/WASL/ARHGEF7/PREX1/CDC42/ARHGAP17/CDC42BPB/MPP7/SLC1A5/CDC42BPA/PLEKHG3/ARHGAP5/PAK1/GIT1/JUP/STOM/DIAPH3/VAMP3/FNBP1/ARHGAP35/CDC42EP3/SLC4A7/SRGAP2/RAB7A/ARHGEF9/ARL13B/GJA1/OBSCN/RHOQ/ARHGAP1/CDC42EP4/DEPDC1B/WWP2/CDC42EP2/TFRC/ARHGAP33/PAK4/SNAP23/SYDE1/CPNE8/GFOD1/DLC1/SCRIB/CDC42EP1	58	98.3051	VUB13_RPE_VS_WT_RPE
REACTOME_RHOQ_GTPASE_CYCLE	REACTOME_RHOQ_GTPASE_CYCLE	59	-0.540131	-2.09627	9.97358e-06	0.000340453	0.000274045	24600	tags=100%, list=46%, signal=54%	ARHGAP26/VANGL1/ARHGEF9/OPHN1/GOPC/CPNE8/ARHGAP35/GIT1/PAK2/TRIP10/PREX1/GIT2/SRGAP2/ARHGEF7/SLC1A5/CDC42/ARHGAP17/CDC42BPB/MPP7/FNBP1/OBSCN/ARHGAP5/ARHGAP32/ARHGAP33/VAMP3/LAMTOR1/PAK1/ARHGAP21/CFTR/CDC42BPA/WWP2/WASL/CDC42EP3/STEAP3/ITSN1/GJA1/JUP/PLEKHG3/RAB7A/IQGAP1/SLC4A7/RHOQ/TFRC/ARHGAP1/PAK4/SCRIB/GFOD1/DEPDC1B/CDC42EP1/SNAP23/STOM/CDC42EP4/DIAPH3/ARL13B/CAV1/SYDE1/DLC1/CDC42EP2	58	98.3051	VUB14_RPE_VS_WT_RPE
REACTOME_RHOV_GTPASE_CYCLE	REACTOME_RHOV_GTPASE_CYCLE	37	-0.565833	-2.93435	1.11692e-08	1.13346e-07	3.1361e-08	23216	tags=100%, list=43%, signal=57%	USP9X/PIK3R1/ARHGAP12/CEP97/PAK2/MYO9A/NCK1/IQGAP1/NCK2/CLTC/DST/GIT2/SH3RF1/WASL/ARHGEF7/CDC42/PAK1/GIT1/TPM3/SPTAN1/MAP3K11/DLG5/SPTBN1/DEPDC1B/PEAK1/PAK6/CCP110/PARD6B/PAK4/EPHA2/ZNF512B/RHOV/TXNL1/WDR6/TPM4/PARD6A	36	97.2973	VUB13_RPE_VS_WT_RPE
REACTOME_RHOV_GTPASE_CYCLE	REACTOME_RHOV_GTPASE_CYCLE	37	-0.54446	-1.8407	0.000664103	0.00967981	0.00779169	24357	tags=100%, list=46%, signal=54%	PAK6/VANGL1/GIT1/PAK2/TPM3/PIK3R1/GIT2/SH3RF1/ARHGEF7/CLTC/CEP97/CDC42/USP9X/ARHGAP12/NCK2/MYO9A/MAP3K11/NCK1/PARD6A/DST/PAK1/TXNL1/SPTAN1/WDR6/WASL/EPHA2/IQGAP1/DLG5/PEAK1/ZNF512B/PAK4/PARD6B/SPTBN1/CCP110/DEPDC1B/TPM4	36	97.2973	VUB14_RPE_VS_WT_RPE
REACTOME_RHO_GTPASES_ACTIVATE_CIT	REACTOME_RHO_GTPASES_ACTIVATE_CIT	19	-0.556841	-2.3002	8.52942e-05	0.000247692	6.85326e-05	23686	tags=100%, list=44%, signal=56%	KIF14/RHOC/MYL12B/RHOA/PPP1CB/PRC1/CDKN1B/MYL6/MYH14/PPP1R12A/MYH10/RAC1/DLG4/PPP1R12B/RHOB/MYH9/MYL9/MYH11	18	94.7368	VUB13_RPE_VS_WT_RPE
REACTOME_RHO_GTPASES_ACTIVATE_CIT	REACTOME_RHO_GTPASES_ACTIVATE_CIT	19	-0.555961	-1.61665	0.0293745	0.159124	0.128086	23733	tags=100%, list=44%, signal=56%	CIT/MYH14/RAC1/KIF14/RHOA/DLG4/RHOB/PPP1R12B/CDKN1B/PRC1/MYL12B/PPP1R12A/PPP1CB/MYL6/MYH10/MYH9/MYL9/MYH11	18	94.7368	VUB14_RPE_VS_WT_RPE
REACTOME_RHO_GTPASES_ACTIVATE_PKNS	REACTOME_RHO_GTPASES_ACTIVATE_PKNS	88	0.470123	1.88519	1.41013e-07	1.04009e-06	2.87778e-07	21130	tags=62%, list=40%, signal=38%	KLK2/H2AC14/H2AC20/H2AC4/H2AC6/H2AC7/H2AC8/H2AJ/H2AX/H2AZ1/H2AZ2/H2BC1/H2BC10/H2BC11/H2BC12/H2BC13/H2BC14/H2BC15/H2BC17/H2BC21/H2BC3/H2BC4/H2BC5/H2BC6/H2BC7/H2BC8/H2BC9/H3-3A/H3-3B/H3C1/H3C10/H3C11/H3C12/H3C13/H3C14/H3C15/H3C2/H3C3/H3C4/H3C6/H3C7/H3C8/H4C1/H4C11/H4C12/H4C13/H4C14/H4C15/H4C2/H4C3/H4C4/H4C5/H4C6/H4C8/H4C9	55	62.5	VUB13_RPE_VS_WT_RPE
REACTOME_RHO_GTPASES_ACTIVATE_PKNS	REACTOME_RHO_GTPASES_ACTIVATE_PKNS	88	0.777104	2.42532	1e-10	6.78333e-09	5.46019e-09	7087	tags=51%, list=13%, signal=44%	H3-3B/H2AZ2/H2BC5/H3-3A/H2AC6/H2BC4/H2BC21/H2AZ1/H2BC11/H4C5/H2AC8/H2BC15/H2AC20/H3C12/H2AX/H2AJ/H4C8/H2BC6/H2BC8/H3C6/H2BC12/H4C3/H2AC7/H4C6/H2BC3/H2BC14/H4C13/H4C4/H3C2/H3C11/H2BC9/H3C1/H2BC7/H2BC10/H2BC17/H4C1/H3C4/H2AC14/H3C10/H2AC4/H2BC13/H3C3/H4C9/H4C2/H3C7	45	51.1364	VUB14_RPE_VS_WT_RPE
REACTOME_RHO_GTPASES_ACTIVATE_ROCKS	REACTOME_RHO_GTPASES_ACTIVATE_ROCKS	19	-0.606314	-2.50456	1.708e-05	6.35399e-05	1.75805e-05	21044	tags=100%, list=39%, signal=61%	ROCK2/MYL12B/RHOA/PPP1CB/ROCK1/MYL6/MYH14/PAK1/PPP1R12A/MYH10/LIMK2/PPP1R12B/RHOB/CFL1/MYH9/LIMK1/MYL9/MYH11	18	94.7368	VUB13_RPE_VS_WT_RPE
REACTOME_RHO_GTPASES_ACTIVATE_ROCKS	REACTOME_RHO_GTPASES_ACTIVATE_ROCKS	19	-0.555961	-1.61665	0.0293745	0.159124	0.128086	23733	tags=100%, list=44%, signal=56%	ROCK2/MYH14/RHOA/ROCK1/RHOB/PPP1R12B/LIMK1/LIMK2/PAK1/MYL12B/PPP1R12A/PPP1CB/MYL6/MYH10/CFL1/MYH9/MYL9/MYH11	18	94.7368	VUB14_RPE_VS_WT_RPE
REACTOME_RMTS_METHYLATE_HISTONE_ARGININES	REACTOME_RMTS_METHYLATE_HISTONE_ARGININES	74	0.473726	1.86147	8.14807e-07	4.58908e-06	1.26973e-06	21130	tags=59%, list=40%, signal=36%	H2AC1/H2AC11/H2AC12/H2AC13/H2AC14/H2AC15/H2AC16/H2AC17/H2AC20/H2AC21/H2AC4/H2AC6/H2AC7/H2AC8/H2AJ/H2AX/H2AZ1/H2AZ2/H3C1/H3C10/H3C11/H3C12/H3C13/H3C14/H3C15/H3C2/H3C3/H3C4/H3C6/H3C7/H3C8/H4C1/H4C11/H4C12/H4C13/H4C14/H4C15/H4C2/H4C3/H4C4/H4C5/H4C6/H4C8/H4C9	44	59.4595	VUB13_RPE_VS_WT_RPE
REACTOME_RMTS_METHYLATE_HISTONE_ARGININES	REACTOME_RMTS_METHYLATE_HISTONE_ARGININES	74	0.772439	2.36183	1e-10	6.78333e-09	5.46019e-09	7087	tags=47%, list=13%, signal=41%	H2AZ2/H2AC6/H2AZ1/H4C5/H2AC8/H2AC20/H3C12/H2AX/H2AJ/H4C8/H3C6/H4C3/H2AC12/H2AC7/H4C6/H2AC11/H2AC16/H2AC17/H2AC21/H4C13/H4C4/H3C2/H3C11/H3C1/H2AC15/H4C1/H3C4/H2AC14/H3C10/H2AC13/H2AC4/H3C3/H4C9/H4C2/H3C7	35	47.2973	VUB14_RPE_VS_WT_RPE
REACTOME_RNA_POLYMERASE_III_TRANSCRIPTION	REACTOME_RNA_POLYMERASE_III_TRANSCRIPTION	41	-0.574867	-3.14999	5.48056e-10	9.00955e-09	2.49281e-09	22736	tags=100%, list=43%, signal=57%	POLR3C/SNAPC5/POLR2K/SNAPC3/POLR3G/TBP/GTF3C3/GTF3C2/CRCP/GTF3C5/GTF3C4/POLR3A/POU2F1/SSB/POLR3F/BDP1/POLR1C/POLR3E/POLR3D/GTF3A/POLR1D/POLR2F/SNAPC4/POLR2H/POLR3GL/GTF3C1/BRF2/NFIA/POLR3K/ZNF143/SNAPC1/POLR3B/NFIC/BRF1/NFIB/POLR2L/POLR2E/POLR3H/SNAPC2/NFIX	40	97.561	VUB13_RPE_VS_WT_RPE
REACTOME_RNA_POLYMERASE_III_TRANSCRIPTION	REACTOME_RNA_POLYMERASE_III_TRANSCRIPTION	41	-0.465884	-1.6403	0.00368312	0.0374757	0.0301658	24639	tags=98%, list=46%, signal=53%	POLR3GL/POU2F1/POLR2H/NFIC/SNAPC3/SNAPC4/TBP/POLR3F/CRCP/POLR2K/GTF3C5/BRF2/GTF3C2/POLR3A/GTF3C6/GTF3C1/POLR3E/SNAPC5/GTF3C4/POLR1D/GTF3C3/POLR2F/ZNF143/NFIA/POLR3D/GTF3A/SSB/POLR2L/BDP1/POLR1C/POLR2E/BRF1/POLR3H/SNAPC2/NFIB/SNAPC1/POLR3G/POLR3B/POLR3K/NFIX	40	97.561	VUB14_RPE_VS_WT_RPE
REACTOME_RNA_POLYMERASE_III_TRANSCRIPTION_INITIATION_FROM_TYPE_3_PROMOTER	REACTOME_RNA_POLYMERASE_III_TRANSCRIPTION_INITIATION_FROM_TYPE_3_PROMOTER	28	-0.597071	-2.82428	1.91678e-07	1.33145e-06	3.68393e-07	21543	tags=100%, list=40%, signal=60%	SNAPC5/POLR2K/SNAPC3/POLR3G/TBP/CRCP/POLR3A/POU2F1/POLR3F/BDP1/POLR1C/POLR3E/POLR3D/POLR1D/POLR2F/SNAPC4/POLR2H/POLR3GL/BRF2/POLR3K/ZNF143/SNAPC1/POLR3B/POLR2L/POLR2E/POLR3H/SNAPC2	27	96.4286	VUB13_RPE_VS_WT_RPE
REACTOME_RNA_POLYMERASE_III_TRANSCRIPTION_INITIATION_FROM_TYPE_3_PROMOTER	REACTOME_RNA_POLYMERASE_III_TRANSCRIPTION_INITIATION_FROM_TYPE_3_PROMOTER	28	-0.437739	-1.4076	0.041792	0.194016	0.156171	24639	tags=96%, list=46%, signal=52%	POLR3GL/POU2F1/POLR2H/SNAPC3/SNAPC4/TBP/POLR3F/CRCP/POLR2K/BRF2/POLR3A/POLR3E/SNAPC5/POLR1D/POLR2F/ZNF143/POLR3D/POLR2L/BDP1/POLR1C/POLR2E/POLR3H/SNAPC2/SNAPC1/POLR3G/POLR3B/POLR3K	27	96.4286	VUB14_RPE_VS_WT_RPE
REACTOME_RNA_POLYMERASE_I_PROMOTER_ESCAPE	REACTOME_RNA_POLYMERASE_I_PROMOTER_ESCAPE	85	0.463047	1.84613	5.08762e-07	3.03013e-06	8.38391e-07	21130	tags=64%, list=40%, signal=38%	H2AC14/H2AC20/H2AC4/H2AC6/H2AC7/H2AC8/H2AJ/H2AX/H2AZ1/H2AZ2/H2BC1/H2BC10/H2BC11/H2BC12/H2BC13/H2BC14/H2BC15/H2BC17/H2BC21/H2BC3/H2BC4/H2BC5/H2BC6/H2BC7/H2BC8/H2BC9/H3-3A/H3-3B/H3C1/H3C10/H3C11/H3C12/H3C13/H3C14/H3C15/H3C2/H3C3/H3C4/H3C6/H3C7/H3C8/H4C1/H4C11/H4C12/H4C13/H4C14/H4C15/H4C2/H4C3/H4C4/H4C5/H4C6/H4C8/H4C9	54	63.5294	VUB13_RPE_VS_WT_RPE
REACTOME_RNA_POLYMERASE_I_PROMOTER_ESCAPE	REACTOME_RNA_POLYMERASE_I_PROMOTER_ESCAPE	85	0.795689	2.46729	1e-10	6.78333e-09	5.46019e-09	7355	tags=58%, list=14%, signal=50%	H3-3B/H2AZ2/H2BC5/H3-3A/POLR1F/H2AC6/H2BC4/H2BC21/H2AZ1/H2BC11/H4C5/H2AC8/H2BC15/H2AC20/H3C12/H2AX/H2AJ/H4C8/H2BC6/H2BC8/H3C6/H2BC12/H4C3/H2AC7/H4C6/POLR1G/POLR1H/H2BC3/H2BC14/H4C13/H4C4/H3C2/H3C11/H2BC9/H3C1/H2BC7/H2BC10/H2BC17/H4C1/H3C4/H2AC14/H3C10/H2AC4/H2BC13/H3C3/H4C9/H4C2/H3C7/GTF2H4	49	57.6471	VUB14_RPE_VS_WT_RPE
REACTOME_RNA_POLYMERASE_I_TRANSCRIPTION	REACTOME_RNA_POLYMERASE_I_TRANSCRIPTION	105	0.405309	1.65421	1.35157e-05	5.20417e-05	1.43992e-05	21130	tags=51%, list=40%, signal=31%	H2AC14/H2AC20/H2AC4/H2AC6/H2AC7/H2AC8/H2AJ/H2AX/H2AZ1/H2AZ2/H2BC1/H2BC10/H2BC11/H2BC12/H2BC13/H2BC14/H2BC15/H2BC17/H2BC21/H2BC3/H2BC4/H2BC5/H2BC6/H2BC7/H2BC8/H2BC9/H3-3A/H3-3B/H3C1/H3C10/H3C11/H3C12/H3C13/H3C14/H3C15/H3C2/H3C3/H3C4/H3C6/H3C7/H3C8/H4C1/H4C11/H4C12/H4C13/H4C14/H4C15/H4C2/H4C3/H4C4/H4C5/H4C6/H4C8/H4C9	54	51.4286	VUB13_RPE_VS_WT_RPE
REACTOME_RNA_POLYMERASE_I_TRANSCRIPTION	REACTOME_RNA_POLYMERASE_I_TRANSCRIPTION	105	0.77766	2.48109	1e-10	6.78333e-09	5.46019e-09	7355	tags=47%, list=14%, signal=40%	H3-3B/H2AZ2/H2BC5/H3-3A/POLR1F/H2AC6/H2BC4/H2BC21/H2AZ1/H2BC11/H4C5/H2AC8/H2BC15/H2AC20/H3C12/H2AX/H2AJ/H4C8/H2BC6/H2BC8/H3C6/H2BC12/H4C3/H2AC7/H4C6/POLR1G/POLR1H/H2BC3/H2BC14/H4C13/H4C4/H3C2/H3C11/H2BC9/H3C1/H2BC7/H2BC10/H2BC17/H4C1/H3C4/H2AC14/H3C10/H2AC4/H2BC13/H3C3/H4C9/H4C2/H3C7/GTF2H4	49	46.6667	VUB14_RPE_VS_WT_RPE
REACTOME_RND1_GTPASE_CYCLE	REACTOME_RND1_GTPASE_CYCLE	42	-0.553597	-3.08806	1.6913e-09	2.29718e-08	6.35595e-09	23872	tags=100%, list=45%, signal=55%	MUC13/VANGL1/CAV1/EPSTI1/KIF14/RBMX/PIK3R1/LEMD3/FAM135A/CPD/FRS3/DST/ANKRD26/ALDH3A2/CCDC88A/KIDINS220/ARHGAP5/PLXNA1/ARHGAP35/FLOT2/PLEKHG5/DLG5/RRAS2/PIK3R2/RASAL2/PKP4/VANGL2/DEPDC1B/PTPN13/TFRC/FAM83B/FRS2/STIP1/EPHA2/DSP/TXNL1/WDR6/UBXN11/TMEM59/STMN2/GRB7	41	97.619	VUB13_RPE_VS_WT_RPE
REACTOME_RND1_GTPASE_CYCLE	REACTOME_RND1_GTPASE_CYCLE	42	-0.528044	-1.86484	0.000303909	0.00508855	0.00409599	25236	tags=100%, list=47%, signal=53%	VANGL2/VANGL1/RND1/ARHGAP35/RBMX/PIK3R1/LEMD3/CPD/FRS3/RASAL2/FAM135A/KIDINS220/KIF14/PLEKHG5/PLXNA1/ARHGAP5/ALDH3A2/ANKRD26/DST/CCDC88A/TXNL1/DSP/WDR6/STIP1/UBXN11/EPHA2/FLOT2/DLG5/PIK3R2/TFRC/PKP4/RRAS2/FRS2/PTPN13/DEPDC1B/EPSTI1/TMEM59/CAV1/MUC13/FAM83B/GRB7	41	97.619	VUB14_RPE_VS_WT_RPE
REACTOME_RND2_GTPASE_CYCLE	REACTOME_RND2_GTPASE_CYCLE	43	-0.483194	-2.70882	4.70848e-07	2.85004e-06	7.88562e-07	23245	tags=98%, list=44%, signal=55%	MUC13/VANGL1/CAV1/KIF14/RBMX/PIK3R1/LEMD3/CKAP4/FRS3/DST/ANKRD26/ALDH3A2/KTN1/KIDINS220/ARHGAP5/NUDC/UHRF1BP1L/PLXND1/FNBP1/ARHGAP35/DLG5/PIK3R2/GOLGA3/PKP4/PRAG1/ARHGAP1/VANGL2/DEPDC1B/KCTD13/PTPN13/TFRC/FAM83B/LRRC1/FRS2/TNFAIP1/EPHA2/NISCH/TXNL1/WDR6/UBXN11/SCRIB/DSG1	42	97.6744	VUB13_RPE_VS_WT_RPE
REACTOME_RND2_GTPASE_CYCLE	REACTOME_RND2_GTPASE_CYCLE	43	-0.543397	-1.93872	0.000180239	0.00338396	0.00272389	24417	tags=100%, list=46%, signal=54%	RND2/VANGL1/ARHGAP35/RBMX/PIK3R1/LEMD3/GOLGA3/FRS3/KIDINS220/KIF14/CKAP4/FNBP1/NUDC/ARHGAP5/KCTD13/ALDH3A2/ANKRD26/DST/TXNL1/KTN1/NISCH/WDR6/UBXN11/EPHA2/DLG5/PIK3R2/PLXND1/TFRC/ARHGAP1/TNFAIP1/PKP4/FRS2/PTPN13/SCRIB/DEPDC1B/PRAG1/CAV1/LRRC1/MUC13/FAM83B/DSG1/UHRF1BP1L	42	97.6744	VUB14_RPE_VS_WT_RPE
REACTOME_RND3_GTPASE_CYCLE	REACTOME_RND3_GTPASE_CYCLE	42	-0.565343	-3.15358	6.71994e-10	1.05786e-08	2.92693e-09	23245	tags=100%, list=44%, signal=57%	VANGL1/CAV1/RBMX/PIK3R1/LEMD3/CPD/ROCK1/CKAP4/DST/ANKRD26/TMOD3/ARHGAP21/CKB/KTN1/CCDC88A/SEMA4F/ARHGAP5/PICALM/ARHGAP35/FLOT2/PLEKHG5/DLG5/PIK3R2/RASAL2/PKP4/VANGL2/DEPDC1B/DDX4/KCTD13/PTPN13/FAM83B/TNFAIP1/EPHA2/NISCH/DSP/TXNL1/RND3/WDR6/UBXN11/SCRIB/DSG1	41	97.619	VUB13_RPE_VS_WT_RPE
REACTOME_RND3_GTPASE_CYCLE	REACTOME_RND3_GTPASE_CYCLE	42	-0.543387	-1.91903	0.000146304	0.00283551	0.00228242	24417	tags=100%, list=46%, signal=54%	VANGL1/ARHGAP35/RBMX/CKB/PIK3R1/LEMD3/CPD/RASAL2/SEMA4F/CKAP4/PLEKHG5/ROCK1/ARHGAP5/KCTD13/TMOD3/ANKRD26/DST/CCDC88A/ARHGAP21/TXNL1/KTN1/NISCH/DSP/PICALM/WDR6/UBXN11/EPHA2/FLOT2/DLG5/PIK3R2/TNFAIP1/PKP4/PTPN13/SCRIB/DEPDC1B/RND3/CAV1/MUC13/DDX4/FAM83B/DSG1	41	97.619	VUB14_RPE_VS_WT_RPE
REACTOME_RORA_ACTIVATES_GENE_EXPRESSION	REACTOME_RORA_ACTIVATES_GENE_EXPRESSION	18	-0.640907	-2.5878	6.39209e-06	2.75138e-05	7.61265e-06	19196	tags=100%, list=36%, signal=64%	HELZ2/NCOA6/NCOA1/EP300/TBL1X/NCOA2/MED1/TBL1XR1/CHD9/CARM1/PPARA/CPT1A/SMARCD3/RXRA/CREBBP/RORA/SREBF1	17	94.4444	VUB13_RPE_VS_WT_RPE
REACTOME_RORA_ACTIVATES_GENE_EXPRESSION	REACTOME_RORA_ACTIVATES_GENE_EXPRESSION	18	-0.563872	-1.60394	0.0226347	0.134713	0.108436	23310	tags=100%, list=44%, signal=56%	HELZ2/CARM1/NCOA1/NCOA6/MED1/CPT1A/EP300/TBL1X/TGS1/CREBBP/CHD9/PPARA/NCOA2/RXRA/TBL1XR1/RORA/SREBF1	17	94.4444	VUB14_RPE_VS_WT_RPE
REACTOME_RRNA_MODIFICATION_IN_THE_NUCLEUS_AND_CYTOSOL	REACTOME_RRNA_MODIFICATION_IN_THE_NUCLEUS_AND_CYTOSOL	60	-0.553409	-3.31617	1e-10	2.08178e-09	5.75996e-10	23892	tags=100%, list=45%, signal=55%	WDR36/TSR3/UTP14A/UTP6/RPS6/TRMT112/BMS1/MPHOSPH10/NHP2/RRP9/KRR1/RPS14/RPS7/THUMPD1/WDR3/WDR43/UTP11/UTP25/PDCD11/WDR75/DDX49/UTP15/EMG1/NOL11/FCF1/RRP36/RRP7A/RPS2/FBL/DCAF13/WDR46/IMP3/GAR1/UTP20/DIMT1/HEATR1/UTP18/UTP3/RPS9/DDX52/NOP14/TBL3/RCL1/IMP4/NOP58/UTP14C/NOP10/SNU13/NOP56/NOC4L/PNO1/NOP2/NOL6/DHX37/DDX47/UTP4/NAT10/BUD23/PWP2	59	98.3333	VUB13_RPE_VS_WT_RPE
REACTOME_RRNA_MODIFICATION_IN_THE_NUCLEUS_AND_CYTOSOL	REACTOME_RRNA_MODIFICATION_IN_THE_NUCLEUS_AND_CYTOSOL	60	-0.494897	-1.94977	0.000100227	0.00206343	0.00166094	25031	tags=98%, list=47%, signal=52%	UTP25/DDX49/TSR3/RRP9/UTP14A/UTP6/NOL6/GAR1/THUMPD1/RRP36/UTP15/RPS6/DDX47/TBL3/MPHOSPH10/WDR43/PDCD11/BMS1/WDR36/RPS14/DHX37/HEATR1/KRR1/TRMT112/RRP7A/UTP3/WDR46/DCAF13/EMG1/NOP14/RPS7/IMP4/DDX52/WDR3/RPS2/UTP11/FCF1/NOC4L/WDR75/NOL11/DIMT1/RPS9/NHP2/FBL/SNU13/NOP10/UTP18/NOP56/RCL1/UTP20/NOP58/NOP2/PNO1/NAT10/IMP3/UTP4/BUD23/PWP2/UTP14C	59	98.3333	VUB14_RPE_VS_WT_RPE
REACTOME_RUNX1_INTERACTS_WITH_CO_FACTORS_WHOSE_PRECISE_EFFECT_ON_RUNX1_TARGETS_IS_NOT_KNOWN	REACTOME_RUNX1_INTERACTS_WITH_CO_FACTORS_WHOSE_PRECISE_EFFECT_ON_RUNX1_TARGETS_IS_NOT_KNOWN	37	-0.617083	-3.20013	2.66733e-10	4.79152e-09	1.32574e-09	20480	tags=100%, list=38%, signal=62%	SMARCE1/CSNK2A1/CSNK2B/PHC3/ARID2/YAF2/SMARCD2/ACTL6A/CBFB/SCMH1/CSNK2A2/EP300/ARID1A/RUNX1/AUTS2/RNF2/SMARCB1/ARID1B/SMARCC2/CBX6/SMARCD1/BMI1/SMARCA2/HIPK2/PHC1/SMARCA4/SMARCD3/RING1/SMARCC1/PHC2/CBX2/PBRM1/CBX8/RYBP/CBX4/ACTL6B	36	97.2973	VUB13_RPE_VS_WT_RPE
REACTOME_RUNX1_INTERACTS_WITH_CO_FACTORS_WHOSE_PRECISE_EFFECT_ON_RUNX1_TARGETS_IS_NOT_KNOWN	REACTOME_RUNX1_INTERACTS_WITH_CO_FACTORS_WHOSE_PRECISE_EFFECT_ON_RUNX1_TARGETS_IS_NOT_KNOWN	37	-0.564072	-1.90701	0.000301659	0.00508452	0.00409274	23310	tags=100%, list=44%, signal=56%	RNF2/PCGF5/SMARCE1/CBFB/CBX2/CSNK2A1/ARID1A/BMI1/SMARCC2/PHC3/SMARCD1/CBX6/YAF2/EP300/HIPK2/CSNK2B/SCMH1/ACTL6B/RING1/SMARCA4/CSNK2A2/SMARCD2/PHC2/ARID2/SMARCB1/ACTL6A/CBX8/PHC1/SMARCA2/AUTS2/SMARCC1/RUNX1/PBRM1/ARID1B/CBX4/RYBP	36	97.2973	VUB14_RPE_VS_WT_RPE
REACTOME_RUNX1_REGULATES_GENES_INVOLVED_IN_MEGAKARYOCYTE_DIFFERENTIATION_AND_PLATELET_FUNCTION	REACTOME_RUNX1_REGULATES_GENES_INVOLVED_IN_MEGAKARYOCYTE_DIFFERENTIATION_AND_PLATELET_FUNCTION	91	0.44314	1.78762	1.53907e-06	7.99133e-06	2.21108e-06	21130	tags=59%, list=40%, signal=36%	H2AC14/H2AC20/H2AC4/H2AC6/H2AC7/H2AC8/H2AJ/H2AX/H2AZ1/H2AZ2/H2BC1/H2BC10/H2BC11/H2BC12/H2BC13/H2BC14/H2BC15/H2BC17/H2BC21/H2BC3/H2BC4/H2BC5/H2BC6/H2BC7/H2BC8/H2BC9/H3-3A/H3-3B/H3C1/H3C10/H3C11/H3C12/H3C13/H3C14/H3C15/H3C2/H3C3/H3C4/H3C6/H3C7/H3C8/H4C1/H4C11/H4C12/H4C13/H4C14/H4C15/H4C2/H4C3/H4C4/H4C5/H4C6/H4C8/H4C9	54	59.3407	VUB13_RPE_VS_WT_RPE
REACTOME_RUNX1_REGULATES_GENES_INVOLVED_IN_MEGAKARYOCYTE_DIFFERENTIATION_AND_PLATELET_FUNCTION	REACTOME_RUNX1_REGULATES_GENES_INVOLVED_IN_MEGAKARYOCYTE_DIFFERENTIATION_AND_PLATELET_FUNCTION	91	0.773441	2.42175	1e-10	6.78333e-09	5.46019e-09	7087	tags=49%, list=13%, signal=43%	H3-3B/H2AZ2/H2BC5/H3-3A/H2AC6/H2BC4/H2BC21/H2AZ1/H2BC11/H4C5/H2AC8/H2BC15/H2AC20/H3C12/H2AX/H2AJ/H4C8/H2BC6/H2BC8/H3C6/H2BC12/H4C3/H2AC7/H4C6/H2BC3/H2BC14/H4C13/H4C4/H3C2/H3C11/H2BC9/H3C1/H2BC7/H2BC10/H2BC17/H4C1/H3C4/H2AC14/H3C10/H2AC4/H2BC13/H3C3/H4C9/H4C2/H3C7	45	49.4505	VUB14_RPE_VS_WT_RPE
REACTOME_RUNX1_REGULATES_TRANSCRIPTION_OF_GENES_INVOLVED_IN_DIFFERENTIATION_OF_HSCS	REACTOME_RUNX1_REGULATES_TRANSCRIPTION_OF_GENES_INVOLVED_IN_DIFFERENTIATION_OF_HSCS	124	0.40737	1.68444	2.71079e-06	1.30135e-05	3.60065e-06	21130	tags=44%, list=40%, signal=27%	TAL1/H2AC14/H2AC20/H2AC4/H2AC6/H2AC7/H2AC8/H2AJ/H2AX/H2AZ1/H2AZ2/H2BC1/H2BC10/H2BC11/H2BC12/H2BC13/H2BC14/H2BC15/H2BC17/H2BC21/H2BC3/H2BC4/H2BC5/H2BC6/H2BC7/H2BC8/H2BC9/H3-3A/H3-3B/H3C1/H3C10/H3C11/H3C12/H3C13/H3C14/H3C15/H3C2/H3C3/H3C4/H3C6/H3C7/H3C8/H4C1/H4C11/H4C12/H4C13/H4C14/H4C15/H4C2/H4C3/H4C4/H4C5/H4C6/H4C8/H4C9	55	44.3548	VUB13_RPE_VS_WT_RPE
REACTOME_RUNX1_REGULATES_TRANSCRIPTION_OF_GENES_INVOLVED_IN_DIFFERENTIATION_OF_HSCS	REACTOME_RUNX1_REGULATES_TRANSCRIPTION_OF_GENES_INVOLVED_IN_DIFFERENTIATION_OF_HSCS	124	0.736323	2.38216	1e-10	6.78333e-09	5.46019e-09	7087	tags=36%, list=13%, signal=32%	H3-3B/H2AZ2/H2BC5/H3-3A/H2AC6/H2BC4/H2BC21/H2AZ1/H2BC11/H4C5/H2AC8/H2BC15/H2AC20/H3C12/H2AX/H2AJ/H4C8/H2BC6/H2BC8/H3C6/H2BC12/H4C3/H2AC7/H4C6/H2BC3/H2BC14/H4C13/H4C4/H3C2/H3C11/H2BC9/H3C1/H2BC7/H2BC10/H2BC17/H4C1/H3C4/H2AC14/H3C10/H2AC4/H2BC13/H3C3/H4C9/H4C2/H3C7	45	36.2903	VUB14_RPE_VS_WT_RPE
REACTOME_SARS_COV_1_INFECTION	REACTOME_SARS_COV_1_INFECTION	50	-0.546391	-3.00854	1e-10	2.08178e-09	5.75996e-10	24261	tags=100%, list=45%, signal=55%	ACE2/ZCRB1/CHMP4C/PARP14/UBA52/PARP4/CHMP4A/UBB/BECN1/PIK3R4/RPS27A/CHMP7/CHMP4B/CANX/PARP16/MGAT1/UBE2I/SUMO1/UVRAG/GANAB/RB1/GSK3B/CHMP2B/CTSL/ST3GAL3/UBC/PARP6/CHMP3/CHMP2A/MAP1LC3B/PRKCSH/VHL/DDX5/MOGS/GALNT1/VCP/PIK3C3/PARP10/PARP8/GSK3A/ST3GAL2/ST6GAL1/ST6GALNAC3/ST6GALNAC2/CHMP6/ST3GAL4/TMPRSS2/ST6GALNAC4/ST3GAL1	49	98	VUB13_RPE_VS_WT_RPE
REACTOME_SARS_COV_1_INFECTION	REACTOME_SARS_COV_1_INFECTION	50	-0.532601	-1.99443	3.06321e-05	0.000790607	0.000636393	24997	tags=100%, list=47%, signal=53%	ACE2/CHMP7/ZCRB1/VHL/PRKCSH/PARP16/PARP9/UBC/PARP6/CTSL/BECN1/PARP14/PARP4/CHMP4B/PARP10/RPS27A/UBB/CHMP4A/GSK3A/MOGS/CANX/GANAB/RB1/ST6GALNAC4/UBE2I/SUMO1/UBA52/MAP1LC3B/MGAT1/UVRAG/CHMP2B/GSK3B/PIK3R4/CHMP3/ST3GAL3/VCP/CHMP2A/DDX5/ST3GAL2/CHMP6/PARP8/GALNT1/PIK3C3/ST3GAL1/TMPRSS2/ST6GALNAC3/ST3GAL4/ST6GALNAC2/ST6GAL1	49	98	VUB14_RPE_VS_WT_RPE
REACTOME_SARS_COV_2_INFECTION	REACTOME_SARS_COV_2_INFECTION	71	-0.546606	-3.23193	1e-10	2.08178e-09	5.75996e-10	24261	tags=100%, list=45%, signal=55%	ACE2/MAGT1/ZCRB1/CHMP4C/PARP14/MGAT4A/UBA52/PARP4/CHMP4A/UBB/BECN1/PIK3R4/TUSC3/RPS27A/CHMP7/DAD1/CHMP4B/CANX/PARP16/MGAT1/PRMT1/DDOST/UBE2I/MGAT5/SUMO1/UVRAG/STT3A/GANAB/RB1/GSK3B/CHMP2B/MAN1B1/CTSL/ST3GAL3/CSNK1A1/MGAT2/UBC/SRPK2/PARP6/RPN1/CHMP3/EDEM2/RPN2/CHMP2A/MAP1LC3B/PRKCSH/VHL/DDX5/MOGS/MAN2A1/SRPK1/GALNT1/MGAT4B/VCP/PIK3C3/PARP10/FURIN/PARP8/MGAT4C/GSK3A/ST3GAL2/FUT8/ST6GAL1/ST6GALNAC3/…	70	98.5915	VUB13_RPE_VS_WT_RPE
REACTOME_SARS_COV_2_INFECTION	REACTOME_SARS_COV_2_INFECTION	71	-0.532811	-2.15893	1.4484e-06	5.94069e-05	4.78191e-05	24997	tags=100%, list=47%, signal=53%	ACE2/MAGT1/CHMP7/FURIN/ZCRB1/STT3A/VHL/PRKCSH/PARP16/PARP9/MGAT4A/UBC/MGAT2/PARP6/CTSL/BECN1/PARP14/PARP4/MAN1B1/CHMP4B/PARP10/RPN2/RPS27A/DDOST/UBB/CHMP4A/GSK3A/TUSC3/MOGS/CANX/GANAB/RB1/DAD1/ST6GALNAC4/UBE2I/SRPK2/SUMO1/UBA52/RPN1/MAP1LC3B/MGAT1/MGAT5/UVRAG/CHMP2B/GSK3B/PIK3R4/CHMP3/ST3GAL3/VCP/CHMP2A/PRMT1/DDX5/ST3GAL2/CSNK1A1/CHMP6/PARP8/MGAT4B/SRPK1/GALNT1/FUT8/EDEM2/PIK3C3/MGAT4C/ST3GAL1/TM…	70	98.5915	VUB14_RPE_VS_WT_RPE
REACTOME_SCF_SKP2_MEDIATED_DEGRADATION_OF_P27_P21	REACTOME_SCF_SKP2_MEDIATED_DEGRADATION_OF_P27_P21	60	-0.565571	-3.38904	1e-10	2.08178e-09	5.75996e-10	23243	tags=100%, list=44%, signal=57%	PTK6/PSMC5/PSMB8/PSMA3/PSMB5/CCNA2/UBA52/UBB/PSMB2/PSMB3/PSMC6/SEM1/PSMA5/PSMD6/PSMD8/RPS27A/CKS1B/PSMD9/PSMF1/PSME1/PSMB1/SKP1/PSMD2/CDKN1B/PSMC2/PSMA2/PSMD3/PSMD4/PSMB6/PSMB10/PSME3/SKP2/CDK2/CCNA1/PSME2/PSMB7/PSMA6/PSMC1/PSMA4/UBC/PSMA1/PSMD13/PSMC4/PSMD12/PSMD7/PSMD1/PSMD14/CCNE2/PSMD11/CUL1/CDK4/CCNE1/PSMB4/CCND1/PSMC3/PSMD5/PSMB9/PSMA7/CDKN1A	59	98.3333	VUB13_RPE_VS_WT_RPE
REACTOME_SCF_SKP2_MEDIATED_DEGRADATION_OF_P27_P21	REACTOME_SCF_SKP2_MEDIATED_DEGRADATION_OF_P27_P21	60	-0.551891	-2.17431	3.95302e-06	0.000150471	0.00012112	23973	tags=100%, list=45%, signal=55%	PSMB8/PSMC5/PSMD10/PSMA5/CKS1B/PSMD5/PSMB3/PSMB4/PSMD9/PSMB2/PSMD8/PSMD6/PSMD3/UBC/PSMC2/PSMD13/CCNE1/PSMF1/PSMA3/PSMB6/CCNA1/PSMA4/RPS27A/PSMC6/UBB/SEM1/PSMB5/PSMC1/PSMA2/CDK2/PSMB7/UBA52/PSMB1/PSMD1/PSMD12/CDKN1B/PSMA1/CDK4/PSMD11/PSMD7/PSMC4/PSMD2/PSME1/CDKN1A/CUL1/PSMA6/CCNA2/PTK6/PSME3/PSMC3/PSMD14/CCNE2/SKP2/CCND1/PSMA7/SKP1/PSME2/PSMB10/PSMB9	59	98.3333	VUB14_RPE_VS_WT_RPE
REACTOME_SEMA4D_INDUCED_CELL_MIGRATION_AND_GROWTH_CONE_COLLAPSE	REACTOME_SEMA4D_INDUCED_CELL_MIGRATION_AND_GROWTH_CONE_COLLAPSE	20	-0.553369	-2.30241	3.8591e-05	0.000125859	3.48232e-05	23872	tags=100%, list=45%, signal=55%	RHOC/ROCK2/MYL12B/RHOA/ROCK1/MYL6/ARHGEF11/MYH14/ERBB2/ARHGEF12/MYH10/LIMK2/SEMA4D/RHOB/MYH9/PLXNB1/LIMK1/MYL9/MYH11	19	95	VUB13_RPE_VS_WT_RPE
REACTOME_SEMA4D_INDUCED_CELL_MIGRATION_AND_GROWTH_CONE_COLLAPSE	REACTOME_SEMA4D_INDUCED_CELL_MIGRATION_AND_GROWTH_CONE_COLLAPSE	20	-0.550017	-1.61011	0.024653	0.142139	0.114414	24051	tags=100%, list=45%, signal=55%	RHOC/RND1/ROCK2/MYH14/RHOA/ROCK1/RHOB/LIMK1/LIMK2/MYL12B/ARHGEF12/PLXNB1/MYL6/MYH10/SEMA4D/ERBB2/MYH9/MYL9/MYH11	19	95	VUB14_RPE_VS_WT_RPE
REACTOME_SEMA4D_IN_SEMAPHORIN_SIGNALING	REACTOME_SEMA4D_IN_SEMAPHORIN_SIGNALING	24	-0.55341	-2.41766	1.20622e-05	4.73455e-05	1.30998e-05	23872	tags=100%, list=45%, signal=55%	RHOC/ROCK2/MYL12B/RHOA/ROCK1/MYL6/ARHGEF11/RRAS/MYH14/ERBB2/ARHGEF12/MYH10/ARHGAP35/LIMK2/RAC1/SEMA4D/RHOB/MYH9/PLXNB1/LIMK1/MYL9/MET/MYH11	23	95.8333	VUB13_RPE_VS_WT_RPE
REACTOME_SEMA4D_IN_SEMAPHORIN_SIGNALING	REACTOME_SEMA4D_IN_SEMAPHORIN_SIGNALING	24	-0.550058	-1.65813	0.0070055	0.0594962	0.0478909	24051	tags=100%, list=45%, signal=55%	RHOC/RND1/ARHGAP35/ROCK2/MYH14/RAC1/RRAS/RHOA/ROCK1/RHOB/LIMK1/LIMK2/MYL12B/ARHGEF12/PLXNB1/MYL6/MYH10/SEMA4D/ERBB2/MYH9/MYL9/MYH11/MET	23	95.8333	VUB14_RPE_VS_WT_RPE
REACTOME_SENESCENCE_ASSOCIATED_SECRETORY_PHENOTYPE_SASP	REACTOME_SENESCENCE_ASSOCIATED_SECRETORY_PHENOTYPE_SASP	106	0.394925	1.61382	4.94561e-05	0.000155488	4.30213e-05	21130	tags=52%, list=40%, signal=31%	VENTX/H2AC14/H2AC20/H2AC4/H2AC6/H2AC7/H2AC8/H2AJ/H2AX/H2AZ1/H2AZ2/H2BC1/H2BC10/H2BC11/H2BC12/H2BC13/H2BC14/H2BC15/H2BC17/H2BC21/H2BC3/H2BC4/H2BC5/H2BC6/H2BC7/H2BC8/H2BC9/H3-3A/H3-3B/H3C1/H3C10/H3C11/H3C12/H3C13/H3C14/H3C15/H3C2/H3C3/H3C4/H3C6/H3C7/H3C8/H4C1/H4C11/H4C12/H4C13/H4C14/H4C15/H4C2/H4C3/H4C4/H4C5/H4C6/H4C8/H4C9	55	51.8868	VUB13_RPE_VS_WT_RPE
REACTOME_SENESCENCE_ASSOCIATED_SECRETORY_PHENOTYPE_SASP	REACTOME_SENESCENCE_ASSOCIATED_SECRETORY_PHENOTYPE_SASP	106	0.751836	2.39752	1e-10	6.78333e-09	5.46019e-09	7087	tags=42%, list=13%, signal=37%	H3-3B/H2AZ2/H2BC5/H3-3A/H2AC6/H2BC4/H2BC21/H2AZ1/H2BC11/H4C5/H2AC8/H2BC15/H2AC20/H3C12/H2AX/H2AJ/H4C8/H2BC6/H2BC8/H3C6/H2BC12/H4C3/H2AC7/H4C6/H2BC3/H2BC14/H4C13/H4C4/H3C2/H3C11/H2BC9/H3C1/H2BC7/H2BC10/H2BC17/H4C1/H3C4/H2AC14/H3C10/H2AC4/H2BC13/H3C3/H4C9/H4C2/H3C7	45	42.4528	VUB14_RPE_VS_WT_RPE
REACTOME_SENSORY_PERCEPTION_OF_TASTE	REACTOME_SENSORY_PERCEPTION_OF_TASTE	46	-0.437292	-2.47679	2.73561e-06	1.30344e-05	3.60641e-06	6804	tags=43%, list=13%, signal=38%	GNAT3/GNG13/TAS2R31/GRM1/TAS2R4/ITPR3/GRM4/TAS1R1/TAS2R5/TAS2R7/GNB3/TAS2R8/SCNN1G/TAS2R43/SCNN1B/TAS1R3/TAS2R3/SCN9A/TAS2R20/SCN4B	20	43.4783	VUB13_RPE_VS_WT_RPE
REACTOME_SENSORY_PERCEPTION_OF_TASTE	REACTOME_SENSORY_PERCEPTION_OF_TASTE	46	-0.371531	-1.36455	0.04039	0.191156	0.153869	11791	tags=43%, list=22%, signal=34%	CALHM1/GNB3/TAS1R1/SCNN1D/TAS2R7/TAS2R13/SCNN1A/ITPR3/GRM1/SCN1B/GRM4/SCNN1G/TAS2R5/TAS2R10/TAS2R8/GNAT3/TAS2R1/TAS1R2/TAS2R3/SCN9A	20	43.4783	VUB14_RPE_VS_WT_RPE
REACTOME_SIALIC_ACID_METABOLISM	REACTOME_SIALIC_ACID_METABOLISM	33	-0.539416	-2.70012	4.16005e-07	2.57761e-06	7.13186e-07	8330	tags=58%, list=16%, signal=49%	ST8SIA2/NPL/ST3GAL2/NANP/ST6GAL1/ST8SIA5/ST6GALNAC3/ST8SIA1/ST6GALNAC2/NANS/ST8SIA3/ST6GALNAC5/NEU1/ST3GAL4/NEU4/CTSA/ST6GALNAC1/ST6GALNAC4/ST3GAL1	19	57.5758	VUB13_RPE_VS_WT_RPE
REACTOME_SIALIC_ACID_METABOLISM	REACTOME_SIALIC_ACID_METABOLISM	33	-0.463354	-1.53019	0.0228298	0.135569	0.109125	13410	tags=61%, list=25%, signal=45%	ST3GAL2/ST8SIA2/ST6GALNAC1/NPL/ST3GAL5/CTSA/NEU3/NEU4/ST8SIA6/ST8SIA5/ST6GALNAC5/ST3GAL1/ST8SIA3/ST6GALNAC3/NANS/ST3GAL4/ST8SIA1/NEU1/ST6GALNAC2/ST6GAL1	20	60.6061	VUB14_RPE_VS_WT_RPE
REACTOME_SIGNALING_BY_EGFR	REACTOME_SIGNALING_BY_EGFR	50	-0.569868	-3.13781	1e-10	2.08178e-09	5.75996e-10	23008	tags=100%, list=43%, signal=57%	EGFR/SPRY1/PIK3R1/ADAM17/UBA52/PTPN12/UBB/ADAM10/PTPN3/RPS27A/STAM2/AAMP/NRAS/SH3GL1/ARHGEF7/GRB2/CBL/SOS1/HRAS/CDC42/KRAS/PIK3CA/PTPN11/EPS15/LRIG1/HGS/EPN1/UBC/EPGN/CSK/HBEGF/PLCG1/SHC1/PTPRK/SH3KBP1/STAM/PXN/EPS15L1/GAB1/SRC/SPRY2/BTC/PAG1/EREG/TGFA/SH3GL2/ADAM12/SH3GL3/AREG	49	98	VUB13_RPE_VS_WT_RPE
REACTOME_SIGNALING_BY_EGFR	REACTOME_SIGNALING_BY_EGFR	50	-0.534531	-2.00165	2.79876e-05	0.000729471	0.000587182	24894	tags=100%, list=47%, signal=53%	EREG/EGFR/CSK/AREG/SHC1/EGF/PIK3R1/SH3GL1/UBC/HGS/NRAS/ARHGEF7/ADAM17/CBL/CDC42/GRB2/RPS27A/UBB/STAM2/SOS1/PTPN12/PXN/EPN1/AAMP/UBA52/PLCG1/PTPN11/ADAM10/PIK3CA/KRAS/LRIG1/EPS15/EPS15L1/HRAS/SRC/TGFA/PTPRK/PTPN3/PAG1/SPRY2/HBEGF/GAB1/SH3KBP1/STAM/SH3GL2/BTC/EPGN/SH3GL3/ADAM12	49	98	VUB14_RPE_VS_WT_RPE
REACTOME_SIGNALING_BY_EGFR_IN_CANCER	REACTOME_SIGNALING_BY_EGFR_IN_CANCER	25	-0.569601	-2.49568	2.10097e-06	1.03998e-05	2.87747e-06	23008	tags=100%, list=43%, signal=57%	EGFR/PIK3R1/UBA52/UBB/HSP90AA1/RPS27A/NRAS/GRB2/CBL/SOS1/HRAS/KRAS/PIK3CA/UBC/EPGN/CDC37/HBEGF/PLCG1/SHC1/GAB1/BTC/EREG/TGFA/AREG	24	96	VUB13_RPE_VS_WT_RPE
REACTOME_SIGNALING_BY_EGFR_IN_CANCER	REACTOME_SIGNALING_BY_EGFR_IN_CANCER	25	-0.550967	-1.69359	0.00649602	0.0564029	0.0454011	24003	tags=100%, list=45%, signal=55%	EGFR/AREG/SHC1/EGF/PIK3R1/UBC/NRAS/CDC37/CBL/GRB2/RPS27A/UBB/SOS1/UBA52/PLCG1/PIK3CA/KRAS/HRAS/HSP90AA1/TGFA/HBEGF/GAB1/BTC/EPGN	24	96	VUB14_RPE_VS_WT_RPE
REACTOME_SIGNALING_BY_ERBB2	REACTOME_SIGNALING_BY_ERBB2	50	-0.569868	-3.13781	1e-10	2.08178e-09	5.75996e-10	23008	tags=100%, list=43%, signal=57%	PTK6/EGFR/PRKCD/NRG2/NRG4/PRKCE/PIK3R1/UBA52/ERBB3/PTPN12/PTPN18/UBB/HSP90AA1/RPS27A/RHOA/NRAS/GRB2/SOS1/FYN/HRAS/KRAS/USP8/ERBIN/AKT3/CUL5/MEMO1/PIK3CA/STUB1/ERBB2/DIAPH1/UBC/CDC37/YES1/RNF41/HBEGF/PLCG1/SHC1/MATK/AKT2/AKT1/PRKCA/GAB1/ERBB4/SRC/BTC/EREG/NRG3/GRB7/NRG1	49	98	VUB13_RPE_VS_WT_RPE
REACTOME_SIGNALING_BY_ERBB2	REACTOME_SIGNALING_BY_ERBB2	50	-0.491202	-1.8394	0.000327431	0.00544791	0.00438525	24315	tags=98%, list=46%, signal=53%	PRKCD/EREG/EGFR/PTPN18/STUB1/PRKCE/SHC1/EGF/PIK3R1/UBC/NRAS/CDC37/GRB2/RPS27A/UBB/AKT3/SOS1/PTPN12/FYN/RHOA/NRG4/CUL5/UBA52/AKT1/YES1/USP8/PLCG1/MEMO1/PIK3CA/KRAS/DIAPH1/ERBIN/PTK6/ERBB4/ERBB2/HRAS/SRC/RNF41/HSP90AA1/PRKCA/AKT2/ERBB3/HBEGF/NRG3/GAB1/MATK/BTC/GRB7/NRG1	49	98	VUB14_RPE_VS_WT_RPE
REACTOME_SIGNALING_BY_ERBB2_ECD_MUTANTS	REACTOME_SIGNALING_BY_ERBB2_ECD_MUTANTS	16	-0.569505	-2.2709	0.0002038	0.00052451	0.000145124	23008	tags=100%, list=43%, signal=57%	EGFR/PIK3R1/HSP90AA1/NRAS/GRB2/SOS1/HRAS/KRAS/ERBIN/PIK3CA/ERBB2/CDC37/PLCG1/SHC1/GAB1	15	93.75	VUB13_RPE_VS_WT_RPE
REACTOME_SIGNALING_BY_ERBB2_ECD_MUTANTS	REACTOME_SIGNALING_BY_ERBB2_ECD_MUTANTS	16	-0.550931	-1.541	0.0347204	0.175963	0.14164	24000	tags=100%, list=45%, signal=55%	SHC1/EGF/PIK3R1/NRAS/CDC37/GRB2/SOS1/PLCG1/PIK3CA/KRAS/ERBIN/ERBB2/HRAS/HSP90AA1/GAB1	15	93.75	VUB14_RPE_VS_WT_RPE
REACTOME_SIGNALING_BY_ERBB2_IN_CANCER	REACTOME_SIGNALING_BY_ERBB2_IN_CANCER	26	-0.569612	-2.59272	2.33227e-06	1.14179e-05	3.15915e-06	23008	tags=100%, list=43%, signal=57%	EGFR/NRG2/NRG4/PIK3R1/ERBB3/PTPN12/HSP90AA1/NRAS/GRB2/SOS1/HRAS/KRAS/ERBIN/PIK3CA/ERBB2/CDC37/HBEGF/PLCG1/SHC1/GAB1/ERBB4/BTC/EREG/NRG3/NRG1	25	96.1538	VUB13_RPE_VS_WT_RPE
REACTOME_SIGNALING_BY_ERBB2_IN_CANCER	REACTOME_SIGNALING_BY_ERBB2_IN_CANCER	26	-0.462137	-1.44827	0.0381012	0.184441	0.148464	24003	tags=96%, list=45%, signal=53%	EREG/EGFR/SHC1/EGF/PIK3R1/NRAS/CDC37/GRB2/SOS1/PTPN12/NRG4/PLCG1/PIK3CA/KRAS/ERBIN/ERBB4/ERBB2/HRAS/HSP90AA1/ERBB3/HBEGF/NRG3/GAB1/BTC/NRG1	25	96.1538	VUB14_RPE_VS_WT_RPE
REACTOME_SIGNALING_BY_ERYTHROPOIETIN	REACTOME_SIGNALING_BY_ERYTHROPOIETIN	25	-0.557653	-2.44333	3.87423e-06	1.78059e-05	4.92663e-06	23646	tags=96%, list=44%, signal=54%	PIK3R1/PIK3CB/STAT5A/CRKL/PIK3CG/JAK2/NRAS/STAT5B/GRB2/SOS1/HRAS/KRAS/VAV1/PIK3CA/LYN/PIK3R5/PIK3CD/PLCG1/SHC1/EPOR/RAPGEF1/IRS2/GAB1/EPO	24	96	VUB13_RPE_VS_WT_RPE
REACTOME_SIGNALING_BY_ERYTHROPOIETIN	REACTOME_SIGNALING_BY_ERYTHROPOIETIN	25	-0.565069	-1.73694	0.00445809	0.0425004	0.0342104	23250	tags=100%, list=44%, signal=57%	SHC1/PIK3R1/NRAS/VAV1/STAT5B/GRB2/PIK3CB/SOS1/CRKL/PLCG1/JAK2/PIK3CA/RAPGEF1/KRAS/PLCG2/PIK3CG/PIK3CD/PIK3R5/HRAS/LYN/IRS2/EPOR/GAB1/EPO	24	96	VUB14_RPE_VS_WT_RPE
REACTOME_SIGNALING_BY_FGFR2_IIIA_TM	REACTOME_SIGNALING_BY_FGFR2_IIIA_TM	19	-0.579743	-2.3948	3.70316e-05	0.000121484	3.36129e-05	22463	tags=100%, list=42%, signal=58%	FGF1/POLR2K/POLR2C/POLR2B/POLR2G/NCBP1/GTF2F1/POLR2D/POLR2F/POLR2H/NCBP2/POLR2A/FGF2/POLR2J/POLR2L/FGFR2/POLR2E/GTF2F2	18	94.7368	VUB13_RPE_VS_WT_RPE
REACTOME_SIGNALING_BY_FGFR2_IIIA_TM	REACTOME_SIGNALING_BY_FGFR2_IIIA_TM	19	-0.560942	-1.63113	0.0244532	0.141556	0.113944	23467	tags=100%, list=44%, signal=56%	POLR2I/POLR2K/GTF2F1/POLR2B/NCBP2/POLR2F/POLR2J/POLR2C/POLR2D/POLR2L/POLR2G/POLR2A/NCBP1/POLR2E/FGF1/FGFR2/GTF2F2/FGF2	18	94.7368	VUB14_RPE_VS_WT_RPE
REACTOME_SIGNALING_BY_FLT3_FUSION_PROTEINS	REACTOME_SIGNALING_BY_FLT3_FUSION_PROTEINS	19	-0.618317	-2.55415	1.14422e-05	4.51649e-05	1.24964e-05	20403	tags=100%, list=38%, signal=62%	STAT5A/NRAS/STAT5B/TRIP11/GRB2/SOS1/HRAS/KRAS/NOX4/PIK3CA/ZMYM2/GOLGB1/ETV6/SPTBN1/MYO18A/GAB2/PIM1/CDKN1A	18	94.7368	VUB13_RPE_VS_WT_RPE
REACTOME_SIGNALING_BY_FLT3_FUSION_PROTEINS	REACTOME_SIGNALING_BY_FLT3_FUSION_PROTEINS	19	-0.565006	-1.64295	0.0223001	0.133624	0.107559	23250	tags=100%, list=44%, signal=56%	PIK3R1/NRAS/STAT5B/NOX4/GRB2/SOS1/ETV6/PIK3CA/KRAS/CDKN1A/GOLGB1/MYO18A/ZMYM2/TRIP11/HRAS/GAB2/SPTBN1/PIM1	18	94.7368	VUB14_RPE_VS_WT_RPE
REACTOME_SIGNALING_BY_FLT3_ITD_AND_TKD_MUTANTS	REACTOME_SIGNALING_BY_FLT3_ITD_AND_TKD_MUTANTS	16	-0.618283	-2.4654	3.36943e-05	0.000112694	3.11806e-05	20403	tags=100%, list=38%, signal=62%	STAT5A/NRAS/STAT5B/GRB2/SOS1/HRAS/KRAS/NOX4/PIK3CA/PTPN11/BCL2L1/GAB2/PIM1/CDKN1A/FLT3	15	93.75	VUB13_RPE_VS_WT_RPE
REACTOME_SIGNALING_BY_FLT3_ITD_AND_TKD_MUTANTS	REACTOME_SIGNALING_BY_FLT3_ITD_AND_TKD_MUTANTS	16	-0.564974	-1.58028	0.026825	0.151006	0.121551	23250	tags=100%, list=44%, signal=56%	PIK3R1/NRAS/STAT5B/NOX4/GRB2/SOS1/PTPN11/PIK3CA/KRAS/CDKN1A/HRAS/GAB2/BCL2L1/PIM1/FLT3	15	93.75	VUB14_RPE_VS_WT_RPE
REACTOME_SIGNALING_BY_HIPPO	REACTOME_SIGNALING_BY_HIPPO	20	-0.628797	-2.61624	2.3975e-06	1.16986e-05	3.23683e-06	19844	tags=95%, list=37%, signal=60%	STK3/AMOT/YWHAB/MOB1A/YWHAE/CASP3/LATS1/NPHP4/MOB1B/AMOTL1/YAP1/TJP1/STK4/DVL2/AMOTL2/WWC1/SAV1/WWTR1/LATS2	19	95	VUB13_RPE_VS_WT_RPE
REACTOME_SIGNALING_BY_HIPPO	REACTOME_SIGNALING_BY_HIPPO	20	-0.608733	-1.782	0.00594534	0.0525155	0.0422719	13893	tags=60%, list=26%, signal=44%	MOB1B/YAP1/AMOT/CASP3/TJP2/TJP1/STK4/SAV1/AMOTL2/WWTR1/WWC1/LATS2	12	60	VUB14_RPE_VS_WT_RPE
REACTOME_SIGNALING_BY_KIT_IN_DISEASE	REACTOME_SIGNALING_BY_KIT_IN_DISEASE	20	-0.618329	-2.57269	3.76973e-06	1.73852e-05	4.81023e-06	20403	tags=100%, list=38%, signal=62%	LCK/STAT5A/STAT1/JAK2/NRAS/STAT5B/GRB2/SOS1/FYN/HRAS/KRAS/PIK3CA/LYN/PIK3R3/YES1/PIK3R2/STAT3/KIT/SRC	19	95	VUB13_RPE_VS_WT_RPE
REACTOME_SIGNALING_BY_KIT_IN_DISEASE	REACTOME_SIGNALING_BY_KIT_IN_DISEASE	20	-0.565016	-1.65402	0.0186091	0.118485	0.0953735	23250	tags=100%, list=44%, signal=56%	PIK3R1/NRAS/STAT5B/GRB2/SOS1/STAT1/FYN/PIK3R3/YES1/JAK2/PIK3CA/KRAS/PIK3R2/HRAS/LYN/KIT/SRC/LCK/STAT3	19	95	VUB14_RPE_VS_WT_RPE
REACTOME_SIGNALING_BY_MET	REACTOME_SIGNALING_BY_MET	79	-0.535759	-3.24228	1e-10	2.08178e-09	5.75996e-10	24844	tags=100%, list=47%, signal=54%	HGF/ITGA2/LAMC3/COL5A2/COL1A2/LAMA4/PIK3R1/UBA52/UBB/CRKL/RPS27A/STAM2/LAMC1/NRAS/SH3GL1/RAB4B/GRB2/CBL/SOS1/RAB4A/HRAS/KRAS/USP8/LAMA1/LAMB3/RAP1A/PIK3CA/PTPN11/PTK2/EPS15/LRIG1/HGS/GGA3/SPINT2/RANBP9/UBC/COL24A1/DOCK7/PTPN1/ARF6/LAMA2/ITGB1/COL5A3/PTPRJ/RAC1/TNS4/SHC1/LAMB2/PTPN2/RAPGEF1/COL3A1/SH3KBP1/STAT3/RANBP10/LAMB1/STAM/RAP1B/HPN/TNS3/FN1/GAB1/COL5A1/SRC/CRK/SPINT1/COL27A1/MET/COL11A1/CO…	78	98.7342	VUB13_RPE_VS_WT_RPE
REACTOME_SIGNALING_BY_MET	REACTOME_SIGNALING_BY_MET	79	-0.393399	-1.63453	0.00264187	0.0289977	0.0233415	24899	tags=96%, list=47%, signal=51%	ITGA2/LAMC1/LAMA2/SPINT2/COL5A2/SHC1/LAMB2/PIK3R1/SH3GL1/UBC/HGS/NRAS/HGF/FN1/RAC1/CBL/COL5A3/RAB4A/PTPRJ/GRB2/RPS27A/UBB/STAM2/SOS1/CRKL/RANBP9/LAMB3/PTK2/UBA52/COL24A1/USP8/GGA3/RAB4B/RANBP10/PTPN11/PIK3CA/RAPGEF1/KRAS/ITGB1/HGFAC/ARF6/MUC20/SPINT1/RAP1A/DOCK7/LRIG1/EPS15/PTPN1/COL1A1/HRAS/COL5A1/COL11A2/LAMC3/LAMA1/SRC/RAP1B/COL3A1/PTPN2/ITGA3/STAT3/LAMC2/LAMA5/TNS3/CRK/GAB1/SH3KBP1/STAM/COL27…	76	96.2025	VUB14_RPE_VS_WT_RPE
REACTOME_SIGNALING_BY_NOTCH4	REACTOME_SIGNALING_BY_NOTCH4	82	-0.487082	-3.14727	1e-10	2.08178e-09	5.75996e-10	24564	tags=99%, list=46%, signal=53%	HES5/HEY1/MAMLD1/PSMD10/NOTCH4/MAML2/PSMC5/TACC3/PSMB8/PSMA3/PSMB5/PSENEN/FLT4/UBA52/UBB/PSMB2/PSMB3/PSMC6/SEM1/ADAM10/PSMA5/APH1B/PSMD6/PSMD8/KAT2A/RPS27A/PSMD9/PSMF1/PSME1/PSMB1/SKP1/PSMD2/SNW1/PSMC2/PSMA2/PSMD3/PSMD4/FBXW7/PSMB6/EP300/PSMB10/PSME3/RBPJ/PSME2/PSMB7/PSEN1/PSMA6/PSMC1/PSMA4/UBC/PSMA1/PSMD13/PSMC4/MAML3/PSMD12/PSMD7/PSMD1/NCSTN/PSMD14/RBX1/PSMD11/SMAD3/CUL1/MAML1/JAG1/HES1/KAT2B/P…	81	98.7805	VUB13_RPE_VS_WT_RPE
REACTOME_SIGNALING_BY_NOTCH4	REACTOME_SIGNALING_BY_NOTCH4	82	-0.327959	-1.36488	0.0313499	0.165541	0.133251	25243	tags=95%, list=47%, signal=50%	HEY1/NCSTN/MAMLD1/PSMD4/PSMB8/PSMC5/PSMD10/PSMA5/PSMD5/PSMB3/DLL4/PSMB4/PSMD9/PSMB2/PSMD8/PSMD6/SNW1/PSMD3/TACC3/UBC/PSMC2/PSMD13/PSMF1/MAML2/PSMA3/PSMB6/PSMA4/APH1A/KAT2A/RPS27A/PSMC6/UBB/JAG1/SEM1/PSMB5/PSMC1/EP300/PSMA2/PSMB7/UBA52/AKT1/MAML3/MAML1/RBPJ/PSMB1/PSMD1/PSMD12/PSMA1/ACTA2/PSMD11/HES1/PSMD7/PSMC4/PSEN1/PSMD2/PSME1/FBXW7/ADAM10/CREBBP/CUL1/APH1B/PSMA6/PSME3/PSMC3/PSMD14/RBX1/NOTCH4/K…	78	95.122	VUB14_RPE_VS_WT_RPE
REACTOME_SIGNALING_BY_PTK6	REACTOME_SIGNALING_BY_PTK6	54	-0.560448	-3.34777	1e-10	2.08178e-09	5.75996e-10	23513	tags=100%, list=44%, signal=56%	EGF/PTK6/EGFR/NRG2/NRG4/UBA52/ERBB3/UBB/ELMO2/RPS27A/RHOA/RASA1/NRAS/DOK1/CDKN1B/ARAP1/CBL/HIF1A/ELMO1/LRRK2/HRAS/KRAS/PELP1/CDK2/ERBB2/UBC/ARHGAP35/KHDRBS1/PTPN1/HBEGF/RAC1/SFPQ/DOCK1/CDK4/CCNE1/STAT3/CCND1/PXN/AKT1/ERBB4/STAP2/CRK/BTC/BCAR1/SRMS/EREG/GPNMB/NRG3/SOCS3/EPAS1/KHDRBS3/KHDRBS2/NRG1	53	98.1481	VUB13_RPE_VS_WT_RPE
REACTOME_SIGNALING_BY_PTK6	REACTOME_SIGNALING_BY_PTK6	54	-0.461809	-1.7686	0.000971648	0.0131483	0.0105836	24003	tags=96%, list=45%, signal=53%	EREG/EGFR/ARAP1/ARHGAP35/ELMO2/EGF/UBC/NRAS/CCNE1/RAC1/CBL/PELP1/RPS27A/UBB/RHOA/LRRK2/PXN/NRG4/CDK2/UBA52/AKT1/CDKN1B/CDK4/RASA1/DOK1/KRAS/KHDRBS1/HIF1A/PTK6/SFPQ/ERBB4/PTPN1/DOCK1/ELMO1/ERBB2/HRAS/BCAR1/CCND1/STAP2/STAT3/KHDRBS3/ERBB3/HBEGF/CRK/NRG3/BTC/GPNMB/EPAS1/SRMS/SOCS3/KHDRBS2/NRG1	52	96.2963	VUB14_RPE_VS_WT_RPE
REACTOME_SIGNALING_BY_SCF_KIT	REACTOME_SIGNALING_BY_SCF_KIT	43	-0.3682	-2.06415	0.000324001	0.000785752	0.000217406	24827	tags=91%, list=46%, signal=49%	PIK3R1/LCK/STAT5A/TEC/FER/STAT1/JAK2/NRAS/STAT5B/GRB2/CBL/SOS1/FYN/HRAS/KRAS/VAV1/PTPN6/PIK3CA/PTPN11/LYN/PIK3R3/SH2B3/CHEK1/YES1/PIK3R2/RAC1/PTPRU/STAT3/GRB10/SOCS1/PRKCA/GAB2/SOCS6/KIT/SRC/SH2B2/GRB7/MMP9/GRAP	39	90.6977	VUB13_RPE_VS_WT_RPE
REACTOME_SIGNALING_BY_SCF_KIT	REACTOME_SIGNALING_BY_SCF_KIT	43	-0.485794	-1.7332	0.00204344	0.0240582	0.0193655	24532	tags=98%, list=46%, signal=53%	FES/STAT5A/KITLG/PIK3R1/NRAS/RAC1/VAV1/CBL/STAT5B/GRB2/SOS1/STAT1/FYN/PIK3R3/MMP9/YES1/JAK2/PTPN11/PTPRU/PIK3CA/KRAS/PIK3R2/CHEK1/TEC/HRAS/LYN/KIT/SRC/LCK/PTPN6/SH2B3/FER/PRKCA/GAB2/STAT3/GRAP2/SH2B2/GRB10/SOCS6/SOCS1/GRB7/GRAP	42	97.6744	VUB14_RPE_VS_WT_RPE
REACTOME_SIGNALING_BY_TGFB_FAMILY_MEMBERS	REACTOME_SIGNALING_BY_TGFB_FAMILY_MEMBERS	104	-0.330121	-2.14821	1.9349e-07	1.34059e-06	3.7092e-07	24392	tags=92%, list=46%, signal=50%	ACVR2B/USP9X/SMAD1/SMAD5/HDAC1/SMAD4/UBE2M/UBA52/TGFBR1/ACVR1B/NEDD8/UBB/PARP1/CGN/CCNC/BMPR1A/CCNT2/E2F4/TFDP2/TFDP1/RPS27A/RBL1/ZFYVE9/RHOA/PPP1CB/UCHL5/XPO1/ACVR2A/DRAP1/MAPK1/E2F5/CDK8/MTMR4/FKBP1A/FSTL1/USP15/ARHGEF18/NCOR1/SNW1/TGIF1/CBL/TRIM33/FOXH1/SP1/SMAD2/PPM1A/STUB1/BMPR2/STRAP/RNF111/ACVR1C/MAPK3/UBC/CER1/PARD3/PPP1CC/SMURF2/AMHR2/SMAD3/F11R/UBE2D3/PPP1R15A/CDK9/SERPINE1/PPP1CA/TGFB1…	96	92.3077	VUB13_RPE_VS_WT_RPE
REACTOME_SIGNALING_BY_TGFB_FAMILY_MEMBERS	REACTOME_SIGNALING_BY_TGFB_FAMILY_MEMBERS	104	-0.331343	-1.4145	0.00700197	0.0594962	0.0478909	23978	tags=91%, list=45%, signal=50%	CGN/ACVR2B/FURIN/CDK9/DRAP1/STUB1/MAPK3/CER1/FKBP1A/SNW1/UBC/ACVR1C/MTMR4/SMAD1/SMAD4/CCNT2/USP15/UCHL5/E2F5/CDK8/HDAC1/CCNC/ACVR1B/TGIF1/CBL/TRIM33/MAPK1/ATP1B4/USP9X/NEDD8/ARHGEF18/ZFYVE9/RPS27A/UBB/SMAD5/NCOR1/FSTL1/RBL1/ACVR2A/RHOA/TFDP1/BMPR1A/BMPR2/TGFB1/PARP1/UBA52/TFDP2/SERPINE1/PARD6A/CCNT1/SP1/PPP1CA/SMAD2/RNF111/STRAP/MEN1/TGIF2/SMAD7/PPM1A/XPO1/PARD3/PPP1CB/TGFBR1/UBE2M/JUNB/F11R/GREM…	95	91.3462	VUB14_RPE_VS_WT_RPE
REACTOME_SIGNALING_BY_TGF_BETA_RECEPTOR_COMPLEX	REACTOME_SIGNALING_BY_TGF_BETA_RECEPTOR_COMPLEX	75	-0.490237	-2.95669	1e-10	2.08178e-09	5.75996e-10	22409	tags=96%, list=42%, signal=56%	SMAD4/UBE2M/UBA52/TGFBR1/NEDD8/UBB/PARP1/CGN/CCNC/CCNT2/E2F4/TFDP2/TFDP1/RPS27A/RBL1/ZFYVE9/RHOA/PPP1CB/UCHL5/XPO1/MAPK1/E2F5/CDK8/MTMR4/FKBP1A/USP15/ARHGEF18/NCOR1/SNW1/TGIF1/CBL/TRIM33/SP1/SMAD2/PPM1A/STUB1/STRAP/RNF111/MAPK3/UBC/PARD3/PPP1CC/SMURF2/SMAD3/F11R/UBE2D3/PPP1R15A/CDK9/SERPINE1/PPP1CA/TGFB1/UBE2D1/SMAD7/CCNK/BAMBI/FURIN/SMURF1/TGIF2/MEN1/SKIL/NCOR2/TGFBR2/PRKCZ/JUNB/SKI/WWTR1/CCNT1/…	72	96	VUB13_RPE_VS_WT_RPE
REACTOME_SIGNALING_BY_TGF_BETA_RECEPTOR_COMPLEX	REACTOME_SIGNALING_BY_TGF_BETA_RECEPTOR_COMPLEX	75	-0.529646	-2.18028	4.80759e-07	2.23131e-05	1.79608e-05	25168	tags=100%, list=47%, signal=53%	CGN/FURIN/CDK9/STUB1/MAPK3/FKBP1A/SNW1/UBC/MTMR4/SMAD4/CCNT2/USP15/UCHL5/E2F5/CDK8/HDAC1/CCNC/TGIF1/CBL/TRIM33/MAPK1/ATP1B4/USP9X/NEDD8/ARHGEF18/ZFYVE9/RPS27A/UBB/NCOR1/RBL1/RHOA/TFDP1/TGFB1/PARP1/UBA52/TFDP2/SERPINE1/PARD6A/CCNT1/SP1/PPP1CA/SMAD2/RNF111/STRAP/MEN1/TGIF2/SMAD7/PPM1A/XPO1/PARD3/PPP1CB/TGFBR1/UBE2M/JUNB/F11R/SMURF2/PMEPA1/SMURF1/CCNK/SMAD3/UBE2D3/TGFBR2/PPP1R15A/PPP1CC/MYC/UBE2D1/S…	74	98.6667	VUB14_RPE_VS_WT_RPE
REACTOME_SIGNALLING_TO_ERKS	REACTOME_SIGNALLING_TO_ERKS	34	-0.581423	-2.94654	2.90423e-08	2.6191e-07	7.24665e-08	22382	tags=100%, list=42%, signal=58%	RALB/RIT2/CRKL/NTRK1/SHC3/MAPK1/NRAS/YWHAB/RIT1/GRB2/SOS1/HRAS/KRAS/RAP1A/KIDINS220/RALA/MAPKAPK3/MAPK3/BRAF/MAP2K2/MAP2K1/SHC1/MAPK14/RAPGEF1/MAPKAPK2/SHC2/FRS2/MAPK13/SRC/CRK/RALGDS/MAPK12/MAPK11	33	97.0588	VUB13_RPE_VS_WT_RPE
REACTOME_SIGNALLING_TO_ERKS	REACTOME_SIGNALLING_TO_ERKS	34	-0.421582	-1.42235	0.0398703	0.189707	0.152703	25151	tags=97%, list=47%, signal=51%	RIT1/SHC3/RIT2/MAPK3/SHC1/NRAS/MAPK1/GRB2/SOS1/KIDINS220/CRKL/MAP2K2/SHC2/RALB/BRAF/MAPKAPK2/MAP2K1/RAPGEF1/KRAS/YWHAB/RALA/RAP1A/MAPKAPK3/HRAS/RALGDS/NGF/MAPK11/SRC/MAPK14/FRS2/MAPK12/CRK/MAPK13	33	97.0588	VUB14_RPE_VS_WT_RPE
REACTOME_SIRT1_NEGATIVELY_REGULATES_RRNA_EXPRESSION	REACTOME_SIRT1_NEGATIVELY_REGULATES_RRNA_EXPRESSION	62	0.563189	2.17168	1.66974e-09	2.2818e-08	6.31341e-09	21130	tags=87%, list=40%, signal=53%	H2AC14/H2AC20/H2AC4/H2AC6/H2AC7/H2AC8/H2AJ/H2AX/H2AZ1/H2AZ2/H2BC1/H2BC10/H2BC11/H2BC12/H2BC13/H2BC14/H2BC15/H2BC17/H2BC21/H2BC3/H2BC4/H2BC5/H2BC6/H2BC7/H2BC8/H2BC9/H3-3A/H3-3B/H3C1/H3C10/H3C11/H3C12/H3C13/H3C14/H3C15/H3C2/H3C3/H3C4/H3C6/H3C7/H3C8/H4C1/H4C11/H4C12/H4C13/H4C14/H4C15/H4C2/H4C3/H4C4/H4C5/H4C6/H4C8/H4C9	54	87.0968	VUB13_RPE_VS_WT_RPE
REACTOME_SIRT1_NEGATIVELY_REGULATES_RRNA_EXPRESSION	REACTOME_SIRT1_NEGATIVELY_REGULATES_RRNA_EXPRESSION	62	0.804671	2.40324	1e-10	6.78333e-09	5.46019e-09	7087	tags=73%, list=13%, signal=63%	H3-3B/H2AZ2/H2BC5/H3-3A/H2AC6/H2BC4/H2BC21/H2AZ1/H2BC11/H4C5/H2AC8/H2BC15/H2AC20/H3C12/H2AX/H2AJ/H4C8/H2BC6/H2BC8/H3C6/H2BC12/H4C3/H2AC7/H4C6/H2BC3/H2BC14/H4C13/H4C4/H3C2/H3C11/H2BC9/H3C1/H2BC7/H2BC10/H2BC17/H4C1/H3C4/H2AC14/H3C10/H2AC4/H2BC13/H3C3/H4C9/H4C2/H3C7	45	72.5806	VUB14_RPE_VS_WT_RPE
REACTOME_SMAD2_SMAD3_SMAD4_HETEROTRIMER_REGULATES_TRANSCRIPTION	REACTOME_SMAD2_SMAD3_SMAD4_HETEROTRIMER_REGULATES_TRANSCRIPTION	32	-0.602323	-2.98254	1.18985e-08	1.19927e-07	3.3182e-08	21265	tags=100%, list=40%, signal=60%	SMAD4/UBA52/UBB/CCNC/CCNT2/E2F4/TFDP2/TFDP1/RPS27A/RBL1/MAPK1/E2F5/CDK8/TGIF1/SP1/SMAD2/RNF111/MAPK3/UBC/SMAD3/CDK9/SERPINE1/SMAD7/CCNK/TGIF2/MEN1/JUNB/WWTR1/CCNT1/MYC/CDKN2B	31	96.875	VUB13_RPE_VS_WT_RPE
REACTOME_SMAD2_SMAD3_SMAD4_HETEROTRIMER_REGULATES_TRANSCRIPTION	REACTOME_SMAD2_SMAD3_SMAD4_HETEROTRIMER_REGULATES_TRANSCRIPTION	32	-0.529219	-1.73328	0.00169868	0.0209017	0.0168246	25168	tags=100%, list=47%, signal=53%	CDK9/MAPK3/UBC/SMAD4/CCNT2/E2F5/CDK8/HDAC1/CCNC/TGIF1/MAPK1/RPS27A/UBB/RBL1/TFDP1/UBA52/TFDP2/SERPINE1/CCNT1/SP1/SMAD2/RNF111/MEN1/TGIF2/SMAD7/JUNB/CCNK/SMAD3/MYC/CDKN2B/WWTR1	31	96.875	VUB14_RPE_VS_WT_RPE
REACTOME_SMOOTH_MUSCLE_CONTRACTION	REACTOME_SMOOTH_MUSCLE_CONTRACTION	38	-0.401995	-2.10893	0.00030706	0.000750798	0.000207735	25051	tags=47%, list=47%, signal=25%	ANXA2/CAV3/PXN/ANXA6/ITGA1/CALD1/TRIM72/TPM1/SORBS1/ACTG2/VCL/MYL9/TPM4/TPM2/MYH11/SORBS3/MYL5/ACTA2	18	47.3684	VUB13_RPE_VS_WT_RPE
REACTOME_SMOOTH_MUSCLE_CONTRACTION	REACTOME_SMOOTH_MUSCLE_CONTRACTION	38	-0.644077	-2.20858	4.2614e-06	0.00016105	0.000129636	9591	tags=45%, list=18%, signal=37%	CALD1/TPM1/TPM2/MYL5/MYL9/ANXA2/CAV3/TPM4/SORBS3/ITGA1/MYH11/VCL/DYSF/SORBS1/TRIM72/ACTG2/MYLPF	17	44.7368	VUB14_RPE_VS_WT_RPE
REACTOME_SPRY_REGULATION_OF_FGF_SIGNALING	REACTOME_SPRY_REGULATION_OF_FGF_SIGNALING	16	-0.622664	-2.48287	2.82671e-05	9.74689e-05	2.69682e-05	20169	tags=100%, list=38%, signal=62%	UBA52/UBB/RPS27A/PPP2CA/MAPK1/GRB2/CBL/PPP2R1A/PTPN11/MAPK3/UBC/BRAF/MKNK1/SRC/SPRY2	15	93.75	VUB13_RPE_VS_WT_RPE
REACTOME_SPRY_REGULATION_OF_FGF_SIGNALING	REACTOME_SPRY_REGULATION_OF_FGF_SIGNALING	16	-0.580234	-1.62296	0.0206455	0.12687	0.102123	22435	tags=100%, list=42%, signal=58%	PPP2R1A/UBC/CBL/MAPK1/GRB2/RPS27A/UBB/PPP2CB/UBA52/BRAF/PTPN11/PPP2CA/SRC/MKNK1/SPRY2	15	93.75	VUB14_RPE_VS_WT_RPE
REACTOME_STABILIZATION_OF_P53	REACTOME_STABILIZATION_OF_P53	57	-0.480766	-2.79482	3.6705e-09	4.36056e-08	1.2065e-08	23243	tags=98%, list=44%, signal=56%	PSMD10/PSMA8/TP53/PSMC5/PSMB8/PSMA3/CDKN2A/PSMB5/UBA52/UBB/PSMB2/PSMB3/PSMC6/SEM1/PSMA5/PSMD6/PSMD8/RPS27A/PSMD9/PSMF1/PSME1/PSMB1/MDM4/CHEK2/PSMD2/PSMC2/PSMA2/ATM/PSMD3/COP1/PSMD4/PSMB6/PSMB10/PSME3/PSME2/PSMB7/PSMA6/PSMC1/PSMA4/UBC/PSMA1/PSMD13/PSMC4/PSMD12/PSMD7/PSMD1/MDM2/PSMD14/PHF20/PSMD11/PSME4/PSMB4/PSMC3/PSMD5/PSMB9/PSMA7	56	98.2456	VUB13_RPE_VS_WT_RPE
REACTOME_STABILIZATION_OF_P53	REACTOME_STABILIZATION_OF_P53	57	-0.499934	-1.91026	5.30058e-05	0.00121409	0.000977269	26744	tags=100%, list=50%, signal=50%	PSMA8/PSMD4/PSMB8/PSMC5/COP1/PSMD10/PSMA5/MDM4/PSMD5/PSMB3/PSMB4/PSMD9/PSMB2/PSMD8/PSMD6/PSMD3/UBC/PSMC2/PSMD13/PSMF1/TP53/PSMA3/PSMB6/PSMA4/RPS27A/PSMC6/UBB/SEM1/PSMB5/PSMC1/PSMA2/PSMB7/UBA52/PSMB1/PSMD1/PSMD12/PSMA1/PSMD11/PSMD7/PSMC4/PSMD2/PSME1/PSMA6/PHF20/MDM2/PSME3/PSMC3/PSMD14/ATM/PSME4/PSMA7/PSME2/CHEK2/PSMB10/CDKN2A/PSMB9	56	98.2456	VUB14_RPE_VS_WT_RPE
REACTOME_SUMOYLATION_OF_DNA_METHYLATION_PROTEINS	REACTOME_SUMOYLATION_OF_DNA_METHYLATION_PROTEINS	16	-0.662304	-2.64093	8.67686e-06	3.56513e-05	9.86419e-06	18052	tags=100%, list=34%, signal=66%	PHC3/DNMT1/SCMH1/UBE2I/SUMO1/RNF2/DNMT3A/BMI1/PHC1/PCGF2/RING1/PHC2/CBX2/CBX8/CBX4	15	93.75	VUB13_RPE_VS_WT_RPE
REACTOME_SUMOYLATION_OF_DNA_METHYLATION_PROTEINS	REACTOME_SUMOYLATION_OF_DNA_METHYLATION_PROTEINS	16	-0.575628	-1.61008	0.0231735	0.13669	0.110028	22681	tags=100%, list=42%, signal=58%	CBX2/BMI1/PHC3/DNMT1/SCMH1/UBE2I/SUMO1/RING1/PHC2/DNMT3A/CBX8/PHC1/PCGF2/CBX4/DNMT3B	15	93.75	VUB14_RPE_VS_WT_RPE
REACTOME_SWITCHING_OF_ORIGINS_TO_A_POST_REPLICATIVE_STATE	REACTOME_SWITCHING_OF_ORIGINS_TO_A_POST_REPLICATIVE_STATE	91	-0.502322	-3.28853	1e-10	2.08178e-09	5.75996e-10	24019	tags=99%, list=45%, signal=55%	CDC23/PSMD10/PSMA8/MCM3/MCM8/MCM2/PSMC5/PSMB8/PSMA3/PSMB5/UBE2C/CCNA2/UBA52/ANAPC16/ANAPC11/UBB/UBE2E1/PSMB2/PSMB3/PSMC6/SEM1/ORC3/CDC27/MCM4/MCM6/ORC4/PSMA5/PSMD6/PSMD8/ORC2/RPS27A/CDC16/PSMD9/PSMF1/PSME1/PSMB1/ANAPC10/SKP1/ANAPC4/ANAPC5/PSMD2/ANAPC1/PSMC2/PSMA2/FZR1/PSMD3/UBE2S/PSMD4/PSMB6/PSMB10/PSME3/SKP2/CDK2/CCNA1/PSME2/PSMB7/PSMA6/PSMC1/ANAPC7/PSMA4/MCM7/UBC/PSMA1/PSMD13/PSMC4/PSMD12/PSMD7…	90	98.9011	VUB13_RPE_VS_WT_RPE
REACTOME_SWITCHING_OF_ORIGINS_TO_A_POST_REPLICATIVE_STATE	REACTOME_SWITCHING_OF_ORIGINS_TO_A_POST_REPLICATIVE_STATE	91	-0.500253	-2.06866	9.76823e-07	4.20193e-05	3.38231e-05	26744	tags=100%, list=50%, signal=50%	PSMA8/FZR1/PSMD4/PSMB8/PSMC5/PSMD10/PSMA5/CDC23/PSMD5/PSMB3/PSMB4/PSMD9/PSMB2/PSMD8/PSMD6/PSMD3/UBC/ORC4/PSMC2/PSMD13/CCNE1/PSMF1/PSMA3/CDC27/PSMB6/CCNA1/ORC2/ANAPC16/PSMA4/UBE2E1/RPS27A/PSMC6/UBB/ANAPC5/SEM1/PSMB5/MCM8/CDC16/ANAPC10/PSMC1/PSMA2/CDC26/CDK2/ANAPC11/PSMB7/UBA52/PSMB1/PSMD1/PSMD12/PSMA1/PSMD11/MCM2/PSMD7/PSMC4/MCM6/ANAPC7/PSMD2/PSME1/ORC6/MCM3/CUL1/ORC3/ANAPC4/PSMA6/CCNA2/MCM7/PSME3…	90	98.9011	VUB14_RPE_VS_WT_RPE
REACTOME_SYNTHESIS_OF_ACTIVE_UBIQUITIN_ROLES_OF_E1_AND_E2_ENZYMES	REACTOME_SYNTHESIS_OF_ACTIVE_UBIQUITIN_ROLES_OF_E1_AND_E2_ENZYMES	30	-0.572164	-2.78022	2.50671e-07	1.6583e-06	4.58826e-07	22874	tags=100%, list=43%, signal=57%	USP9X/UBA1/UBE2A/UBE2C/UBA52/UBB/UBE2E1/UBA6/OTULIN/RPS27A/UBE2K/USP7/UCHL3/UBE2T/UBE2Q2/UBE2S/UBE2R2/UBE2G2/UBE2L3/UBC/UBE2D2/UBE2H/UBE2G1/USP5/UBE2E3/UBE2W/UBE2D1/UBE2Z/CDC34	29	96.6667	VUB13_RPE_VS_WT_RPE
REACTOME_SYNTHESIS_OF_ACTIVE_UBIQUITIN_ROLES_OF_E1_AND_E2_ENZYMES	REACTOME_SYNTHESIS_OF_ACTIVE_UBIQUITIN_ROLES_OF_E1_AND_E2_ENZYMES	30	-0.543621	-1.76297	0.00292742	0.0316457	0.0254729	24398	tags=100%, list=46%, signal=54%	UBE2A/UCHL3/USP5/UBC/UBE2B/UBE2K/UBE2T/USP7/USP9X/OTULIN/UBE2E1/RPS27A/UBB/UBA6/UBE2D2/UBE2L3/UBE2G2/UBA52/UBE2R2/UBE2W/UBE2E3/UBE2H/CDC34/UBE2G1/UBE2Z/UBE2Q2/UBE2S/UBE2D1/UBE2C	29	96.6667	VUB14_RPE_VS_WT_RPE
REACTOME_SYNTHESIS_OF_GLYCOSYLPHOSPHATIDYLINOSITOL_GPI	REACTOME_SYNTHESIS_OF_GLYCOSYLPHOSPHATIDYLINOSITOL_GPI	17	-0.557476	-2.21121	0.000255899	0.000639389	0.000176909	23651	tags=100%, list=44%, signal=56%	PIGX/PIGV/PIGO/PIGZ/PIGG/PIGB/PIGM/PIGA/PIGC/PIGL/PIGH/PIGF/PIGQ/DPM2/PIGW/PIGN	16	94.1176	VUB13_RPE_VS_WT_RPE
REACTOME_SYNTHESIS_OF_GLYCOSYLPHOSPHATIDYLINOSITOL_GPI	REACTOME_SYNTHESIS_OF_GLYCOSYLPHOSPHATIDYLINOSITOL_GPI	17	-0.556465	-1.56228	0.0346793	0.175923	0.141608	23705	tags=100%, list=44%, signal=56%	PIGO/PIGX/PIGP/PIGC/PIGG/PIGL/PIGF/PIGH/PIGQ/PIGV/PIGA/PIGB/PIGZ/PIGW/DPM2/PIGN	16	94.1176	VUB14_RPE_VS_WT_RPE
REACTOME_SYNTHESIS_OF_IP2_IP_AND_INS_IN_THE_CYTOSOL	REACTOME_SYNTHESIS_OF_IP2_IP_AND_INS_IN_THE_CYTOSOL	14	-0.542821	-2.07051	0.00222189	0.00413472	0.00114401	24432	tags=100%, list=46%, signal=54%	OCRL/IMPA1/MTMR9/INPP4A/INPP5B/SYNJ1/IMPA2/INPP4B/INPP5A/INPP5J/ISYNA1/MIOX/MTMR7	13	92.8571	VUB13_RPE_VS_WT_RPE
REACTOME_SYNTHESIS_OF_IP2_IP_AND_INS_IN_THE_CYTOSOL	REACTOME_SYNTHESIS_OF_IP2_IP_AND_INS_IN_THE_CYTOSOL	14	-0.573528	-1.55981	0.0413389	0.193219	0.15553	22792	tags=100%, list=43%, signal=57%	OCRL/INPP4A/SYNJ1/MTMR9/INPP5B/IMPA1/INPP5J/INPP5A/ISYNA1/MIOX/IMPA2/MTMR7/INPP4B	13	92.8571	VUB14_RPE_VS_WT_RPE
REACTOME_SYNTHESIS_OF_PIPS_AT_THE_EARLY_ENDOSOME_MEMBRANE	REACTOME_SYNTHESIS_OF_PIPS_AT_THE_EARLY_ENDOSOME_MEMBRANE	16	-0.56709	-2.26127	0.000207471	0.000532659	0.000147379	23137	tags=94%, list=43%, signal=53%	PIK3R4/PIKFYVE/FIG4/MTMR4/INPP5F/MTMR2/INPP4A/PIK3C2A/PI4K2B/PIK3C3/MTMR10/MTMR12/INPP4B/VAC14/PI4K2A	15	93.75	VUB13_RPE_VS_WT_RPE
REACTOME_SYNTHESIS_OF_PIPS_AT_THE_EARLY_ENDOSOME_MEMBRANE	REACTOME_SYNTHESIS_OF_PIPS_AT_THE_EARLY_ENDOSOME_MEMBRANE	16	-0.529884	-1.48213	0.047705	0.207401	0.166946	25124	tags=50%, list=47%, signal=26%	PIK3C2A/PIKFYVE/VAC14/MTMR10/MTMR12/PIK3C3/PI4K2A/INPP4B	8	50	VUB14_RPE_VS_WT_RPE
REACTOME_SYNTHESIS_OF_PIPS_AT_THE_GOLGI_MEMBRANE	REACTOME_SYNTHESIS_OF_PIPS_AT_THE_GOLGI_MEMBRANE	18	-0.52865	-2.13454	0.000313324	0.000764854	0.000211624	25191	tags=39%, list=47%, signal=21%	PI4K2B/PIK3C3/PIK3C2G/INPP5E/VAC14/PI4K2A/TPTE	7	38.8889	VUB13_RPE_VS_WT_RPE
REACTOME_SYNTHESIS_OF_PIPS_AT_THE_GOLGI_MEMBRANE	REACTOME_SYNTHESIS_OF_PIPS_AT_THE_GOLGI_MEMBRANE	18	-0.529904	-1.50732	0.043661	0.198783	0.160009	25124	tags=100%, list=47%, signal=53%	TPTE2/PI4KB/OCRL/INPP5E/ARF1/ARF3/PIK3R4/FIG4/PI4KA/SACM1L/PIK3C2A/PIKFYVE/VAC14/PIK3C2G/PIK3C3/PI4K2A/TPTE	17	94.4444	VUB14_RPE_VS_WT_RPE
REACTOME_SYNTHESIS_OF_PIPS_AT_THE_PLASMA_MEMBRANE	REACTOME_SYNTHESIS_OF_PIPS_AT_THE_PLASMA_MEMBRANE	53	-0.529202	-3.09882	3.10958e-10	5.39035e-09	1.49143e-09	25180	tags=100%, list=47%, signal=53%	PIK3R6/MTM1/MTMR1/OCRL/PIP5K1B/PIK3R1/PIK3CB/RAB14/PLEKHA6/PLEKHA4/PLEKHA3/RUFY1/PIK3CG/SBF2/MTMR9/MTMR14/MTMR2/INPP4A/PIP4K2C/PLEKHA1/SYNJ1/RAB4A/PTEN/MTMR6/PLEKHA8/PIK3CA/PIP5K1A/ARF1/RAB5A/PIK3R3/PLEKHA5/PIP4K2B/PIK3C2A/PIK3R2/PIK3R5/PIK3CD/MTMR3/PI4K2B/PTPN13/MTMR8/PIK3C2B/PIK3C2G/INPP4B/INPP5J/PIP4K2A/INPPL1/INPP5D/PIP5K1C/SYNJ2/PLEKHA2/PI4K2A/INPP5K	52	98.1132	VUB13_RPE_VS_WT_RPE
REACTOME_SYNTHESIS_OF_PIPS_AT_THE_PLASMA_MEMBRANE	REACTOME_SYNTHESIS_OF_PIPS_AT_THE_PLASMA_MEMBRANE	53	-0.468587	-1.77651	0.000609903	0.0090392	0.00727603	25205	tags=98%, list=47%, signal=52%	PLEKHA6/MTMR1/PI4K2B/PIP5K1A/PIP5K1B/PLEKHA4/PLEKHA8/MTMR8/OCRL/MTM1/PIK3R1/RAB14/PLEKHA1/PIP4K2C/ARF1/RUFY1/RAB4A/SBF2/MTMR6/PIK3CB/INPP4A/SYNJ1/PLEKHA3/PIK3R3/INPP5D/INPPL1/PIK3C2B/MTMR9/RAB5A/MTMR2/PIK3CA/PIP5K1C/PIK3CG/PIP4K2B/PIK3CD/PIK3C2A/PIK3R2/PIK3R5/PTEN/INPP5J/MTMR3/MTMR14/PIK3R6/PLEKHA5/PTPN13/PIK3C2G/SYNJ2/PIP4K2A/PLEKHA2/PI4K2A/INPP4B/INPP5K	52	98.1132	VUB14_RPE_VS_WT_RPE
REACTOME_TAK1_ACTIVATES_NFKB_BY_PHOSPHORYLATION_AND_ACTIVATION_OF_IKKS_COMPLEX	REACTOME_TAK1_ACTIVATES_NFKB_BY_PHOSPHORYLATION_AND_ACTIVATION_OF_IKKS_COMPLEX	32	-0.494287	-2.44758	6.84698e-06	2.92055e-05	8.08073e-06	27033	tags=100%, list=51%, signal=49%	S100B/IRAK2/NOD1/IKBKB/TRAF6/UBA52/TAB3/UBB/CHUK/RPS27A/NFKBIA/IRAK1/MAP3K7/IKBKG/HMGB1/UBE2V1/TAB2/RIPK2/NKIRAS1/UBC/NFKB1/RELA/UBE2N/AGER/TAB1/NKIRAS2/APP/NFKB2/NFKBIB/NOD2/SAA1	31	96.875	VUB13_RPE_VS_WT_RPE
REACTOME_TAK1_ACTIVATES_NFKB_BY_PHOSPHORYLATION_AND_ACTIVATION_OF_IKKS_COMPLEX	REACTOME_TAK1_ACTIVATES_NFKB_BY_PHOSPHORYLATION_AND_ACTIVATION_OF_IKKS_COMPLEX	32	-0.514216	-1.68414	0.00312764	0.0332296	0.0267479	25969	tags=100%, list=49%, signal=51%	NKIRAS2/IKBKG/RELA/TAB3/TRAF6/NFKBIA/NOD1/IRAK2/UBC/UBE2V1/IKBKB/IRAK1/NKIRAS1/NOD2/RPS27A/MAP3K7/UBB/TAB1/TAB2/UBA52/CHUK/NFKB1/APP/HMGB1/UBE2N/AGER/S100B/RIPK2/NFKB2/NFKBIB/SAA1	31	96.875	VUB14_RPE_VS_WT_RPE
REACTOME_TBC_RABGAPS	REACTOME_TBC_RABGAPS	44	-0.508899	-2.90018	6.78457e-08	5.53576e-07	1.53166e-07	26259	tags=100%, list=49%, signal=51%	TBC1D25/RAB7B/TBC1D7/RAB33A/RAB5C/TBC1D13/RAB33B/RAB4A/RABEP1/TSC1/TBC1D20/RAB5A/GGA3/OPTN/RAB35/GABARAPL2/TBC1D16/GABARAP/RAB6A/RABGAP1/ARF6/RAB11A/RAB7A/TSC2/MAP1LC3B/TBC1D14/RAB5B/ULK1/TBC1D15/GGA2/RAB8B/GGA1/RAB8A/TBC1D10B/TBC1D2/TBC1D24/TBC1D10C/SYTL1/TBC1D10A/RAB11B/RAB6B/RABGEF1/TBC1D17	43	97.7273	VUB13_RPE_VS_WT_RPE
REACTOME_TBC_RABGAPS	REACTOME_TBC_RABGAPS	44	-0.396949	-1.43504	0.0195757	0.121997	0.0982001	25692	tags=98%, list=48%, signal=51%	TBC1D3/TBC1D25/TBC1D20/GABARAP/TBC1D13/RAB4A/RAB5B/RAB35/RAB33B/RAB5C/RABEP1/GABARAPL2/TSC2/TBC1D7/MAP1LC3B/RAB11A/TSC1/GGA3/RAB5A/RAB6A/ARF6/OPTN/TBC1D16/RAB7A/GGA1/TBC1D10C/RABGAP1/ULK1/SYTL1/TBC1D10B/TBC1D10A/RAB11B/RAB8A/TBC1D24/GGA2/TBC1D15/RAB8B/RAB6B/TBC1D2/TBC1D17/TBC1D14/RABGEF1/RAB33A	43	97.7273	VUB14_RPE_VS_WT_RPE
REACTOME_TELOMERE_C_STRAND_LAGGING_STRAND_SYNTHESIS	REACTOME_TELOMERE_C_STRAND_LAGGING_STRAND_SYNTHESIS	34	-0.534053	-2.70647	5.19058e-07	3.08732e-06	8.54216e-07	24911	tags=100%, list=47%, signal=53%	POLA1/TERF2IP/PCNA/CHTF8/PRIM1/RPA2/LIG1/RFC1/CTC1/TERF1/RPA1/POLA2/FEN1/RFC3/BLM/POLD3/RFC5/DSCC1/POT1/WRN/RFC2/CHTF18/TERF2/RFC4/PRIM2/TINF2/POLD4/RPA3/DNA2/ACD/TEN1/POLD2/POLD1	33	97.0588	VUB13_RPE_VS_WT_RPE
REACTOME_TELOMERE_C_STRAND_LAGGING_STRAND_SYNTHESIS	REACTOME_TELOMERE_C_STRAND_LAGGING_STRAND_SYNTHESIS	34	-0.432796	-1.46018	0.0304168	0.162329	0.130665	24764	tags=97%, list=46%, signal=52%	CTC1/POLA1/TERF2IP/CHTF8/POLD2/FEN1/RPA1/RFC1/RFC5/TERF2/RFC2/RFC3/POLD3/WRN/RPA2/TINF2/PRIM1/POLD4/POLA2/TEN1/ACD/CHTF18/LIG1/POT1/RFC4/PRIM2/DSCC1/RPA3/PCNA/TERF1/BLM/DNA2/POLD1	33	97.0588	VUB14_RPE_VS_WT_RPE
REACTOME_TGF_BETA_RECEPTOR_SIGNALING_ACTIVATES_SMADS	REACTOME_TGF_BETA_RECEPTOR_SIGNALING_ACTIVATES_SMADS	32	-0.621839	-3.07918	2.06049e-09	2.64539e-08	7.3194e-09	20223	tags=100%, list=38%, signal=62%	UBE2M/UBA52/TGFBR1/NEDD8/UBB/RPS27A/ZFYVE9/PPP1CB/UCHL5/XPO1/MTMR4/FKBP1A/USP15/CBL/SMAD2/STUB1/STRAP/UBC/PPP1CC/SMURF2/SMAD3/PPP1R15A/PPP1CA/TGFB1/SMAD7/BAMBI/FURIN/SMURF1/TGFBR2/PMEPA1/NEDD4L	31	96.875	VUB13_RPE_VS_WT_RPE
REACTOME_TGF_BETA_RECEPTOR_SIGNALING_ACTIVATES_SMADS	REACTOME_TGF_BETA_RECEPTOR_SIGNALING_ACTIVATES_SMADS	32	-0.558063	-1.82775	0.000620582	0.00912083	0.00734174	23628	tags=100%, list=44%, signal=56%	STUB1/FKBP1A/UBC/MTMR4/SMAD4/USP15/UCHL5/CBL/NEDD8/ZFYVE9/RPS27A/UBB/TGFB1/UBA52/PPP1CA/SMAD2/STRAP/SMAD7/XPO1/PPP1CB/TGFBR1/UBE2M/SMURF2/PMEPA1/SMURF1/SMAD3/TGFBR2/PPP1R15A/PPP1CC/BAMBI/NEDD4L	31	96.875	VUB14_RPE_VS_WT_RPE
REACTOME_TGF_BETA_RECEPTOR_SIGNALING_IN_EMT_EPITHELIAL_TO_MESENCHYMAL_TRANSITION	REACTOME_TGF_BETA_RECEPTOR_SIGNALING_IN_EMT_EPITHELIAL_TO_MESENCHYMAL_TRANSITION	16	-0.624312	-2.48944	2.60058e-05	9.12968e-05	2.52605e-05	20081	tags=100%, list=38%, signal=62%	TGFBR1/UBB/CGN/RPS27A/RHOA/FKBP1A/ARHGEF18/UBC/PARD3/F11R/TGFB1/SMURF1/TGFBR2/PRKCZ/PARD6A	15	93.75	VUB13_RPE_VS_WT_RPE
REACTOME_TGF_BETA_RECEPTOR_SIGNALING_IN_EMT_EPITHELIAL_TO_MESENCHYMAL_TRANSITION	REACTOME_TGF_BETA_RECEPTOR_SIGNALING_IN_EMT_EPITHELIAL_TO_MESENCHYMAL_TRANSITION	16	-0.551343	-1.54215	0.0341558	0.174439	0.140413	23978	tags=100%, list=45%, signal=55%	FKBP1A/UBC/ARHGEF18/RPS27A/UBB/RHOA/TGFB1/UBA52/PARD6A/PARD3/TGFBR1/F11R/SMURF1/TGFBR2/PRKCZ	15	93.75	VUB14_RPE_VS_WT_RPE
REACTOME_TNFR1_INDUCED_NFKAPPAB_SIGNALING_PATHWAY	REACTOME_TNFR1_INDUCED_NFKAPPAB_SIGNALING_PATHWAY	30	-0.411756	-2.00078	0.000468185	0.00108408	0.000299948	23715	tags=93%, list=44%, signal=52%	IKBKB/UBA52/TAB3/UBB/USP4/OTUD7B/CYLD/CHUK/RPS27A/MAP3K7/IKBKG/RIPK1/SHARPIN/RBCK1/TRAF2/TNFRSF1A/BIRC2/RACK1/TAB2/USP21/TRAF1/RNF31/UBC/TAB1/TNFAIP3/BIRC3/TRADD/USP2	28	93.3333	VUB13_RPE_VS_WT_RPE
REACTOME_TNFR1_INDUCED_NFKAPPAB_SIGNALING_PATHWAY	REACTOME_TNFR1_INDUCED_NFKAPPAB_SIGNALING_PATHWAY	30	-0.535342	-1.73612	0.00392591	0.0388988	0.0313113	24840	tags=100%, list=46%, signal=54%	IKBKG/OTUD7B/USP21/TAB3/TNF/UBC/TRAF2/RBCK1/IKBKB/RACK1/USP4/CYLD/RNF31/RPS27A/MAP3K7/UBB/TNFRSF1A/TAB1/TAB2/UBA52/TRAF1/CHUK/SHARPIN/BIRC2/RIPK1/TRADD/TNFAIP3/USP2/BIRC3	29	96.6667	VUB14_RPE_VS_WT_RPE
REACTOME_TNFR2_NON_CANONICAL_NF_KB_PATHWAY	REACTOME_TNFR2_NON_CANONICAL_NF_KB_PATHWAY	101	-0.219946	-1.46235	0.00638429	0.0104759	0.00289852	25202	tags=91%, list=47%, signal=48%	TNFRSF1B/CD40/TNFRSF13B/TNFSF11/LTB/PSMD10/EDA/PSMA8/PSMC5/PSMB8/PSMA3/PSMB5/UBE2M/UBA52/TNFRSF13C/UBB/PSMB2/PSMB3/PSMC6/SEM1/PSMA5/CHUK/PSMD6/TNFSF9/PSMD8/RPS27A/PSMD9/PSMF1/PSME1/PSMB1/FBXW11/SKP1/PSMD2/PSMC2/PSMA2/BTRC/PSMD3/UBA3/PSMD4/TRAF2/TNFRSF1A/PSMB6/TNFRSF8/PSMB10/BIRC2/PSME3/TNFRSF25/EDARADD/EDA2R/PSME2/PSMB7/PSMA6/TNFSF13/PSMC1/PSMA4/UBC/PSMA1/PSMD13/PSMC4/PSMD12/PSMD7/PSMD1/PSMD14/CD…	92	91.0891	VUB13_RPE_VS_WT_RPE
REACTOME_TNFR2_NON_CANONICAL_NF_KB_PATHWAY	REACTOME_TNFR2_NON_CANONICAL_NF_KB_PATHWAY	101	-0.326132	-1.38336	0.0137153	0.0960852	0.077343	25272	tags=94%, list=47%, signal=50%	PSMA8/TNFSF15/TNFRSF12A/TNFRSF9/TNFRSF13B/PSMD4/PSMB8/TNFSF8/CD27/PSMC5/EDA2R/PSMD10/PSMA5/TNFRSF11B/PSMD5/PSMB3/TNF/PSMB4/PSMD9/PSMB2/LTA/PSMD8/PSMD6/PSMD3/UBC/TRAF2/PSMC2/PSMD13/TNFRSF25/PSMF1/PSMA3/PSMB6/EDARADD/FBXW11/PSMA4/RPS27A/UBA3/PSMC6/UBB/TNFSF12/TNFRSF1A/SEM1/PSMB5/TNFRSF13C/CD40/PSMC1/PSMA2/BTRC/PSMB7/UBA52/CHUK/PSMB1/PSMD1/PSMD12/PSMA1/PSMD11/PSMD7/PSMC4/PSMD2/PSME1/TRAF3/CUL1/BIRC2…	95	94.0594	VUB14_RPE_VS_WT_RPE
REACTOME_TNF_SIGNALING	REACTOME_TNF_SIGNALING	44	-0.371318	-2.11611	0.000321024	0.000780229	0.000215878	23715	tags=93%, list=44%, signal=52%	BAG4/IKBKB/ADAM17/UBA52/TAB3/UBB/USP4/OTUD7B/FADD/CYLD/CHUK/SPPL2A/OTULIN/NSMAF/RPS27A/MAP3K7/IKBKG/RIPK1/SHARPIN/RBCK1/CFLAR/TRAF2/TNFRSF1A/BIRC2/RACK1/TAB2/MADD/USP21/TRAF1/RNF31/UBC/CLIP3/SPPL2B/TAB1/TAX1BP1/TNFAIP3/BIRC3/TRADD/SMPD3/USP2/SMPD2	41	93.1818	VUB13_RPE_VS_WT_RPE
REACTOME_TNF_SIGNALING	REACTOME_TNF_SIGNALING	44	-0.428008	-1.54732	0.00858153	0.0684377	0.0550884	24840	tags=98%, list=46%, signal=52%	XIAP/IKBKG/OTUD7B/USP21/TAB3/BAG4/TNF/UBC/TRAF2/RBCK1/IKBKB/RACK1/ADAM17/USP4/CYLD/FADD/RNF31/OTULIN/CLIP3/RPS27A/MAP3K7/UBB/TNFRSF1A/TAX1BP1/TAB1/MADD/TAB2/UBA52/TRAF1/CHUK/SPPL2A/SHARPIN/BIRC2/CFLAR/NSMAF/RIPK1/SPPL2B/TRADD/SMPD3/SMPD2/TNFAIP3/USP2/BIRC3	43	97.7273	VUB14_RPE_VS_WT_RPE
REACTOME_TOLL_LIKE_RECEPTOR_9_TLR9_CASCADE	REACTOME_TOLL_LIKE_RECEPTOR_9_TLR9_CASCADE	94	-0.404278	-2.63828	1.81162e-10	3.47877e-09	9.62524e-10	24737	tags=97%, list=46%, signal=52%	MEF2C/TICAM2/S100B/RPS6KA3/MYD88/ELK1/IRAK2/NOD1/RBSN/MAPK9/IKBKB/PPP2CB/TRAF6/UBA52/IRAK4/TAB3/EEA1/UBB/RPS6KA2/PIK3R4/CHUK/RPS27A/MAP2K6/NFKBIA/IRAK1/FBXW11/MAP3K7/IKBKG/PPP2CA/PELI1/MAPK1/SKP1/ATF2/CD14/JUN/MEF2A/PPP2R1A/HMGB1/BTRC/MAP2K4/UBE2V1/TAB2/IRF7/PELI3/CREB1/ATF1/RIPK2/NKIRAS1/MAPK10/MAP3K1/MAPKAPK3/MAPK3/TICAM1/RPS6KA1/UBC/MAP2K7/NFKB1/PPP2R1B/TNIP2/RELA/MAPK8/CUL1/PPP2R5D/DUSP7/MAP2…	91	96.8085	VUB13_RPE_VS_WT_RPE
REACTOME_TOLL_LIKE_RECEPTOR_9_TLR9_CASCADE	REACTOME_TOLL_LIKE_RECEPTOR_9_TLR9_CASCADE	94	-0.448323	-1.86766	8.48262e-06	0.000301218	0.000242463	25969	tags=98%, list=49%, signal=50%	S100A12/RBSN/NKIRAS2/RPS6KA3/IKBKG/RELA/MYD88/PELI3/TLR4/TAB3/TRAF6/DUSP7/NFKBIA/NOD1/IRAK2/MAPK3/MAPK9/PPP2R1A/UBC/UBE2V1/IKBKB/IRAK1/NKIRAS1/EEA1/NOD2/JUN/MAPK1/FBXW11/RPS27A/MAP3K7/UBB/MAP2K4/PPP2CB/MEF2A/MAPK10/TAB1/BTRC/ATF1/TAB2/CREB1/UBA52/TNIP2/CHUK/RPS6KA2/MAP2K7/ATF2/MAP3K1/MAPKAPK2/MAP2K3/PIK3R4/MAP2K1/ECSIT/NFKB1/APP/HMGB1/CUL1/TICAM2/MAPK7/PELI1/VRK3/MAPK8/PPP2R5D/RPS6KA1/UBE2N/IRAK4…	92	97.8723	VUB14_RPE_VS_WT_RPE
REACTOME_TP53_REGULATES_METABOLIC_GENES	REACTOME_TP53_REGULATES_METABOLIC_GENES	87	-0.530027	-3.49996	1e-10	2.08178e-09	5.75996e-10	25154	tags=100%, list=47%, signal=53%	COX7B/COX6C/LAMTOR2/NDUFA4/TACO1/COX4I1/COX6A1/RRAGC/TP53/G6PD/SESN1/COX7A2L/PRKAB2/COX8A/MT-CO2/RRAGB/TXN/GSR/LAMTOR4/COX11/PRKAB1/MT-CO1/TP63/COX7C/COX20/MOV10/COX16/RRAGD/AGO4/MT-CO3/LAMTOR1/RRM2B/TNRC6C/COX5B/SCO1/COX6B1/SURF1/PRDX2/GPX2/YWHAB/PRKAA1/PRDX1/PTEN/GPI/LRPPRC/COX5A/YWHAH/AKT3/YWHAE/TSC1/COX18/COX14/MTOR/PRKAG1/SESN3/LAMTOR3/TNRC6B/PRKAG2/PRKAA2/YWHAG/CYCS/COX19/TNRC6A/TSC2/SLC38A…	86	98.8506	VUB13_RPE_VS_WT_RPE
REACTOME_TP53_REGULATES_METABOLIC_GENES	REACTOME_TP53_REGULATES_METABOLIC_GENES	87	-0.331901	-1.38158	0.0110048	0.0830411	0.0668433	24996	tags=94%, list=47%, signal=50%	NDUFA4/LAMTOR2/PRKAB2/TP63/SFN/TACO1/COX6B1/PRKAB1/COX6C/COX4I1/PRKAG3/RRAGA/LAMTOR5/COX6A1/RRAGC/MOV10/SESN3/COX11/SESN1/DDIT4/TP53/PRDX2/TNRC6C/GPI/SCO1/CYCS/PRKAA1/MT-CO3/RRM2B/AKT3/COX14/PRDX5/MLST8/COX20/COX7A2L/YWHAG/AGO4/TXN/TSC2/PRKAA2/AKT1/MTOR/GSR/AGO1/COX7C/TSC1/COX8A/LAMTOR1/COX19/COX5B/LAMTOR4/COX5A/COX18/LRPPRC/YWHAB/AGO2/YWHAE/LAMTOR3/RRAGD/MT-CO2/RPTOR/PRKAG2/PTEN/TNRC6B/GPX2/TNRC…	82	94.2529	VUB14_RPE_VS_WT_RPE
REACTOME_TP53_REGULATES_TRANSCRIPTION_OF_ADDITIONAL_CELL_CYCLE_GENES_WHOSE_EXACT_ROLE_IN_THE_P53_PATHWAY_REMAIN_UNCERTAIN	REACTOME_TP53_REGULATES_TRANSCRIPTION_OF_ADDITIONAL_CELL_CYCLE_GENES_WHOSE_EXACT_ROLE_IN_THE_P53_PATHWAY_REMAIN_UNCERTAIN	21	-0.561038	-2.36969	3.17861e-05	0.000107321	2.96942e-05	23463	tags=100%, list=44%, signal=56%	TP53/CNOT6L/CNOT10/CENPJ/CNOT1/CNOT2/CNOT4/CNOT6/CNOT7/NPM1/CNOT11/TNKS1BP1/CNOT9/CNOT8/PLAGL1/PLK3/CNOT3/BTG2/PLK2/RGCC	20	95.2381	VUB13_RPE_VS_WT_RPE
REACTOME_TP53_REGULATES_TRANSCRIPTION_OF_ADDITIONAL_CELL_CYCLE_GENES_WHOSE_EXACT_ROLE_IN_THE_P53_PATHWAY_REMAIN_UNCERTAIN	REACTOME_TP53_REGULATES_TRANSCRIPTION_OF_ADDITIONAL_CELL_CYCLE_GENES_WHOSE_EXACT_ROLE_IN_THE_P53_PATHWAY_REMAIN_UNCERTAIN	21	-0.541731	-1.60792	0.0136658	0.0958963	0.0771909	24494	tags=100%, list=46%, signal=54%	CNOT6L/TP53/CDC25C/PLAGL1/CNOT6/CNOT4/CENPJ/CNOT3/BTG2/CNOT11/CNOT1/CNOT10/CNOT2/PLK3/CNOT9/CNOT7/NPM1/CNOT8/PLK2/RGCC	20	95.2381	VUB14_RPE_VS_WT_RPE
REACTOME_TP53_REGULATES_TRANSCRIPTION_OF_CELL_CYCLE_GENES	REACTOME_TP53_REGULATES_TRANSCRIPTION_OF_CELL_CYCLE_GENES	49	-0.561333	-3.10157	1e-10	2.08178e-09	5.75996e-10	23463	tags=100%, list=44%, signal=56%	CDK1/TP53/PCNA/CNOT6L/CCNA2/RBL2/E2F7/AURKA/E2F4/TFDP2/TFDP1/RBL1/ARID3A/CDKN1B/CNOT10/CCNB1/PRMT1/CENPJ/CNOT1/CNOT2/EP300/CNOT4/CDK2/CCNA1/CNOT6/CARM1/CNOT7/ZNF385A/NPM1/CNOT11/TNKS1BP1/CNOT9/CCNE2/CNOT8/PLAGL1/BAX/PLK3/CNOT3/CCNE1/E2F8/E2F1/BTG2/GADD45A/CDKN1A/PLK2/PCBP4/RGCC/SFN	48	97.9592	VUB13_RPE_VS_WT_RPE
REACTOME_TP53_REGULATES_TRANSCRIPTION_OF_CELL_CYCLE_GENES	REACTOME_TP53_REGULATES_TRANSCRIPTION_OF_CELL_CYCLE_GENES	49	-0.529388	-1.97998	5.60406e-05	0.00127258	0.00102435	25168	tags=100%, list=47%, signal=53%	TNKS1BP1/SFN/ARID3A/CNOT6L/ZNF385A/CCNE1/TP53/CARM1/CDC25C/PLAGL1/CNOT6/RBL2/CCNA1/CNOT4/RBL1/CENPJ/CNOT3/AURKA/BTG2/TFDP1/EP300/CNOT11/CDK2/CNOT1/TFDP2/CNOT10/CNOT2/CDKN1B/CDKN1A/PLK3/CNOT9/CCNA2/PRMT1/GADD45A/CNOT7/E2F7/CCNE2/PCNA/NPM1/CNOT8/CCNB1/CDK1/BAX/PCBP4/E2F8/E2F1/PLK2/RGCC	48	97.9592	VUB14_RPE_VS_WT_RPE
REACTOME_TP53_REGULATES_TRANSCRIPTION_OF_CELL_DEATH_GENES	REACTOME_TP53_REGULATES_TRANSCRIPTION_OF_CELL_DEATH_GENES	44	-0.581307	-3.31283	2.17037e-10	4.02874e-09	1.11469e-09	22394	tags=100%, list=42%, signal=58%	CASP6/TP53/CHM/APAF1/TP63/STEAP3/PRELID1/CASP2/BIRC5/ZNF420/NLRC4/ATM/TNFRSF10A/CASP10/BCL2L14/TNFRSF10C/CRADD/TP73/RABGGTB/TP53I3/PERP/TNFRSF10B/BID/PPP1R13B/BNIP3L/TNFRSF10D/BAX/CREBBP/AIFM2/TP53BP2/FAS/PIDD1/TP53INP1/BCL6/BBC3/PRELID3A/TRIAP1/NDRG1/TMEM219/PMAIP1/IGFBP3/TP53AIP1/RABGGTA	43	97.7273	VUB13_RPE_VS_WT_RPE
REACTOME_TP53_REGULATES_TRANSCRIPTION_OF_CELL_DEATH_GENES	REACTOME_TP53_REGULATES_TRANSCRIPTION_OF_CELL_DEATH_GENES	44	-0.476183	-1.72148	0.00204615	0.0240582	0.0193655	24747	tags=98%, list=46%, signal=52%	TP63/IGFBP3/RABGGTA/TP73/CHM/TNFRSF10A/TP53/TNFRSF10C/FAS/PRELID1/CASP6/CASP2/BBC3/ZNF420/APAF1/TP53I3/TRIAP1/CREBBP/STEAP3/CASP10/PIDD1/PERP/ATM/PPP1R13B/CRADD/TP53INP1/RABGGTB/BIRC5/TNFRSF10B/TP53BP2/NLRC4/NDRG1/BCL2L14/BID/PRELID3A/BAX/BNIP3L/TNFRSF10D/AIFM2/TMEM219/BCL6/TP53AIP1/PMAIP1	43	97.7273	VUB14_RPE_VS_WT_RPE
REACTOME_TP53_REGULATES_TRANSCRIPTION_OF_GENES_INVOLVED_IN_CYTOCHROME_C_RELEASE	REACTOME_TP53_REGULATES_TRANSCRIPTION_OF_GENES_INVOLVED_IN_CYTOCHROME_C_RELEASE	20	-0.59921	-2.49314	7.84021e-06	3.27349e-05	9.05726e-06	21424	tags=65%, list=40%, signal=39%	BID/PPP1R13B/BNIP3L/BAX/CREBBP/AIFM2/TP53BP2/TP53INP1/BBC3/PRELID3A/TRIAP1/PMAIP1/TP53AIP1	13	65	VUB13_RPE_VS_WT_RPE
REACTOME_TP53_REGULATES_TRANSCRIPTION_OF_GENES_INVOLVED_IN_CYTOCHROME_C_RELEASE	REACTOME_TP53_REGULATES_TRANSCRIPTION_OF_GENES_INVOLVED_IN_CYTOCHROME_C_RELEASE	20	-0.541867	-1.58626	0.0300607	0.16082	0.129451	12552	tags=55%, list=23%, signal=42%	ATM/PPP1R13B/TP53INP1/TP53BP2/BID/PRELID3A/BAX/BNIP3L/AIFM2/TP53AIP1/PMAIP1	11	55	VUB14_RPE_VS_WT_RPE
REACTOME_TP53_REGULATES_TRANSCRIPTION_OF_GENES_INVOLVED_IN_G1_CELL_CYCLE_ARREST	REACTOME_TP53_REGULATES_TRANSCRIPTION_OF_GENES_INVOLVED_IN_G1_CELL_CYCLE_ARREST	14	-0.599142	-2.28534	0.000499031	0.0011442	0.000316583	21424	tags=100%, list=40%, signal=60%	CCNA2/E2F7/ARID3A/CDKN1B/CDK2/CCNA1/ZNF385A/CCNE2/CCNE1/E2F8/E2F1/CDKN1A/PCBP4	13	92.8571	VUB13_RPE_VS_WT_RPE
REACTOME_TP53_REGULATES_TRANSCRIPTION_OF_GENES_INVOLVED_IN_G1_CELL_CYCLE_ARREST	REACTOME_TP53_REGULATES_TRANSCRIPTION_OF_GENES_INVOLVED_IN_G1_CELL_CYCLE_ARREST	14	-0.562949	-1.53104	0.0464008	0.20493	0.164957	23357	tags=100%, list=44%, signal=56%	ZNF385A/CCNE1/TP53/CCNA1/CDK2/CDKN1B/CDKN1A/CCNA2/E2F7/CCNE2/PCBP4/E2F8/E2F1	13	92.8571	VUB14_RPE_VS_WT_RPE
REACTOME_TP53_REGULATES_TRANSCRIPTION_OF_GENES_INVOLVED_IN_G2_CELL_CYCLE_ARREST	REACTOME_TP53_REGULATES_TRANSCRIPTION_OF_GENES_INVOLVED_IN_G2_CELL_CYCLE_ARREST	18	-0.561007	-2.26518	0.000107518	0.000301325	8.33721e-05	23463	tags=100%, list=44%, signal=56%	CDK1/TP53/PCNA/RBL2/AURKA/E2F4/TFDP2/TFDP1/RBL1/CCNB1/PRMT1/EP300/CARM1/ZNF385A/BAX/GADD45A/SFN	17	94.4444	VUB13_RPE_VS_WT_RPE
REACTOME_TP53_REGULATES_TRANSCRIPTION_OF_GENES_INVOLVED_IN_G2_CELL_CYCLE_ARREST	REACTOME_TP53_REGULATES_TRANSCRIPTION_OF_GENES_INVOLVED_IN_G2_CELL_CYCLE_ARREST	18	-0.52908	-1.50498	0.043661	0.198783	0.160009	25168	tags=100%, list=47%, signal=53%	SFN/ZNF385A/TP53/CARM1/CDC25C/RBL2/RBL1/AURKA/TFDP1/EP300/TFDP2/PRMT1/GADD45A/PCNA/CCNB1/CDK1/BAX	17	94.4444	VUB14_RPE_VS_WT_RPE
REACTOME_TRANSCRIPTIONAL_ACTIVATION_OF_MITOCHONDRIAL_BIOGENESIS	REACTOME_TRANSCRIPTIONAL_ACTIVATION_OF_MITOCHONDRIAL_BIOGENESIS	55	-0.537523	-3.1638	1e-10	2.08178e-09	5.75996e-10	24737	tags=98%, list=46%, signal=53%	ATP5F1B/SSBP1/POLG2/TGS1/SIRT5/TFB1M/GLUD1/PPARGC1B/PPARGC1A/HDAC3/CRTC3/ATF2/TWNK/NR1D1/HELZ2/ALAS1/USP46/NCOR1/NCOA6/NCOA1/GABPA/NRF1/SIRT3/SOD2/TBL1X/NCOA2/MED1/TBL1XR1/CREB1/CHD9/CARM1/HCFC1/MTERF1/CAMK4/ACSS2/IDH2/CYCS/PPRC1/ESRRA/TFAM/SIRT4/CRTC1/POLRMT/PPARA/CALM1/SMARCD3/RXRA/GABPB1/CREBBP/TFB2M/MEF2D/CRTC2/GLUD2/PERM1	54	98.1818	VUB13_RPE_VS_WT_RPE
REACTOME_TRANSCRIPTIONAL_ACTIVATION_OF_MITOCHONDRIAL_BIOGENESIS	REACTOME_TRANSCRIPTIONAL_ACTIVATION_OF_MITOCHONDRIAL_BIOGENESIS	55	-0.440238	-1.68405	0.00181589	0.0219859	0.0176974	24802	tags=98%, list=46%, signal=53%	CAMK4/PPRC1/NR1D1/SMARCD3/CRTC3/HCFC1/PPARGC1B/HELZ2/MEF2D/SIRT3/CRTC2/CARM1/NCOA1/CYCS/NCOA6/NCOR1/MED1/POLG2/ALAS1/USP46/SSBP1/TFAM/GABPA/CREB1/ESRRA/TBL1X/GLUD1/NRF1/ATP5F1B/ATF2/TGS1/POLRMT/CREBBP/ACSS2/CHD9/SIRT4/HDAC3/PPARA/NCOA2/SOD2/TWNK/RXRA/TBL1XR1/TFB1M/IDH2/CRTC1/PERM1/GABPB1/SIRT5/TFB2M/CALM1/PPARGC1A/MTERF1/GLUD2	54	98.1818	VUB14_RPE_VS_WT_RPE
REACTOME_TRANSCRIPTIONAL_ACTIVITY_OF_SMAD2_SMAD3_SMAD4_HETEROTRIMER	REACTOME_TRANSCRIPTIONAL_ACTIVITY_OF_SMAD2_SMAD3_SMAD4_HETEROTRIMER	46	-0.443997	-2.51476	1.87739e-06	9.53681e-06	2.63869e-06	22409	tags=98%, list=42%, signal=57%	USP9X/HDAC1/SMAD4/UBA52/UBB/PARP1/CCNC/CCNT2/E2F4/TFDP2/TFDP1/RPS27A/RBL1/MAPK1/E2F5/CDK8/NCOR1/SNW1/TGIF1/TRIM33/SP1/SMAD2/PPM1A/RNF111/MAPK3/UBC/SMURF2/SMAD3/UBE2D3/CDK9/SERPINE1/UBE2D1/SMAD7/CCNK/TGIF2/MEN1/SKIL/NCOR2/JUNB/SKI/WWTR1/CCNT1/MYC/CDKN2B/NEDD4L	45	97.8261	VUB13_RPE_VS_WT_RPE
REACTOME_TRANSCRIPTIONAL_ACTIVITY_OF_SMAD2_SMAD3_SMAD4_HETEROTRIMER	REACTOME_TRANSCRIPTIONAL_ACTIVITY_OF_SMAD2_SMAD3_SMAD4_HETEROTRIMER	46	-0.529358	-1.94421	0.000121501	0.00242896	0.00195517	25168	tags=100%, list=47%, signal=53%	CDK9/MAPK3/SNW1/UBC/SMAD4/CCNT2/E2F5/CDK8/HDAC1/CCNC/TGIF1/TRIM33/MAPK1/ATP1B4/USP9X/RPS27A/UBB/NCOR1/RBL1/TFDP1/PARP1/UBA52/TFDP2/SERPINE1/CCNT1/SP1/SMAD2/RNF111/MEN1/TGIF2/SMAD7/PPM1A/JUNB/SMURF2/CCNK/SMAD3/UBE2D3/MYC/UBE2D1/SKIL/NCOR2/SKI/CDKN2B/WWTR1/NEDD4L	45	97.8261	VUB14_RPE_VS_WT_RPE
REACTOME_TRANSCRIPTIONAL_REGULATION_BY_E2F6	REACTOME_TRANSCRIPTIONAL_REGULATION_BY_E2F6	34	-0.569997	-2.88863	6.71071e-08	5.48555e-07	1.51777e-07	22992	tags=100%, list=43%, signal=57%	PCGF6/RBBP7/BRCA1/APAF1/TFDP2/TFDP1/RRM2/PHC3/YAF2/L3MBTL2/EPC1/SUZ12/CBX3/RBBP4/MAX/CBX5/EHMT1/MGA/EHMT2/CHEK1/EZH2/RNF2/CDC7/BMI1/EED/PHC1/PCGF2/RING1/RBBP8/RAD51/E2F1/RYBP/E2F6	33	97.0588	VUB13_RPE_VS_WT_RPE
REACTOME_TRANSCRIPTIONAL_REGULATION_BY_E2F6	REACTOME_TRANSCRIPTIONAL_REGULATION_BY_E2F6	34	-0.425737	-1.43637	0.0353288	0.177516	0.14289	23812	tags=97%, list=45%, signal=54%	PCGF6/UXT/RNF2/EHMT2/CBX3/BMI1/RBBP7/PHC3/MAX/L3MBTL2/YAF2/TFDP1/E2F6/TFDP2/APAF1/RING1/EPC1/EHMT1/RBBP4/RBBP8/SUZ12/PHC1/CBX5/CDC7/MGA/PCGF2/EZH2/BRCA1/CHEK1/RAD51/EED/RYBP/E2F1	33	97.0588	VUB14_RPE_VS_WT_RPE
REACTOME_TRANSCRIPTIONAL_REGULATION_BY_SMALL_RNAS	REACTOME_TRANSCRIPTIONAL_REGULATION_BY_SMALL_RNAS	101	0.449897	1.83231	2.16527e-07	1.47497e-06	4.08101e-07	21130	tags=53%, list=40%, signal=32%	H2AC14/H2AC20/H2AC4/H2AC6/H2AC7/H2AC8/H2AJ/H2AX/H2AZ1/H2AZ2/H2BC1/H2BC10/H2BC11/H2BC12/H2BC13/H2BC14/H2BC15/H2BC17/H2BC21/H2BC3/H2BC4/H2BC5/H2BC6/H2BC7/H2BC8/H2BC9/H3-3A/H3-3B/H3C1/H3C10/H3C11/H3C12/H3C13/H3C14/H3C15/H3C2/H3C3/H3C4/H3C6/H3C7/H3C8/H4C1/H4C11/H4C12/H4C13/H4C14/H4C15/H4C2/H4C3/H4C4/H4C5/H4C6/H4C8/H4C9	54	53.4653	VUB13_RPE_VS_WT_RPE
REACTOME_TRANSCRIPTIONAL_REGULATION_BY_SMALL_RNAS	REACTOME_TRANSCRIPTIONAL_REGULATION_BY_SMALL_RNAS	101	0.782224	2.49003	1e-10	6.78333e-09	5.46019e-09	7087	tags=46%, list=13%, signal=40%	H3-3B/H2AZ2/NUP42/H2BC5/H3-3A/H2AC6/H2BC4/H2BC21/H2AZ1/H2BC11/H4C5/H2AC8/H2BC15/H2AC20/H3C12/H2AX/H2AJ/H4C8/H2BC6/H2BC8/H3C6/H2BC12/H4C3/H2AC7/H4C6/H2BC3/H2BC14/H4C13/H4C4/H3C2/H3C11/H2BC9/H3C1/H2BC7/H2BC10/H2BC17/H4C1/H3C4/H2AC14/H3C10/H2AC4/H2BC13/H3C3/H4C9/H4C2/H3C7	46	45.5446	VUB14_RPE_VS_WT_RPE
REACTOME_TRANSCRIPTIONAL_REGULATION_BY_VENTX	REACTOME_TRANSCRIPTIONAL_REGULATION_BY_VENTX	39	-0.38255	-2.04808	0.000453783	0.00105512	0.000291935	24019	tags=95%, list=45%, signal=52%	TP53/CDKN2A/UBE2C/ANAPC16/ANAPC11/UBE2E1/CDC27/MOV10/AGO4/TNRC6C/CDC16/ANAPC10/ANAPC4/ANAPC5/LEF1/ANAPC1/FZR1/UBE2S/CTNNB1/ANAPC7/EHMT1/EHMT2/TNRC6B/TCF7L2/TNRC6A/IL6/NFKB1/RELA/AGO1/UBE2D1/CDC26/CCND1/AGO3/ANAPC15/ANAPC2/CEBPB/CSF1R	37	94.8718	VUB13_RPE_VS_WT_RPE
REACTOME_TRANSCRIPTIONAL_REGULATION_BY_VENTX	REACTOME_TRANSCRIPTIONAL_REGULATION_BY_VENTX	39	-0.539348	-1.86122	0.000508137	0.00783834	0.00630941	24631	tags=100%, list=46%, signal=54%	RELA/IL6/VENTX/CDC23/EHMT2/MOV10/TP53/TNRC6C/CDC27/ANAPC16/UBE2E1/ANAPC5/CDC16/ANAPC10/CDC26/AGO4/ANAPC11/AGO1/EHMT1/ANAPC7/NFKB1/CEBPB/LEF1/ANAPC4/TCF7L2/ANAPC15/TNRC6B/ANAPC1/TNRC6A/AGO3/CCND1/ANAPC2/UBE2S/UBE2D1/CTNNB1/CDKN2A/UBE2C/CSF1R	38	97.4359	VUB14_RPE_VS_WT_RPE
REACTOME_TRANSCRIPTIONAL_REGULATION_OF_GRANULOPOIESIS	REACTOME_TRANSCRIPTIONAL_REGULATION_OF_GRANULOPOIESIS	84	0.483009	1.92627	5.6064e-08	4.65112e-07	1.2869e-07	21130	tags=67%, list=40%, signal=40%	TAL1/CSF3R/H2AC14/H2AC20/H2AC4/H2AC6/H2AC7/H2AC8/H2AJ/H2AX/H2AZ1/H2AZ2/H2BC1/H2BC10/H2BC11/H2BC12/H2BC13/H2BC14/H2BC15/H2BC17/H2BC21/H2BC3/H2BC4/H2BC5/H2BC6/H2BC7/H2BC8/H2BC9/H3-3A/H3-3B/H3C1/H3C10/H3C11/H3C12/H3C13/H3C14/H3C15/H3C2/H3C3/H3C4/H3C6/H3C7/H3C8/H4C1/H4C11/H4C12/H4C13/H4C14/H4C15/H4C2/H4C3/H4C4/H4C5/H4C6/H4C8/H4C9	56	66.6667	VUB13_RPE_VS_WT_RPE
REACTOME_TRANSCRIPTIONAL_REGULATION_OF_GRANULOPOIESIS	REACTOME_TRANSCRIPTIONAL_REGULATION_OF_GRANULOPOIESIS	84	0.768678	2.38125	1e-10	6.78333e-09	5.46019e-09	7087	tags=54%, list=13%, signal=47%	H3-3B/H2AZ2/H2BC5/H3-3A/H2AC6/H2BC4/H2BC21/H2AZ1/H2BC11/H4C5/H2AC8/H2BC15/H2AC20/H3C12/H2AX/H2AJ/H4C8/H2BC6/H2BC8/H3C6/H2BC12/H4C3/H2AC7/H4C6/H2BC3/H2BC14/H4C13/H4C4/H3C2/H3C11/H2BC9/H3C1/H2BC7/H2BC10/H2BC17/H4C1/H3C4/H2AC14/H3C10/H2AC4/H2BC13/H3C3/H4C9/H4C2/H3C7	45	53.5714	VUB14_RPE_VS_WT_RPE
REACTOME_TRANSCRIPTIONAL_REGULATION_OF_PLURIPOTENT_STEM_CELLS	REACTOME_TRANSCRIPTIONAL_REGULATION_OF_PLURIPOTENT_STEM_CELLS	31	-0.292136	-1.43242	0.0250185	0.0361406	0.00999956	25029	tags=90%, list=47%, signal=48%	SALL1/SOX2/GATA6/GSC/ZSCAN10/SMAD4/EPHA1/SALL4/DPPA4/POU5F1/TDGF1/NR6A1/FOXP1/LIN28A/PBX1/SMAD2/HIF3A/FGF2/STAT3/PRDM14/TSC22D1/EOMES/FOXD3/KLF4/CDX2/NANOG/NR5A1/EPAS1	28	90.3226	VUB13_RPE_VS_WT_RPE
REACTOME_TRANSCRIPTIONAL_REGULATION_OF_PLURIPOTENT_STEM_CELLS	REACTOME_TRANSCRIPTIONAL_REGULATION_OF_PLURIPOTENT_STEM_CELLS	31	-0.488866	-1.59935	0.00664642	0.0571808	0.0460272	10971	tags=55%, list=21%, signal=44%	TSC22D1/SALL4/KLF4/DPPA4/NR5A1/STAT3/EPHA1/FGF2/FOXD3/CDX2/LIN28A/EPAS1/ZSCAN10/POU5F1/PRDM14/TDGF1/NANOG	17	54.8387	VUB14_RPE_VS_WT_RPE
REACTOME_TRANSCRIPTION_COUPLED_NUCLEOTIDE_EXCISION_REPAIR_TC_NER	REACTOME_TRANSCRIPTION_COUPLED_NUCLEOTIDE_EXCISION_REPAIR_TC_NER	78	-0.573654	-3.53862	1e-10	2.08178e-09	5.75996e-10	22822	tags=100%, list=43%, signal=57%	POLR2I/ISY1/POLE4/POLE2/COPS7B/PPIE/PCNA/COPS4/POLR2K/GTF2H2/UBA52/RPA2/LIG1/RFC1/COPS5/GTF2H5/XAB2/POLR2C/RPA1/POLR2B/UBB/COPS6/GTF2H4/RFC3/ERCC8/POLR2G/POLE3/RPS27A/AQR/POLD3/LIG3/RFC5/COPS8/USP7/TCEA1/COPS2/HMGN1/POLK/RFC2/GTF2H3/ERCC5/POLE/ERCC3/ERCC4/CDK7/DDB1/CCNH/XPA/RFC4/EP300/COPS3/UVSSA/COPS7A/ZNF830/ERCC6/MNAT1/POLR2D/POLR2F/XRCC1/POLD4/POLR2H/UBC/GTF2H1/CUL4A/PRPF19/GPS1/RPA3/RBX1/POL…	77	98.7179	VUB13_RPE_VS_WT_RPE
REACTOME_TRANSCRIPTION_COUPLED_NUCLEOTIDE_EXCISION_REPAIR_TC_NER	REACTOME_TRANSCRIPTION_COUPLED_NUCLEOTIDE_EXCISION_REPAIR_TC_NER	78	-0.362459	-1.50479	0.0103158	0.0791026	0.063673	24250	tags=97%, list=45%, signal=53%	CUL4B/POLR2H/COPS7B/COPS6/GPS1/ISY1/LIG3/PRPF19/POLR2I/COPS4/COPS2/XPA/COPS8/POLD2/POLR2K/UBC/RPA1/PPIE/COPS5/RFC1/DDB1/HMGN1/POLE/ERCC3/RFC5/ERCC8/POLR2B/XAB2/USP7/RFC2/RFC3/ERCC5/RPS27A/UBB/XRCC1/POLR2F/COPS7A/POLD3/POLR2J/POLR2C/COPS3/CUL4A/EP300/CDK7/RPA2/POLK/POLR2D/AQR/UBA52/POLD4/CCNH/MNAT1/ERCC4/UVSSA/GTF2H5/POLR2L/LIG1/POLR2G/POLR2A/ERCC2/POLE2/POLE3/ZNF830/GTF2H3/GTF2H1/POLR2E/TCEA1/RFC…	76	97.4359	VUB14_RPE_VS_WT_RPE
REACTOME_TRANSCRIPTION_OF_E2F_TARGETS_UNDER_NEGATIVE_CONTROL_BY_DREAM_COMPLEX	REACTOME_TRANSCRIPTION_OF_E2F_TARGETS_UNDER_NEGATIVE_CONTROL_BY_DREAM_COMPLEX	19	-0.602176	-2.48747	1.97697e-05	7.22509e-05	1.99907e-05	21265	tags=100%, list=40%, signal=60%	PCNA/RBL2/TOP2A/E2F4/TFDP2/TFDP1/RBL1/E2F5/RBBP4/MAX/LIN52/LIN9/LIN37/CDC25A/LIN54/E2F1/CDC6/MYC	18	94.7368	VUB13_RPE_VS_WT_RPE
REACTOME_TRANSCRIPTION_OF_E2F_TARGETS_UNDER_NEGATIVE_CONTROL_BY_DREAM_COMPLEX	REACTOME_TRANSCRIPTION_OF_E2F_TARGETS_UNDER_NEGATIVE_CONTROL_BY_DREAM_COMPLEX	19	-0.52909	-1.53851	0.0479115	0.207616	0.167119	25168	tags=95%, list=47%, signal=50%	E2F5/HDAC1/RBL2/RBL1/MAX/TFDP1/TOP2A/TFDP2/RBBP4/LIN9/LIN52/PCNA/CDC25A/LIN54/MYC/E2F1/CDC6/LIN37	18	94.7368	VUB14_RPE_VS_WT_RPE
REACTOME_TRANSCRIPTION_OF_E2F_TARGETS_UNDER_NEGATIVE_CONTROL_BY_P107_RBL1_AND_P130_RBL2_IN_COMPLEX_WITH_HDAC1	REACTOME_TRANSCRIPTION_OF_E2F_TARGETS_UNDER_NEGATIVE_CONTROL_BY_P107_RBL1_AND_P130_RBL2_IN_COMPLEX_WITH_HDAC1	16	-0.584391	-2.33026	0.000117842	0.000325471	9.0053e-05	22213	tags=100%, list=42%, signal=58%	HDAC1/CCNA2/RBL2/E2F4/TFDP2/TFDP1/RBL1/E2F5/RBBP4/MYBL2/LIN52/LIN9/LIN37/LIN54/E2F1	15	93.75	VUB13_RPE_VS_WT_RPE
REACTOME_TRANSCRIPTION_OF_E2F_TARGETS_UNDER_NEGATIVE_CONTROL_BY_P107_RBL1_AND_P130_RBL2_IN_COMPLEX_WITH_HDAC1	REACTOME_TRANSCRIPTION_OF_E2F_TARGETS_UNDER_NEGATIVE_CONTROL_BY_P107_RBL1_AND_P130_RBL2_IN_COMPLEX_WITH_HDAC1	16	-0.52906	-1.47983	0.0493986	0.210781	0.169666	25168	tags=94%, list=47%, signal=50%	E2F5/HDAC1/RBL2/RBL1/TFDP1/TFDP2/RBBP4/LIN9/CCNA2/LIN52/CDK1/LIN54/E2F1/MYBL2/LIN37	15	93.75	VUB14_RPE_VS_WT_RPE
REACTOME_TRANSLATION_OF_SARS_COV_1_STRUCTURAL_PROTEINS	REACTOME_TRANSLATION_OF_SARS_COV_1_STRUCTURAL_PROTEINS	29	-0.546176	-2.63599	8.18166e-07	4.60219e-06	1.27336e-06	24261	tags=97%, list=45%, signal=53%	PARP14/UBA52/PARP4/UBB/RPS27A/CANX/PARP16/MGAT1/UBE2I/SUMO1/GANAB/GSK3B/ST3GAL3/UBC/PARP6/PRKCSH/MOGS/GALNT1/PARP10/PARP8/GSK3A/ST3GAL2/ST6GAL1/ST6GALNAC3/ST6GALNAC2/ST3GAL4/ST6GALNAC4/ST3GAL1	28	96.5517	VUB13_RPE_VS_WT_RPE
REACTOME_TRANSLATION_OF_SARS_COV_1_STRUCTURAL_PROTEINS	REACTOME_TRANSLATION_OF_SARS_COV_1_STRUCTURAL_PROTEINS	29	-0.563613	-1.81652	0.00222591	0.0255473	0.0205641	23330	tags=100%, list=44%, signal=56%	PARP16/PARP9/UBC/PARP6/PARP14/PARP4/PARP10/RPS27A/UBB/GSK3A/MOGS/CANX/GANAB/ST6GALNAC4/UBE2I/SUMO1/UBA52/MGAT1/GSK3B/ST3GAL3/ST3GAL2/PARP8/GALNT1/ST3GAL1/ST6GALNAC3/ST3GAL4/ST6GALNAC2/ST6GAL1	28	96.5517	VUB14_RPE_VS_WT_RPE
REACTOME_TRANSLATION_OF_SARS_COV_2_STRUCTURAL_PROTEINS	REACTOME_TRANSLATION_OF_SARS_COV_2_STRUCTURAL_PROTEINS	49	-0.546381	-3.01896	2.82749e-10	4.9986e-09	1.38304e-09	24261	tags=100%, list=45%, signal=55%	MAGT1/PARP14/MGAT4A/UBA52/PARP4/UBB/TUSC3/RPS27A/DAD1/CANX/PARP16/MGAT1/PRMT1/DDOST/UBE2I/MGAT5/SUMO1/STT3A/GANAB/GSK3B/MAN1B1/ST3GAL3/CSNK1A1/MGAT2/UBC/SRPK2/PARP6/RPN1/EDEM2/RPN2/PRKCSH/MOGS/MAN2A1/SRPK1/GALNT1/MGAT4B/PARP10/PARP8/MGAT4C/GSK3A/ST3GAL2/FUT8/ST6GAL1/ST6GALNAC3/ST6GALNAC2/ST3GAL4/ST6GALNAC4/ST3GAL1	48	97.9592	VUB13_RPE_VS_WT_RPE
REACTOME_TRANSLATION_OF_SARS_COV_2_STRUCTURAL_PROTEINS	REACTOME_TRANSLATION_OF_SARS_COV_2_STRUCTURAL_PROTEINS	49	-0.542971	-2.03079	2.70685e-05	0.000723331	0.000582239	24443	tags=100%, list=46%, signal=54%	STT3A/PRKCSH/PARP16/PARP9/MGAT4A/UBC/MGAT2/PARP6/PARP14/PARP4/MAN1B1/PARP10/RPN2/RPS27A/DDOST/UBB/GSK3A/TUSC3/MOGS/CANX/GANAB/DAD1/ST6GALNAC4/UBE2I/SRPK2/SUMO1/UBA52/RPN1/MGAT1/MGAT5/GSK3B/ST3GAL3/PRMT1/ST3GAL2/CSNK1A1/PARP8/MGAT4B/SRPK1/GALNT1/FUT8/EDEM2/MGAT4C/ST3GAL1/ST6GALNAC3/MAN2A1/ST3GAL4/ST6GALNAC2/ST6GAL1	48	97.9592	VUB14_RPE_VS_WT_RPE
REACTOME_TRANSLESION_SYNTHESIS_BY_POLH	REACTOME_TRANSLESION_SYNTHESIS_BY_POLH	19	-0.608524	-2.51369	1.57351e-05	5.9256e-05	1.63953e-05	20926	tags=100%, list=39%, signal=61%	UBA52/RPA2/RFC1/RPA1/UBB/RFC3/RPS27A/RFC5/RFC2/SPRTN/RFC4/UFD1/UBC/RPA3/POLH/VCP/RCHY1/NPLOC4	18	94.7368	VUB13_RPE_VS_WT_RPE
REACTOME_TRANSLESION_SYNTHESIS_BY_POLH	REACTOME_TRANSLESION_SYNTHESIS_BY_POLH	19	-0.599685	-1.74379	0.0110953	0.0835065	0.0672179	21398	tags=100%, list=40%, signal=60%	RPA1/RFC1/RFC5/RFC2/RFC3/RPS27A/UBB/RPA2/UBA52/SPRTN/POLH/VCP/RFC4/UFD1/RCHY1/RPA3/PCNA/NPLOC4	18	94.7368	VUB14_RPE_VS_WT_RPE
REACTOME_TRANSLESION_SYNTHESIS_BY_POLK	REACTOME_TRANSLESION_SYNTHESIS_BY_POLK	17	-0.608501	-2.4136	5.00115e-05	0.000156902	4.34125e-05	20926	tags=100%, list=39%, signal=61%	UBA52/RPA2/RFC1/RPA1/UBB/RFC3/REV1/RPS27A/RFC5/POLK/RFC2/RFC4/MAD2L2/UBC/REV3L/RPA3	16	94.1176	VUB13_RPE_VS_WT_RPE
REACTOME_TRANSLESION_SYNTHESIS_BY_POLK	REACTOME_TRANSLESION_SYNTHESIS_BY_POLK	17	-0.54581	-1.53237	0.0398381	0.189707	0.152703	24274	tags=100%, list=45%, signal=55%	UBC/RPA1/RFC1/RFC5/RFC2/RFC3/RPS27A/UBB/REV1/RPA2/POLK/UBA52/RFC4/RPA3/PCNA/REV3L	16	94.1176	VUB14_RPE_VS_WT_RPE
REACTOME_TRANS_GOLGI_NETWORK_VESICLE_BUDDING	REACTOME_TRANS_GOLGI_NETWORK_VESICLE_BUDDING	72	-0.529166	-3.14344	1e-10	2.08178e-09	5.75996e-10	25192	tags=100%, list=47%, signal=53%	CLVS2/VAMP8/YIPF6/SNX2/AP3S1/BLOC1S4/NECAP1/OCRL/FTH1/SNAPIN/AP1B1/CLVS1/CPD/M6PR/AP1S1/FTL/RAB5C/DNASE2/ACBD3/CLTC/TGOLN2/DNAJC6/AP3B1/GBF1/TPD52/SNX9/CLTA/HGS/CLINT1/ARF1/HSPA8/TXNDC5/CTSZ/IGF2R/PICALM/PUM1/BLOC1S1/SNX5/AP1M2/GAK/SH3D19/TPD52L1/ARRB1/GOLGB1/AP4E1/AP4B1/AP1G2/PIK3C2A/AP4M1/AP4S1/CHMP2A/AP1S3/AP1S2/GNS/CLTB/AP1G1/AP1M1/TFRC/NAPA/VAMP2/DTNBP1/SNAP23/STX4/APP/HIP1R/DNM2/TBC1D8B/BLO…	71	98.6111	VUB13_RPE_VS_WT_RPE
REACTOME_TRANS_GOLGI_NETWORK_VESICLE_BUDDING	REACTOME_TRANS_GOLGI_NETWORK_VESICLE_BUDDING	72	-0.437647	-1.78713	0.000462533	0.00728352	0.00586281	24537	tags=97%, list=46%, signal=53%	SNAPIN/YIPF6/SNX2/AP4S1/NECAP1/OCRL/AP1B1/CLVS2/ACBD3/TGOLN2/CTSZ/HGS/M6PR/CPD/TXNDC5/CLTC/AP1S1/SNX9/FTL/ARF1/GBF1/RAB5C/DNASE2/CLINT1/SH3D19/CLTA/AP3S1/VAMP8/CLTB/CLVS1/IGF2R/GNS/PUM1/GAK/BLOC1S1/AP4E1/VAMP2/APP/PICALM/SNX5/GOLGB1/HIP1R/NAPA/AP3B1/CHMP2A/AP1M1/STX4/AP1G2/PIK3C2A/BLOC1S3/AP4M1/AP4B1/DNAJC6/HSPA8/DNM2/FTH1/TFRC/ARRB1/BLOC1S4/DTNBP1/TPD52/AP1G1/TBC1D8B/SNAP23/AP1S2/TPD52L1/BLOC1S6…	70	97.2222	VUB14_RPE_VS_WT_RPE
REACTOME_TRISTETRAPROLIN_TTP_ZFP36_BINDS_AND_DESTABILIZES_MRNA	REACTOME_TRISTETRAPROLIN_TTP_ZFP36_BINDS_AND_DESTABILIZES_MRNA	17	-0.592192	-2.34891	6.71579e-05	0.000200663	5.55204e-05	21797	tags=100%, list=41%, signal=59%	DIS3/EXOSC8/XRN1/EXOSC9/EXOSC6/EXOSC3/YWHAB/TNPO1/DCP1A/EXOSC1/EXOSC2/EXOSC7/MAPKAPK2/EXOSC5/EXOSC4/ZFP36	16	94.1176	VUB13_RPE_VS_WT_RPE
REACTOME_TRISTETRAPROLIN_TTP_ZFP36_BINDS_AND_DESTABILIZES_MRNA	REACTOME_TRISTETRAPROLIN_TTP_ZFP36_BINDS_AND_DESTABILIZES_MRNA	17	-0.558038	-1.5667	0.0341061	0.174353	0.140344	23621	tags=100%, list=44%, signal=56%	EXOSC3/EXOSC6/EXOSC2/XRN1/DCP1A/TNPO1/DIS3/EXOSC9/EXOSC7/EXOSC1/MAPKAPK2/YWHAB/EXOSC4/DCP2/EXOSC5/ZFP36	16	94.1176	VUB14_RPE_VS_WT_RPE
REACTOME_TRP_CHANNELS	REACTOME_TRP_CHANNELS	28	-0.447338	-2.11601	0.000150837	0.000403348	0.0001116	23822	tags=96%, list=45%, signal=53%	TRPM5/TRPC7/TRPV6/TRPC3/TRPV2/TRPC1/MLKL/RIPK3/TRPM3/TRPC4AP/MCOLN1/RIPK1/TRPV3/TRPC5/TRPM4/TRPC6/TRPC4/TRPV1/TRPV5/MCOLN3/TRPM7/TRPM2/TRPA1/MCOLN2/TRPM6/TRPM1/TRPV4	27	96.4286	VUB13_RPE_VS_WT_RPE
REACTOME_TRP_CHANNELS	REACTOME_TRP_CHANNELS	28	-0.478282	-1.53797	0.0225406	0.134608	0.108351	9134	tags=36%, list=17%, signal=30%	TRPC6/TRPM7/TRPC4/TRPV5/MCOLN3/MCOLN2/TRPV4/TRPM2/TRPM6/TRPM1	10	35.7143	VUB14_RPE_VS_WT_RPE
REACTOME_TYPE_I_HEMIDESMOSOME_ASSEMBLY	REACTOME_TYPE_I_HEMIDESMOSOME_ASSEMBLY	11	-0.865649	-2.93184	7.69963e-07	4.34751e-06	1.20289e-06	4341	tags=64%, list=8%, signal=58%	KRT14/COL17A1/LAMC2/CD151/LAMA3/ITGB4/KRT5	7	63.6364	VUB13_RPE_VS_WT_RPE
REACTOME_TYPE_I_HEMIDESMOSOME_ASSEMBLY	REACTOME_TYPE_I_HEMIDESMOSOME_ASSEMBLY	11	-0.672552	-1.74873	0.014267	0.099064	0.0797408	10459	tags=55%, list=20%, signal=44%	LAMC2/ITGA6/KRT14/ITGB4/KRT5/LAMA3	6	54.5455	VUB14_RPE_VS_WT_RPE
REACTOME_UNFOLDED_PROTEIN_RESPONSE_UPR	REACTOME_UNFOLDED_PROTEIN_RESPONSE_UPR	92	-0.428473	-2.81964	1e-10	2.08178e-09	5.75996e-10	23342	tags=97%, list=44%, signal=55%	CREB3L3/SULT1A3/DDX11/CEBPG/CCL2/EDEM1/DCP2/EIF2AK3/ATF3/CREB3L1/XBP1/EIF2S1/EIF2S3/DIS3/PDIA5/EXOSC8/SERP1/ADD1/EXOSC9/SYVN1/EXOSC6/WIPI1/EXOSC3/SEC31A/CTDSP2/PREB/TSPYL2/CUL7/PDIA6/SRPRB/HSPA5/HYOU1/NFYB/HSP90B1/ASNS/CALR/EIF2S2/EXTL1/DDIT3/TATDN2/GFPT1/KHSRP/DNAJB11/EXOSC1/CREB3L4/ATF6/CREB3/TLN1/MBTPS1/NFYA/CXXC1/GOSR2/WFS1/EXOSC2/HERPUD1/SSR1/KDELR3/MYDGF/CREB3L2/EXOSC7/NFYC/PPP2R5B/ATF4/YIF…	89	96.7391	VUB13_RPE_VS_WT_RPE
REACTOME_UNFOLDED_PROTEIN_RESPONSE_UPR	REACTOME_UNFOLDED_PROTEIN_RESPONSE_UPR	92	-0.353305	-1.46133	0.00615569	0.0540128	0.0434772	25165	tags=95%, list=47%, signal=50%	MBTPS2/SRPRB/XBP1/EDEM1/EXOSC8/FKBP14/CEBPG/CREB3L1/EXOSC3/CREB3/EIF2AK3/KDELR3/CXXC1/SHC1/YIF1A/ADD1/TSPYL2/CTDSP2/SYVN1/ATF6/CALR/CCL2/EIF2S1/EXOSC6/EXOSC2/HYOU1/HDGF/GOSR2/TATDN2/EIF2S3/CUL7/SEC31A/ARFGAP1/PDIA6/GFPT1/CREB3L4/TLN1/CREB3L2/HSP90B1/ZBTB17/SRPRA/SERP1/PDIA5/ATF4/GSK3A/KLHDC3/MBTPS1/DIS3/EIF2S2/KHSRP/HSPA5/PPP2R5B/PREB/EXTL1/EXOSC9/LMNA/EXOSC7/EXOSC1/DCTN1/WIPI1/DNAJB9/WFS1/CEBPB/…	87	94.5652	VUB14_RPE_VS_WT_RPE
REACTOME_UNWINDING_OF_DNA	REACTOME_UNWINDING_OF_DNA	12	-0.580191	-2.07099	0.00135754	0.00270114	0.000747365	22435	tags=100%, list=42%, signal=58%	MCM8/MCM2/GINS3/GINS1/CDC45/MCM4/MCM6/GINS2/MCM7/GINS4/MCM5	11	91.6667	VUB13_RPE_VS_WT_RPE
REACTOME_UNWINDING_OF_DNA	REACTOME_UNWINDING_OF_DNA	12	-0.583205	-1.53681	0.0412077	0.193023	0.155372	22274	tags=83%, list=42%, signal=49%	MCM2/MCM6/CDC45/MCM3/GINS1/MCM7/GINS2/MCM5/MCM4/GINS4	10	83.3333	VUB14_RPE_VS_WT_RPE
REACTOME_VLDLR_INTERNALISATION_AND_DEGRADATION	REACTOME_VLDLR_INTERNALISATION_AND_DEGRADATION	12	-0.627148	-2.23861	0.000481466	0.00110907	0.000306862	19927	tags=100%, list=37%, signal=63%	VLDLR/CLTC/AP2A1/AP2A2/CLTA/AP2B1/AP2S1/AP2M1/NR1H2/NR1H3/PCSK9	11	91.6667	VUB13_RPE_VS_WT_RPE
REACTOME_VLDLR_INTERNALISATION_AND_DEGRADATION	REACTOME_VLDLR_INTERNALISATION_AND_DEGRADATION	12	-0.595076	-1.56809	0.0333337	0.171732	0.138234	21640	tags=100%, list=41%, signal=60%	AP2A2/AP2S1/CLTC/AP2A1/CLTA/AP2B1/MYLIP/AP2M1/NR1H2/NR1H3/PCSK9	11	91.6667	VUB14_RPE_VS_WT_RPE
REACTOME_WNT5A_DEPENDENT_INTERNALIZATION_OF_FZD4	REACTOME_WNT5A_DEPENDENT_INTERNALIZATION_OF_FZD4	15	-0.681577	-2.6486	1.10941e-05	4.39717e-05	1.21663e-05	17022	tags=100%, list=32%, signal=68%	AP2A1/AP2A2/ARRB2/CLTA/AP2B1/AP2S1/PRKCG/CLTB/AP2M1/PRKCA/WNT5A/DVL2/PRKCB/FZD4	14	93.3333	VUB13_RPE_VS_WT_RPE
REACTOME_WNT5A_DEPENDENT_INTERNALIZATION_OF_FZD4	REACTOME_WNT5A_DEPENDENT_INTERNALIZATION_OF_FZD4	15	-0.589866	-1.63624	0.0273022	0.152864	0.123046	21920	tags=100%, list=41%, signal=59%	AP2A2/AP2S1/CLTC/AP2A1/CLTA/AP2B1/CLTB/AP2M1/WNT5A/ARRB2/PRKCA/PRKCG/PRKCB/FZD4	14	93.3333	VUB14_RPE_VS_WT_RPE
WP_4HYDROXYTAMOXIFEN_DEXAMETHASONE_AND_RETINOIC_ACIDS_REGULATION_OF_P27_EXPRESSION	WP_4HYDROXYTAMOXIFEN_DEXAMETHASONE_AND_RETINOIC_ACIDS_REGULATION_OF_P27_EXPRESSION	18	-0.66819	-2.69796	1.84298e-06	9.39415e-06	2.59922e-06	17739	tags=100%, list=33%, signal=67%	MAPK1/PRKAA1/PBK/RAF1/TSC1/MTOR/MAPK3/EIF4E/MAP3K11/EIF4EBP1/MAP2K2/MAP2K1/MKNK2/AKT1/MAP2K3/MKNK1/MAP3K5	17	94.4444	VUB13_RPE_VS_WT_RPE
WP_4HYDROXYTAMOXIFEN_DEXAMETHASONE_AND_RETINOIC_ACIDS_REGULATION_OF_P27_EXPRESSION	WP_4HYDROXYTAMOXIFEN_DEXAMETHASONE_AND_RETINOIC_ACIDS_REGULATION_OF_P27_EXPRESSION	18	-0.580256	-1.65055	0.0151919	0.102685	0.0826553	22435	tags=100%, list=42%, signal=58%	RAF1/MAPK1/PRKAA1/EIF4E/MAP2K2/PBK/MAP3K11/AKT1/MTOR/TSC1/MAP2K3/MAP2K1/EIF4EBP1/MKNK2/MAP2K6/MKNK1/MAP3K5	17	94.4444	VUB14_RPE_VS_WT_RPE
WP_ALPHA_6_BETA_4_SIGNALING_PATHWAY	WP_ALPHA_6_BETA_4_SIGNALING_PATHWAY	33	-0.588623	-2.94643	3.36804e-08	3.00093e-07	8.30311e-08	21997	tags=94%, list=41%, signal=55%	RHOA/LAMC1/MAPK1/ITGA6/GRB2/SOS1/HRAS/IRS1/LAMA1/LAMB3/PTPN11/PTK2/MTOR/MAPK3/LAMA2/EIF4EBP1/PIK3R2/RAC1/SHC1/LAMB2/MAPK14/LAMB1/IRS2/AKT1/PRKCA/GAB1/SRC/LAMC2/LAMA5/LAMA3/ITGB4	31	93.9394	VUB13_RPE_VS_WT_RPE
WP_ALPHA_6_BETA_4_SIGNALING_PATHWAY	WP_ALPHA_6_BETA_4_SIGNALING_PATHWAY	33	-0.545206	-1.8005	0.00267009	0.0291287	0.0234469	24315	tags=100%, list=46%, signal=55%	LAMC1/LAMA2/MAPK3/SHC1/LAMB2/PIK3R1/RAC1/MAPK1/GRB2/IRS1/SOS1/RHOA/LAMB3/PTK2/AKT1/MTOR/PTPN11/EIF4EBP1/PIK3R2/HRAS/LAMA1/SRC/MAPK14/IRS2/PRKCA/LAMC2/LAMA5/ITGA6/GAB1/LAMB1/ITGB4/LAMA3	32	96.9697	VUB14_RPE_VS_WT_RPE
WP_APOPTOSISRELATED_NETWORK_DUE_TO_ALTERED_NOTCH3_IN_OVARIAN_CANCER	WP_APOPTOSISRELATED_NETWORK_DUE_TO_ALTERED_NOTCH3_IN_OVARIAN_CANCER	53	-0.294696	-1.72564	0.00263172	0.00480898	0.00133057	23393	tags=92%, list=44%, signal=52%	THBS1/HDAC1/TNFRSF21/CTNNA1/ERBB3/CARD14/NQO1/RNF7/PKN1/F2R/PAK2/RPS6KB1/HSPD1/BCL3/SERBP1/MAPK1/BIRC5/HSPB1/CDKN1B/HSPA5/CUL5/PTK2/RIPK2/ETS1/TRAF1/HELLS/ABL1/NFKB1/VAV3/CUL1/TNFRSF10B/YBX3/SQSTM1/SMAD7/ERN1/ANXA5/IER3/AXIN1/NET1/AKT1/APOE/APP/JUND/VIM/CDKN1A/GCLC/SOCS3/PTK2B/NRG1	49	92.4528	VUB13_RPE_VS_WT_RPE
WP_APOPTOSISRELATED_NETWORK_DUE_TO_ALTERED_NOTCH3_IN_OVARIAN_CANCER	WP_APOPTOSISRELATED_NETWORK_DUE_TO_ALTERED_NOTCH3_IN_OVARIAN_CANCER	53	-0.487048	-1.8465	0.000247965	0.00434431	0.00349692	25207	tags=98%, list=47%, signal=52%	BCL3/BEX3/HSPB1/CASP7/TNFRSF21/VAV3/RNF7/TNF/PAK2/RPS6KB1/F2R/HDAC1/CARD14/MAPK1/THBS1/AXIN1/SERBP1/HSPA5/PTK2/PKN1/CUL5/AKT1/TRAF1/CDKN1B/HSPD1/NFKB1/APP/CDKN1A/CUL1/SMAD7/CTNNA1/ABL1/YBX3/ANXA5/SQSTM1/NQO1/BIRC5/APOE/TNFRSF10B/RIPK2/JUND/NET1/ERBB3/IER3/VIM/ERN1/HELLS/ETS1/GCLC/SOCS3/PTK2B/NRG1	52	98.1132	VUB14_RPE_VS_WT_RPE
WP_ARRHYTHMOGENIC_RIGHT_VENTRICULAR_CARDIOMYOPATHY	WP_ARRHYTHMOGENIC_RIGHT_VENTRICULAR_CARDIOMYOPATHY	75	-0.421716	-2.54343	3.83685e-09	4.4982e-08	1.24458e-08	8033	tags=41%, list=15%, signal=35%	CACNB3/CACNG8/ATP2A2/CACNG5/SLC8A1/PKP2/ITGA1/TCF7L1/ITGB7/DAG1/CACNA2D3/ITGAV/ITGA7/ITGB6/DSP/CACNG4/CACNG7/ACTN4/ITGA3/ITGA2B/CACNG1/LMNA/ACTN1/ITGA11/CACNG6/CACNB2/SGCG/SGCD/ITGB4/CACNA1C/CACNG3	31	41.3333	VUB13_RPE_VS_WT_RPE
WP_ARRHYTHMOGENIC_RIGHT_VENTRICULAR_CARDIOMYOPATHY	WP_ARRHYTHMOGENIC_RIGHT_VENTRICULAR_CARDIOMYOPATHY	75	-0.316875	-1.30441	0.0415968	0.193833	0.156024	24914	tags=35%, list=47%, signal=19%	SLC8A1/ATP2A2/TCF7/DAG1/ITGA3/CACNB4/CTNNB1/CACNA2D4/ITGA6/CACNG1/ITGB3/PKP2/ACTN4/CACNA1C/ITGA9/ITGA1/ITGAV/ACTN3/RYR2/ACTN1/SGCG/ITGA11/ITGB4/SGCD/ITGB7/LINC02478	26	34.6667	VUB14_RPE_VS_WT_RPE
WP_AUTOPHAGY	WP_AUTOPHAGY	30	-0.573101	-2.78478	2.32297e-07	1.55856e-06	4.3123e-07	22824	tags=100%, list=43%, signal=57%	DEPTOR/PRKAB2/PRKAB1/RB1CC1/BECN1/PIK3R4/ATG5/ATG3/PRKAA1/ATG14/UVRAG/ATG7/MTOR/PRKAG1/ATG16L1/PRKAG2/PRKAA2/MAP1LC3B/RPTOR/ULK1/ATG13/PIK3C3/AMBRA1/WIPI2/ATG9A/ATG101/AKT1S1/MLST8/PRKAG3	29	96.6667	VUB13_RPE_VS_WT_RPE
WP_AUTOPHAGY	WP_AUTOPHAGY	30	-0.535455	-1.73648	0.00388052	0.0387393	0.0311829	24834	tags=100%, list=46%, signal=54%	PRKAB1/ATG101/PRKAG3/ATG16L1/ATG12/BECN1/WIPI2/PRKAA1/RB1CC1/MLST8/PRKAA2/ATG9A/MAP1LC3B/UVRAG/MTOR/PIK3R4/ATG7/AMBRA1/ATG14/ATG5/ATG3/RPTOR/PRKAG2/DEPTOR/ULK1/ATG13/PRKAG1/AKT1S1/PIK3C3	29	96.6667	VUB14_RPE_VS_WT_RPE
WP_BDNFTRKB_SIGNALING	WP_BDNFTRKB_SIGNALING	33	-0.531233	-2.65916	6.5303e-07	3.77335e-06	1.04403e-06	25061	tags=100%, list=47%, signal=53%	BDNF/TRPC3/RPS6KB1/PIK3CG/MAPK1/NRAS/GRB2/SOS1/HRAS/KRAS/TSC1/EEF2K/CREB1/MTOR/ARC/RPS6KA1/EIF4EBP1/TSC2/BRAF/PLCG1/MAP2K1/TRPC6/SHC1/DLG4/ADCY1/RHEB/AKT1/MKNK1/GAB2/HOMER1/GAB1/GRIN1	32	96.9697	VUB13_RPE_VS_WT_RPE
WP_BDNFTRKB_SIGNALING	WP_BDNFTRKB_SIGNALING	33	-0.449856	-1.48562	0.033573	0.172796	0.139091	23857	tags=97%, list=45%, signal=54%	ARC/BDNF/SHC1/RPS6KB1/NRAS/MAPK1/GRB2/TRPC3/SOS1/EEF2K/DLG4/TSC2/CREB1/AKT1/BRAF/PLCG1/MTOR/TSC1/MAP2K1/KRAS/PIK3CG/ADCY1/RPS6KA1/EIF4EBP1/HRAS/HOMER1/GAB2/MKNK1/RHEB/GAB1/TRPC6/GRIN1	32	96.9697	VUB14_RPE_VS_WT_RPE
WP_BLADDER_CANCER	WP_BLADDER_CANCER	40	-0.569761	-3.13288	2.49492e-09	3.12216e-08	8.63855e-09	23008	tags=100%, list=43%, signal=57%	MMP1/EGFR/TYMP/THBS1/TP53/FGFR3/DAPK2/CDKN2A/PIK3R1/DAPK1/RASSF1/ARAF/MAPK1/NRAS/HRAS/RAF1/KRAS/RB1/ERBB2/CDH1/MDM2/PIK3R2/UPK3A/BRAF/HBEGF/MAP2K2/MAP2K1/CDK4/CCND1/E2F1/VEGFA/DAPK3/SRC/CDKN1A/RPS6KA5/MMP2/MYC/MMP9/CXCL8	39	97.5	VUB13_RPE_VS_WT_RPE
WP_BLADDER_CANCER	WP_BLADDER_CANCER	40	-0.458096	-1.59995	0.00650659	0.0564029	0.0454011	25230	tags=98%, list=47%, signal=51%	DAPK1/EGFR/ARAF/RASSF1/MMP2/MMP1/EGF/PIK3R1/RAF1/NRAS/TP53/MAPK1/THBS1/DAPK2/RB1/MAP2K2/MMP9/BRAF/CDK4/MAP2K1/KRAS/CDKN1A/VEGFA/TYMP/MDM2/PIK3R2/ERBB2/HRAS/FGFR3/CCND1/SRC/UPK3A/DAPK3/MYC/HBEGF/CDKN2A/E2F1/CDH1/RPS6KA5	39	97.5	VUB14_RPE_VS_WT_RPE
WP_CANONICAL_AND_NONCANONICAL_TGFB_SIGNALING	WP_CANONICAL_AND_NONCANONICAL_TGFB_SIGNALING	17	-0.621384	-2.4647	2.77266e-05	9.62008e-05	2.66173e-05	20238	tags=100%, list=38%, signal=62%	SMAD4/TGFBR1/BMPR1A/LOXL4/SMAD2/BMPR2/BMP1/MAPK8/SMAD3/TGFB1/LOXL2/MAPK14/GREM1/TGFBR2/LOXL1/LOX	16	94.1176	VUB13_RPE_VS_WT_RPE
WP_CANONICAL_AND_NONCANONICAL_TGFB_SIGNALING	WP_CANONICAL_AND_NONCANONICAL_TGFB_SIGNALING	17	-0.582268	-1.63473	0.0223879	0.133998	0.107861	22327	tags=100%, list=42%, signal=58%	BMP1/SMAD4/BMPR1A/BMPR2/TGFB1/LOXL4/SMAD2/MAPK8/TGFBR1/SMAD3/LOXL1/TGFBR2/MAPK14/LOXL2/LOX/GREM1	16	94.1176	VUB14_RPE_VS_WT_RPE
WP_CARDIAC_HYPERTROPHIC_RESPONSE	WP_CARDIAC_HYPERTROPHIC_RESPONSE	55	-0.390111	-2.29615	1.51178e-05	5.73192e-05	1.58594e-05	20929	tags=93%, list=39%, signal=56%	IKBKE/CALM2/IKBKB/TGFBR1/CHUK/MAP2K6/CAMK2D/MAP3K7/IKBKG/MAPK1/MAP2K5/PPP3CA/MEF2A/CDK7/MAP2K4/HDAC7/RAF1/TNFRSF1A/GSK3B/MTOR/MAP3K1/MAPK3/MAP2K7/MAP4K1/NFKB1/HDAC4/MAPK8/CALM1/PDPK1/GUCA1A/MAP2K2/CDK9/TGFB1/FGF2/RAC1/MAP2K1/MAPK14/HDAC5/AKT2/AKT1/MAP2K3/PRKG1/NFATC2/PRKCA/MAP3K14/FGFR2/HDAC9/MAPK7/IGF1/PRKD1/NRG1	51	92.7273	VUB13_RPE_VS_WT_RPE
WP_CARDIAC_HYPERTROPHIC_RESPONSE	WP_CARDIAC_HYPERTROPHIC_RESPONSE	55	-0.415663	-1.59004	0.00592709	0.0524582	0.0422258	24582	tags=98%, list=46%, signal=53%	IKBKG/CDK9/IKBKE/IGF1/MAPK3/NPPA/HDAC7/TNF/EGF/CALM2/IKBKB/HDAC9/RAF1/PRKD1/RAC1/CAMK2D/MAPK1/MAP3K7/MAP2K4/TNFRSF1A/PPP3CA/GUCA1A/MAP2K2/MEF2A/CDK7/TGFB1/AKT1/HDAC5/CHUK/MTOR/MAP2K7/PDPK1/GSK3B/MAP3K1/MAP2K3/HDAC4/MAP2K1/NFKB1/MAP2K5/MAPK7/MAPK8/TGFBR1/NFATC2/CALM1/MAPK14/MAP4K1/MAP2K6/PRKCA/MAP3K14/PRKG1/AKT2/FGFR2/FGF2/NRG1	54	98.1818	VUB14_RPE_VS_WT_RPE
WP_CHOLESTEROL_BIOSYNTHESIS_PATHWAY	WP_CHOLESTEROL_BIOSYNTHESIS_PATHWAY	15	-0.774173	-3.00843	3.2073e-07	2.06481e-06	5.71303e-07	7843	tags=73%, list=15%, signal=63%	PMVK/DHCR7/MVK/LSS/HMGCS1/MSMO1/CYP51A1/HMGCR/IDI1/MVD/SQLE	11	73.3333	VUB13_RPE_VS_WT_RPE
WP_CHOLESTEROL_BIOSYNTHESIS_PATHWAY	WP_CHOLESTEROL_BIOSYNTHESIS_PATHWAY	15	-0.563532	-1.56319	0.042862	0.196689	0.158323	12428	tags=80%, list=23%, signal=61%	PMVK/DHCR7/FDFT1/MVK/MSMO1/CYP51A1/HMGCR/HMGCS1/LSS/MVD/IDI1/SQLE	12	80	VUB14_RPE_VS_WT_RPE
WP_CHOLESTEROL_METABOLISM_WITH_BLOCH_AND_KANDUTSCHRUSSELL_PATHWAYS	WP_CHOLESTEROL_METABOLISM_WITH_BLOCH_AND_KANDUTSCHRUSSELL_PATHWAYS	47	-0.530987	-2.98389	3.26259e-09	3.93899e-08	1.08986e-08	8539	tags=60%, list=16%, signal=50%	ACAT2/SREBF2/FADS1/NR1H2/SOAT1/PMVK/NR1H3/DHCR7/ABCG1/MVK/LSS/HMGCS1/HSD17B7/DHCR24/MSMO1/FADS2/CYP51A1/SCD/SREBF1/HMGCR/IDI1/ELOVL5/FASN/CYP27A1/MVD/SQLE/ACOT2/ELOVL3	28	59.5745	VUB13_RPE_VS_WT_RPE
WP_CHOLESTEROL_METABOLISM_WITH_BLOCH_AND_KANDUTSCHRUSSELL_PATHWAYS	WP_CHOLESTEROL_METABOLISM_WITH_BLOCH_AND_KANDUTSCHRUSSELL_PATHWAYS	47	-0.460302	-1.69319	0.00220072	0.025313	0.0203755	24665	tags=62%, list=46%, signal=33%	NR1H2/FADS1/NR1H3/SOAT1/ACSL1/PMVK/DHCR7/ACSL3/ABCG1/FDFT1/HSD17B7/MVK/FADS2/DHCR24/MSMO1/CYP51A1/SREBF1/HMGCR/HMGCS1/LSS/SOAT2/ACAT2/MVD/IDI1/SCD/ACOT2/SQLE/ELOVL5/CYP27A1	29	61.7021	VUB14_RPE_VS_WT_RPE
WP_CHROMOSOMAL_AND_MICROSATELLITE_INSTABILITY_IN_COLORECTAL_CANCER	WP_CHROMOSOMAL_AND_MICROSATELLITE_INSTABILITY_IN_COLORECTAL_CANCER	73	-0.43311	-2.56508	2.54128e-09	3.16713e-08	8.76297e-09	24296	tags=97%, list=45%, signal=53%	NTN1/BCL2L11/TGFB2/TP53/RALB/MAPK9/SMAD4/EXOC2/TGFBR1/RAC2/ARAF/RHOA/MAPK1/POLK/BIRC5/LEF1/JUN/AXIN2/CASP9/RAF1/KRAS/MSH6/BAD/AKT3/CTNNB1/SMAD2/DDB2/GSK3B/MSH3/RALA/CASP3/APPL1/MAPK10/MAPK3/TCF7/TCF7L2/CYCS/CSNK1A1/BAK1/RAC3/REL/BRAF/MAPK8/SMAD3/TGFB1/RAC1/BAX/MAP2K1/TBK1/MSH2/MLH1/CCND1/AXIN1/DCC/AKT2/AKT1/TCF7L1/TGFB3/APC/GADD45A/PTGS2/BBC3/CDKN1A/TGFBR2/FOS/GADD45B/RALGDS/APC2/BCL2/PMAIP1/MYC	71	97.2603	VUB13_RPE_VS_WT_RPE
WP_CHROMOSOMAL_AND_MICROSATELLITE_INSTABILITY_IN_COLORECTAL_CANCER	WP_CHROMOSOMAL_AND_MICROSATELLITE_INSTABILITY_IN_COLORECTAL_CANCER	73	-0.389567	-1.57505	0.00371139	0.0376187	0.0302809	23903	tags=96%, list=45%, signal=53%	PTGS2/GADD45G/NTN1/RAC2/ARAF/MAPK3/MAPK9/BAD/BCL2L11/SMAD4/RAF1/TP53/RAC1/JUN/APPL1/MAPK1/CYCS/AKT3/AXIN1/RHOA/BAK1/MAPK10/BBC3/EXOC2/TGFB3/POLK/TGFB1/AKT1/RALB/BRAF/REL/GSK3B/SMAD2/APC2/MAP2K1/MSH6/KRAS/CDKN1A/LEF1/MSH3/TCF7L2/RALA/TCF7L1/MAPK8/DDB2/GADD45A/TGFBR1/AXIN2/CSNK1A1/CASP3/RALGDS/SMAD3/CCND1/MLH1/BIRC5/TGFBR2/TCF7/TBK1/MYC/CASP9/BAX/CTNNB1/AKT2/GADD45B/RAC3/FOS/BCL2/MSH2/APC/PMAIP1	70	95.8904	VUB14_RPE_VS_WT_RPE
WP_CLEAR_CELL_RENAL_CELL_CARCINOMA_PATHWAYS	WP_CLEAR_CELL_RENAL_CELL_CARCINOMA_PATHWAYS	85	-0.353857	-2.26839	3.08537e-07	1.98919e-06	5.50379e-07	24820	tags=95%, list=46%, signal=51%	PGK1/PGM2/KCNJ2/PDGFB/CEP290/ALDOC/EGFR/KDM5C/ENO1/TGFB2/TOX2/SHMT2/LDHD/ENO3/DEPTOR/LDHC/LDHA/LDHB/MDH1/PFKM/ZEB1/CAMK1/PSAT1/PGBD5/PGM1/TPI1/HK2/HIF1A/PTEN/ACACB/SSPN/GPI/PFKL/EP300/ARNT/FLT1/TSC1/ME1/SDS/MTOR/PLOD2/PHGDH/SHMT1/SETD2/ACACA/GAPDH/PSPH/HK1/PKM/TSC2/RPTOR/ALDOA/VHL/TGFB1/SQSTM1/RHEB/STAT3/ENO2/CREBBP/ACLY/VEGFA/PBRM1/AKT1/GRB10/TGFB3/BHLHE41/PFKP/HK3/CDH13/BAP1/ALDOB/AKT1S1/RAPGEF…	81	95.2941	VUB13_RPE_VS_WT_RPE
WP_CLEAR_CELL_RENAL_CELL_CARCINOMA_PATHWAYS	WP_CLEAR_CELL_RENAL_CELL_CARCINOMA_PATHWAYS	85	-0.325326	-1.35221	0.0213795	0.130472	0.105022	24951	tags=94%, list=47%, signal=50%	PGM2/PDGFB/EGFR/KCNJ2/VHL/ALDOC/ARNT/ALDOA/ZEB1/ENO3/LDHD/ENO1/LDHA/PGM1/CAMK1/SDSL/GPI/SHMT2/SSPN/PFKP/MDH1/PFKM/LDHC/PGBD5/MLST8/ME1/ALDOB/SETD2/EP300/TGFB3/SHMT1/CEP290/TGFB1/TSC2/ACLY/PFKL/AKT1/TPI1/HK2/MTOR/SLC2A1/BAP1/TSC1/HK1/GAPDH/TOX2/LDHB/CREBBP/PKM/VEGFA/ENO2/SDS/FASN/ENPP3/HIF1A/RPTOR/PTEN/ACACA/DEPTOR/RAPGEF5/HK3/PHGDH/PLOD2/SQSTM1/PBRM1/ACACB/RHEB/PDGFRB/AKT1S1/STAT3/BHLHE41/PSAT1/K…	80	94.1176	VUB14_RPE_VS_WT_RPE
WP_COMPLEMENT_AND_COAGULATION_CASCADES	WP_COMPLEMENT_AND_COAGULATION_CASCADES	57	-0.334539	-1.94477	0.000276171	0.000685808	0.000189753	5913	tags=32%, list=11%, signal=28%	MASP2/C1R/CD55/CFD/SERPIND1/F10/SERPINC1/C9/CFI/C5AR1/C6/CFB/F7/F2/C7/C3AR1/PROC/SERPINF2	18	31.5789	VUB13_RPE_VS_WT_RPE
WP_COMPLEMENT_AND_COAGULATION_CASCADES	WP_COMPLEMENT_AND_COAGULATION_CASCADES	57	-0.354502	-1.35456	0.0278487	0.155103	0.124849	11319	tags=39%, list=21%, signal=30%	F2/C1S/C2/CFB/C4B/F13B/SERPINA1/C8G/C5AR1/F7/PROC/PROS1/CR2/VWF/C6/C7/C3AR1/SERPINF2/KLKB1/CFI/C9/CFH	22	38.5965	VUB14_RPE_VS_WT_RPE
WP_CYTOPLASMIC_RIBOSOMAL_PROTEINS	WP_CYTOPLASMIC_RIBOSOMAL_PROTEINS	88	-0.545674	-3.58022	1e-10	2.08178e-09	5.75996e-10	24320	tags=100%, list=46%, signal=55%	RPL39/RPL36A/RPS4X/RPS6KA3/RPS15A/RPLP2/RPS10/RPS15/RPL10/RPL17/RPS3A/RPS24/RPS17/RPS6/RPS5/RPL11/RPL10A/RPL38/RPL35/RPL5/RPL31/RPL8/RPS27/RPL41/RPS25/UBA52/RPS3/RPL23/RPS21/RPL29/MRPL19/RPL14/FAU/RPS11/RPL6/RPL34/RPS6KA2/RPS14/RPS18/RPS7/RPL7A/RPL24/RPS8/RPS13/RPL27/RPL12/RPS6KB1/RPL21/RPS23/RPS27A/RPS12/RPS28/RPL32/RPL35A/RPL37/RPL19/RPL30/RPL3/RPL4/RPLP1/RPL7/RPS29/RPL26/RPL37A/RPL9/RPL22/RPL2…	87	98.8636	VUB13_RPE_VS_WT_RPE
WP_CYTOPLASMIC_RIBOSOMAL_PROTEINS	WP_CYTOPLASMIC_RIBOSOMAL_PROTEINS	88	-0.390519	-1.61783	0.000751069	0.0106539	0.00857578	25273	tags=95%, list=47%, signal=50%	RPS6KA6/RPS4X/RPS6KA3/RPL10A/RPS15A/RPL6/RPS11/RPL8/RPS25/RPL10/RPL12/RPS8/RPL17/RPL37/RPS15/RPL35/RPS10/RPS21/RPL7A/RPL34/RPL9/RPL23/RPL22/RPSA/RPS19/RPL11/RPL36/RPS6/RPL31/RPL13A/RPL5/RPL14/RPS18/RPL35A/RPS3/RPS6KB1/MRPL19/RPL30/RPL38/RPL4/RPL3L/RPS23/RPLP2/RPS14/RPL18A/RPL24/FAU/RPL7/RPL18/RPL26/RPL23A/RPL13/RPL19/RPS27A/RPS7/RPS3A/RPS16/RPS13/RPL3/RPS24/RPS2/RPL29/RPS28/RPL27/RPL32/RPS17/UBA5…	84	95.4545	VUB14_RPE_VS_WT_RPE
WP_DNA_REPLICATION	WP_DNA_REPLICATION	42	-0.421749	-2.35259	1.65092e-05	6.165e-05	1.70576e-05	23575	tags=98%, list=44%, signal=55%	POLA1/MCM3/MCM2/POLE2/PCNA/GMNN/UBA52/PRIM1/RPA2/RFC1/RPA1/POLA2/RFC3/ORC3/CDC45/MCM4/MCM6/ORC4/ORC2/POLD3/RFC5/RFC2/POLE/MCM10/RFC4/PRIM2/CDK2/DBF4/POLD4/MCM7/UBC/RPA3/CDC7/MCM5/ORC6/POLD2/ORC5/POLD1/CDT1/ORC1/CDC6	41	97.619	VUB13_RPE_VS_WT_RPE
WP_DNA_REPLICATION	WP_DNA_REPLICATION	42	-0.378291	-1.33597	0.0420063	0.194215	0.156332	24442	tags=95%, list=46%, signal=52%	POLD2/UBC/ORC4/RPA1/RFC1/POLE/RFC5/ORC2/RFC2/RFC3/POLD3/RPA2/CDK2/PRIM1/UBA52/POLD4/POLA2/MCM2/MCM6/CDC45/ORC6/POLE2/MCM3/ORC3/MCM7/CDC7/DBF4/GMNN/RFC4/PRIM2/CDT1/RPA3/PCNA/MCM5/MCM4/MCM10/POLD1/ORC5/CDC6/ORC1	40	95.2381	VUB14_RPE_VS_WT_RPE
WP_EFFECT_OF_PROGERIN_ON_GENES_INVOLVED_IN_HUTCHINSONGILFORD_PROGERIA_SYNDROME	WP_EFFECT_OF_PROGERIN_ON_GENES_INVOLVED_IN_HUTCHINSONGILFORD_PROGERIA_SYNDROME	37	-0.394793	-2.04735	0.000143908	0.000386909	0.000107052	32347	tags=100%, list=61%, signal=39%	H3-3B/H3C1/H3C10/H3C11/H3C12/H3C13/H3C14/H3C15/H3C2/H3C3/H3C4/H3C6/H3C7/H3C8/SUV39H1/TP53/HDAC1/RBBP7/KDM1A/HDAC2/CHD3/LEF1/CHD4/RB1/CBX3/CBX1/RBBP4/CBX5/MTA3/MBD2/MTA1/E2F1/MBD3/MTA2/SREBF1/INPP5K	36	97.2973	VUB13_RPE_VS_WT_RPE
WP_EFFECT_OF_PROGERIN_ON_GENES_INVOLVED_IN_HUTCHINSONGILFORD_PROGERIA_SYNDROME	WP_EFFECT_OF_PROGERIN_ON_GENES_INVOLVED_IN_HUTCHINSONGILFORD_PROGERIA_SYNDROME	37	0.678303	1.89482	2.18278e-05	0.000614314	0.000494487	8297	tags=32%, list=16%, signal=27%	H3-3B/H3-3A/H3C12/H3C6/H3C2/H3C11/H3C1/H3C4/H3C10/H3C3/H3C7/H3C13	12	32.4324	VUB14_RPE_VS_WT_RPE
WP_EGFR_TYROSINE_KINASE_INHIBITOR_RESISTANCE	WP_EGFR_TYROSINE_KINASE_INHIBITOR_RESISTANCE	84	-0.476876	-3.02465	1e-10	2.08178e-09	5.75996e-10	24035	tags=99%, list=45%, signal=54%	HGF/IL6R/PLCG2/BCL2L11/PDGFB/EGF/EGFR/NRG2/RPS6/FGFR3/PIK3R1/PIK3CB/ERBB3/ARAF/RPS6KB1/SHC3/MAPK1/JAK2/NRAS/EIF4E2/SOS2/NF1/GRB2/SOS1/PTEN/HRAS/RAF1/KRAS/BAD/AKT3/GSK3B/PIK3CA/RRAS/ERBB2/AXL/IGF1R/MTOR/PIK3R3/MAPK3/JAK1/EIF4E/IL6/RRAS2/EIF4EBP1/PIK3R2/BRAF/PIK3CD/SHC4/PDPK1/PRKCG/MAP2K2/FGF2/PLCG1/BAX/MAP2K1/SHC1/STAT3/FOXO3/CCND1/GAS6/AKT2/BCL2L1/VEGFA/AKT1/MRAS/SHC2/PRKCA/GAB1/PRKCB/SRC/RPS6KB2…	83	98.8095	VUB13_RPE_VS_WT_RPE
WP_EGFR_TYROSINE_KINASE_INHIBITOR_RESISTANCE	WP_EGFR_TYROSINE_KINASE_INHIBITOR_RESISTANCE	84	-0.399924	-1.6605	0.000503085	0.00780593	0.00628332	24607	tags=96%, list=46%, signal=52%	PDGFB/EGFR/IL6/SHC3/JAK1/AXL/ARAF/IGF1/MAPK3/SHC1/BAD/GAS6/EGF/PIK3R1/RPS6/BCL2L11/RAF1/RPS6KB1/NRAS/HGF/EIF4E2/SHC4/MAPK1/GRB2/PIK3CB/AKT3/SOS1/RRAS/EIF4E/MAP2K2/PIK3R3/SHC2/NF1/AKT1/BRAF/PLCG1/MTOR/PDPK1/GSK3B/JAK2/MAP2K1/PIK3CA/KRAS/RPS6KB2/VEGFA/PLCG2/SOS2/PIK3CD/EIF4EBP1/PIK3R2/PTEN/ERBB2/IGF1R/HRAS/FGFR3/CCND1/SRC/TGFA/RRAS2/PRKCA/MYC/BCL2L1/PRKCG/PDGFRB/BAX/STAT3/FOXO3/AKT2/FGFR2/ERBB3/MRA…	81	96.4286	VUB14_RPE_VS_WT_RPE
WP_ELECTRON_TRANSPORT_CHAIN_OXPHOS_SYSTEM_IN_MITOCHONDRIA	WP_ELECTRON_TRANSPORT_CHAIN_OXPHOS_SYSTEM_IN_MITOCHONDRIA	103	-0.498243	-3.35086	1e-10	2.08178e-09	5.75996e-10	25043	tags=99%, list=47%, signal=53%	NDUFA1/COX7B/MT-ND2/MT-ND1/SLC25A14/COX6C/UQCRQ/ATP5F1C/NDUFA9/NDUFB6/NDUFB9/NDUFA4/MT-ND6/COX4I1/COX6A1/NDUFAB1/NDUFV2/NDUFA8/UQCR11/NDUFA5/NDUFC1/UQCR10/NDUFS6/ATP5F1B/NDUFB4/COX7A2L/COX8A/COX15/ATP5MG/MT-CO2/ATP5F1D/ATP5ME/ATP5PD/NDUFA2/SLC25A5/ATP5PO/COX11/UQCRC2/NDUFS5/MT-CO1/ATP5MC2/MT-ND4L/NDUFS1/NDUFB7/MT-ND4/NDUFS4/COX7C/NDUFS8/NDUFB5/SDHD/NDUFA3/UQCRC1/MT-CO3/COX17/ATP5PB/COX5B/SCO1/SDH…	102	99.0291	VUB13_RPE_VS_WT_RPE
WP_ELECTRON_TRANSPORT_CHAIN_OXPHOS_SYSTEM_IN_MITOCHONDRIA	WP_ELECTRON_TRANSPORT_CHAIN_OXPHOS_SYSTEM_IN_MITOCHONDRIA	103	-0.319961	-1.36535	0.0139201	0.0969097	0.0780067	25186	tags=97%, list=47%, signal=51%	NDUFA1/NDUFA9/NDUFA4/NDUFA8/MT-ND6/SLC25A14/UQCRC1/NDUFB9/ATP5MG/ATP5MC3/UQCR11/ATP5PO/NDUFB6/COX6B1/ATP5F1E/NDUFA3/COX6C/COX4I1/NDUFS2/SLC25A5/SDHD/NDUFS5/NDUFB10/NDUFV2/NDUFA6/NDUFB8/COX6A1/UQCRC2/NDUFC1/NDUFS6/COX11/UQCR10/NDUFB3/NDUFB7/NDUFS3/SDHB/ATP5IF1/NDUFC2/NDUFAB1/ATP5ME/UQCRFS1/NDUFA12/NDUFS8/ATP5PB/SCO1/NDUFV1/NDUFS1/MT-CO3/NDUFA5/MT-ND3/NDUFB4/NDUFS7/MT-ND4L/NDUFS4/NDUFV3/COX15/NDUFA…	100	97.0874	VUB14_RPE_VS_WT_RPE
WP_ENDOCHONDRAL_OSSIFICATION	WP_ENDOCHONDRAL_OSSIFICATION	64	-0.40641	-2.44579	1.34909e-07	1.0017e-06	2.77156e-07	5563	tags=39%, list=10%, signal=35%	VEGFA/AKT1/FGFR1/GLI3/SERPINH1/HMGCS1/FGF18/GH1/IHH/IGF1/SOX6/BMP7/CHST11/PTH/BMP6/PTHLH/CTSV/ADAMTS1/SCIN/MMP9/TIMP3/MGP/ADAMTS5/FRZB/GHR	25	39.0625	VUB13_RPE_VS_WT_RPE
WP_ENDOCHONDRAL_OSSIFICATION	WP_ENDOCHONDRAL_OSSIFICATION	64	-0.412586	-1.63604	0.0018409	0.0221566	0.0178348	9892	tags=38%, list=19%, signal=31%	COL10A1/PTCH1/PTHLH/RUNX3/CTSV/HMGCS1/FGF18/FGF2/SOX9/CHST11/ADAMTS1/MGP/NKX3-2/GH1/GHR/BMP7/PTH/SOX6/TIMP3/ADAMTS5/SCIN/ENPP1/BMP6/FRZB	24	37.5	VUB14_RPE_VS_WT_RPE
WP_ENDOCHONDRAL_OSSIFICATION_WITH_SKELETAL_DYSPLASIAS	WP_ENDOCHONDRAL_OSSIFICATION_WITH_SKELETAL_DYSPLASIAS	64	-0.40641	-2.44579	1.34909e-07	1.0017e-06	2.77156e-07	5563	tags=39%, list=10%, signal=35%	VEGFA/AKT1/FGFR1/GLI3/SERPINH1/HMGCS1/FGF18/GH1/IHH/IGF1/SOX6/BMP7/CHST11/PTH/BMP6/PTHLH/CTSV/ADAMTS1/SCIN/MMP9/TIMP3/MGP/ADAMTS5/FRZB/GHR	25	39.0625	VUB13_RPE_VS_WT_RPE
WP_ENDOCHONDRAL_OSSIFICATION_WITH_SKELETAL_DYSPLASIAS	WP_ENDOCHONDRAL_OSSIFICATION_WITH_SKELETAL_DYSPLASIAS	64	-0.412586	-1.63604	0.0018409	0.0221566	0.0178348	9892	tags=38%, list=19%, signal=31%	COL10A1/PTCH1/PTHLH/RUNX3/CTSV/HMGCS1/FGF18/FGF2/SOX9/CHST11/ADAMTS1/MGP/NKX3-2/GH1/GHR/BMP7/PTH/SOX6/TIMP3/ADAMTS5/SCIN/ENPP1/BMP6/FRZB	24	37.5	VUB14_RPE_VS_WT_RPE
WP_ENDOMETRIAL_CANCER	WP_ENDOMETRIAL_CANCER	63	-0.467471	-2.75619	3.52429e-09	4.22062e-08	1.16778e-08	24633	tags=98%, list=46%, signal=53%	CTNNA2/EGF/EGFR/FGF1/TP53/ELK1/FGFR3/PIK3R1/PIK3CB/CTNNA1/ARAF/MAPK1/NRAS/POLK/SOS2/LEF1/GRB2/SOS1/PTEN/ILK/HRAS/AXIN2/CASP9/RAF1/KRAS/BAD/AKT3/CTNNB1/DDB2/GSK3B/PIK3CA/ERBB2/PIK3R3/MAPK3/TCF7/TCF7L2/BAK1/CDH1/PIK3R2/BRAF/PIK3CD/PDPK1/MAP2K2/FGF2/CTNNA3/BAX/MAP2K1/FOXO3/CCND1/AXIN1/AKT2/AKT1/TCF7L1/FGFR1/APC/GADD45A/CDKN1A/FOS/GADD45B/FGFR2/APC2/MYC	62	98.4127	VUB13_RPE_VS_WT_RPE
WP_ENDOMETRIAL_CANCER	WP_ENDOMETRIAL_CANCER	63	-0.429952	-1.70417	0.00173079	0.0211005	0.0169847	24000	tags=97%, list=45%, signal=53%	EGFR/GADD45G/ARAF/MAPK3/BAD/EGF/PIK3R1/RAF1/NRAS/TP53/CTNNA3/ILK/MAPK1/GRB2/PIK3CB/AKT3/SOS1/AXIN1/MAP2K2/PIK3R3/BAK1/POLK/AKT1/BRAF/PDPK1/GSK3B/APC2/MAP2K1/PIK3CA/KRAS/CDKN1A/LEF1/CTNNA1/TCF7L2/TCF7L1/SOS2/DDB2/GADD45A/PIK3CD/FGFR1/AXIN2/PIK3R2/PTEN/ERBB2/HRAS/FGFR3/CCND1/TCF7/FGF1/MYC/CASP9/BAX/FOXO3/CTNNB1/AKT2/FGFR2/GADD45B/FOS/FGF2/CDH1/APC	61	96.8254	VUB14_RPE_VS_WT_RPE
WP_ENERGY_METABOLISM	WP_ENERGY_METABOLISM	47	-0.537443	-3.02017	1.98021e-09	2.57196e-08	7.11622e-09	24737	tags=98%, list=46%, signal=53%	HDAC1/PRKAB2/PRKAB1/TFB1M/PPARGC1B/PPARGC1A/ATF2/PPP3CA/MEF2A/PRKAA1/PRMT1/NCOA1/GABPA/MYBBP1A/EP300/PPP3CB/NRF1/SIRT3/GSK3B/MED1/CREB1/PRKAG1/UCP2/CAMK2G/PRKAG2/PRKAA2/CAMK4/SIRT1/PPRC1/ESRRA/TFAM/PPP3R1/PPARA/MAPK14/RXRA/FOXO3/FOXO1/UCP3/PPARD/TFB2M/MEF2B/MEF2D/PPP3CC/PPARG/PPP3R2/PRKAG3	46	97.8723	VUB13_RPE_VS_WT_RPE
WP_ENERGY_METABOLISM	WP_ENERGY_METABOLISM	47	-0.452028	-1.66276	0.00324367	0.0341198	0.0274645	24834	tags=98%, list=46%, signal=52%	PRKAB2/CAMK4/PPRC1/PRKAB1/MEF2B/PPARGC1B/MYBBP1A/PRKAG3/MEF2D/SIRT3/HDAC1/NCOA1/PRKAA1/MED1/PPP3CB/PPP3CA/MEF2A/UCP3/EP300/TFAM/GABPA/PRKAA2/CREB1/ESRRA/CAMK2G/NRF1/ATF2/GSK3B/PPARG/PPP3R1/PPARA/PRMT1/RXRA/PRKAG2/TFB1M/SIRT1/TFB2M/MAPK14/PPARD/PRKAG1/PPARGC1A/UCP2/FOXO3/PPP3CC/FOXO1/PPP3R2	46	97.8723	VUB14_RPE_VS_WT_RPE
WP_ERBB_SIGNALING_PATHWAY	WP_ERBB_SIGNALING_PATHWAY	91	-0.556918	-3.64595	1e-10	2.08178e-09	5.75996e-10	23722	tags=100%, list=44%, signal=56%	PLCG2/BCL2L11/EGF/CAMK2B/EGFR/NRG2/NRG4/TP53/ELK1/PAK3/PIK3R1/PIK3CB/MAPK9/ERBB3/STAT5A/PAK2/ARAF/CRKL/RPS6KB1/CAMK2D/NCK1/NCK2/SHC3/MAPK1/NRAS/SOS2/JUN/STAT5B/CDKN1B/GRB2/CBL/SOS1/MAP2K4/HRAS/RAF1/KRAS/BAD/AKT3/GSK3B/PIK3CA/PTK2/PAK1/ERBB2/MTOR/MAPK10/PIK3R3/PAK5/MAPK3/CAMK2G/CBLB/MAP2K7/BUB1B-PAK6/ABL1/MDM2/EIF4EBP1/PIK3R2/BRAF/MAPK8/PIK3CD/SHC4/PDPK1/HBEGF/ABL2/PRKCG/MAP2K2/PLCG1/MAP2K1/SHC1/P…	90	98.9011	VUB13_RPE_VS_WT_RPE
WP_ERBB_SIGNALING_PATHWAY	WP_ERBB_SIGNALING_PATHWAY	91	-0.362383	-1.49854	0.00471138	0.0443693	0.0357147	24003	tags=95%, list=45%, signal=52%	EREG/EGFR/PAK6/SHC3/STAT5A/AREG/ARAF/MAPK3/SHC1/MAPK9/BAD/ABL2/EGF/PAK2/PIK3R1/BCL2L11/RAF1/RPS6KB1/NRAS/TP53/CBL/JUN/SHC4/CAMK2D/MAPK1/STAT5B/GRB2/PIK3CB/AKT3/SOS1/MAP2K4/CRKL/NCK2/MAP2K2/PIK3R3/MAPK10/SHC2/NRG4/PTK2/NCK1/AKT1/BRAF/CAMK2G/PLCG1/MTOR/CDKN1B/MAP2K7/PAK5/PDPK1/GSK3B/PAK1/MAP2K1/PIK3CA/KRAS/CDKN1A/RPS6KB2/PLCG2/MAPK8/SOS2/MDM2/PIK3CD/EIF4EBP1/PIK3R2/ABL1/ERBB4/CBLB/ERBB2/HRAS/CCND1/…	86	94.5055	VUB14_RPE_VS_WT_RPE
WP_FACTORS_AND_PATHWAYS_AFFECTING_INSULINLIKE_GROWTH_FACTOR_IGF1AKT_SIGNALING	WP_FACTORS_AND_PATHWAYS_AFFECTING_INSULINLIKE_GROWTH_FACTOR_IGF1AKT_SIGNALING	37	-0.53693	-2.78446	8.35364e-08	6.58681e-07	1.82247e-07	24759	tags=100%, list=46%, signal=54%	TRIM63/ACVR2B/DEPTOR/EIF2B2/PRKAB1/TNFSF9/RPS6KB1/PIK3CG/PPARGC1A/WASL/JKAMP/PTEN/ILK/TNFRSF1A/IRS1/SMAD2/GSK3B/NEB/PLD1/IGF1R/MTOR/PDK1/EIF4E/NFKB1/ITGB1/FBXO32/MAPKAP1/RPTOR/SMAD3/RICTOR/AKT1/MAP1LC3A/AKT1S1/IGF1/MLST8/IGFBP5	36	97.2973	VUB13_RPE_VS_WT_RPE
WP_FACTORS_AND_PATHWAYS_AFFECTING_INSULINLIKE_GROWTH_FACTOR_IGF1AKT_SIGNALING	WP_FACTORS_AND_PATHWAYS_AFFECTING_INSULINLIKE_GROWTH_FACTOR_IGF1AKT_SIGNALING	37	-0.539215	-1.82297	0.000767262	0.0108196	0.00870916	24637	tags=100%, list=46%, signal=54%	TRIM63/ACVR2B/PRKAB1/IGF1/MSTN/RPS6KB1/ILK/IRS1/TNFRSF1A/MLST8/EIF4E/AKT1/JKAMP/MTOR/GSK3B/SMAD2/NFKB1/ITGB1/WASL/PDK1/PIK3CG/TNFSF9/RPTOR/PTEN/DEPTOR/IGF1R/MAPKAP1/SMAD3/FBXO32/RICTOR/MAP1LC3A/PLD1/PPARGC1A/AKT1S1/IGFBP5/NEB	36	97.2973	VUB14_RPE_VS_WT_RPE
WP_FBXL10_ENHANCEMENT_OF_MAPERK_SIGNALING_IN_DIFFUSE_LARGE_BCELL_LYMPHOMA	WP_FBXL10_ENHANCEMENT_OF_MAPERK_SIGNALING_IN_DIFFUSE_LARGE_BCELL_LYMPHOMA	32	0.483221	1.66946	0.00182651	0.00348335	0.000963791	23005	tags=66%, list=43%, signal=37%	H2AJ/H2AX/H2AZ1/H2AZ2/H3-3A/H3-3B/H3C1/H3C10/H3C11/H3C12/H3C13/H3C14/H3C15/H3C2/H3C3/H3C4/H3C6/H3C7/H3C8/MACROH2A1/MACROH2A2	21	65.625	VUB13_RPE_VS_WT_RPE
WP_FBXL10_ENHANCEMENT_OF_MAPERK_SIGNALING_IN_DIFFUSE_LARGE_BCELL_LYMPHOMA	WP_FBXL10_ENHANCEMENT_OF_MAPERK_SIGNALING_IN_DIFFUSE_LARGE_BCELL_LYMPHOMA	32	0.778244	2.12158	2.42213e-08	1.32119e-06	1.06348e-06	8297	tags=56%, list=16%, signal=48%	H3-3B/MACROH2A1/MACROH2A2/H2AZ2/H3-3A/H2AZ1/H3C12/H2AX/H2AJ/H3C6/H3C2/H3C11/H3C1/H3C4/H3C10/H3C3/H3C7/H3C13	18	56.25	VUB14_RPE_VS_WT_RPE
WP_G13_SIGNALING_PATHWAY	WP_G13_SIGNALING_PATHWAY	39	-0.330969	-1.77193	0.00438606	0.00750669	0.00207699	23987	tags=95%, list=45%, signal=52%	ARHGDIB/CIT/CALM2/PAK3/PIK3CB/ROCK2/PKN1/RPS6KB1/RHOA/PPP1CB/IQGAP1/ROCK1/CFL2/SH3RF1/WASL/MAP3K4/GNA13/CDC42/PIK3CA/CYFIP1/MAPK10/DIAPH1/PFN1/ARHGEF1/IQGAP2/PIK3R2/CALM1/PIK3CD/MYBPH/RAC1/RTKN/TNK2/RHPN2/CFL1/PIP4K2A/LIMK1/ARHGDIG	37	94.8718	VUB13_RPE_VS_WT_RPE
WP_G13_SIGNALING_PATHWAY	WP_G13_SIGNALING_PATHWAY	39	-0.443347	-1.52993	0.0114374	0.0844009	0.0679378	24942	tags=95%, list=47%, signal=51%	GNA13/ROCK2/CIT/CALM2/ARHGDIB/ARHGEF1/RPS6KB1/SH3RF1/CFL2/RAC1/CDC42/PIK3CB/RHOA/MAPK10/MAP3K4/PKN1/CYFIP1/TNK2/ROCK1/IQGAP2/MYL1/LIMK1/PIK3CA/WASL/DIAPH1/RTKN/PIK3CD/IQGAP1/PPP1CB/PIK3R2/PFN1/CALM1/CFL1/RHPN2/PIP4K2A/MYBPH/ARHGDIG	37	94.8718	VUB14_RPE_VS_WT_RPE
WP_G1_TO_S_CELL_CYCLE_CONTROL	WP_G1_TO_S_CELL_CYCLE_CONTROL	64	-0.561959	-3.38189	1e-10	2.08178e-09	5.75996e-10	23438	tags=100%, list=44%, signal=56%	CREB3L3/MCM3/CDK1/CDKN2D/MCM2/POLE2/TP53/PCNA/CDKN2A/CREB3L1/PRIM1/RPA2/RPA1/POLA2/ORC3/CDC45/MCM4/MCM6/ORC4/TFDP2/TFDP1/ORC2/CDKN1B/POLE/CCNB1/ATM/CDK7/CCNH/PRIM2/RB1/CDK2/CCNA1/CREB1/MNAT1/CREB3L4/CREB3/MCM7/CCND2/CDC25A/MDM2/RPA3/CCNE2/MCM5/E2F3/ORC6/ATF6B/CCNG2/CDKN1C/CDK4/CDK6/CCNE1/CCND1/E2F1/ORC5/GADD45A/CDKN1A/E2F2/ORC1/CCND3/MYT1/WEE1/MYC/CDKN2B	63	98.4375	VUB13_RPE_VS_WT_RPE
WP_G1_TO_S_CELL_CYCLE_CONTROL	WP_G1_TO_S_CELL_CYCLE_CONTROL	64	-0.371858	-1.47454	0.0102004	0.0784456	0.0631441	24591	tags=97%, list=46%, signal=52%	CDKN2C/CREB3L1/CREB3/ORC4/RPA1/CCNE1/TP53/POLE/CREB3L4/E2F3/CCNA1/ORC2/CDKN1C/ATF6B/RB1/TFDP1/CDK7/RPA2/CCND2/CDK2/PRIM1/CREB1/TFDP2/POLA2/CCNH/MNAT1/CDKN1B/CDK4/E2F2/MCM2/MCM6/CDC45/ORC6/POLE2/CDKN1A/MCM3/ORC3/MCM7/MDM2/GADD45A/PRIM2/CCNE2/ATM/CCND1/RPA3/PCNA/MCM5/MCM4/CCNG2/CDC25A/MYT1/CCND3/CCNB1/CDK1/MYC/CDKN2A/ORC5/E2F1/CDK6/CDKN2B/ORC1/WEE1	62	96.875	VUB14_RPE_VS_WT_RPE
WP_GLIOBLASTOMA_SIGNALING_PATHWAYS	WP_GLIOBLASTOMA_SIGNALING_PATHWAYS	82	-0.462233	-2.9867	1e-10	2.08178e-09	5.75996e-10	23646	tags=99%, list=44%, signal=55%	PLCG2/CDKN2C/FOXO4/EGFR/PRKCD/TP53/PRKCH/CDKN2A/PIK3R1/PIK3CB/BRCA1/ERBB3/ARAF/PIK3CG/MAP2K6/MDM4/MAPK1/NRAS/MAP2K5/CDKN1B/NF1/GRB2/CBL/ATM/MAP2K4/PTEN/HRAS/RAF1/KRAS/EP300/MSH6/RB1/AKT3/BRCA2/IRS1/PIK3CA/TSC1/CDK2/ERBB2/IGF1R/MAPK3/MAP2K7/CCND2/MDM2/ERRFI1/PIK3C2A/PIK3R2/TSC2/BRAF/PIK3CD/PDPK1/PRKCG/MAP2K2/PLCG1/MAP2K1/CDK4/CDK6/CCNE1/FOXO3/CCND1/AKT2/PIK3C2B/E2F1/PIK3C2G/FOXO1/AKT1/MAP2K3/PRKCI…	81	98.7805	VUB13_RPE_VS_WT_RPE
WP_GLIOBLASTOMA_SIGNALING_PATHWAYS	WP_GLIOBLASTOMA_SIGNALING_PATHWAYS	82	-0.412312	-1.71594	0.000787463	0.0110516	0.00889592	24591	tags=98%, list=46%, signal=53%	CDKN2C/PRKCD/EGFR/MDM4/ARAF/MAPK3/PIK3R1/RAF1/NRAS/CCNE1/TP53/CBL/MAPK1/GRB2/IRS1/PIK3CB/AKT3/MAP2K4/RB1/MAP2K2/EP300/NF1/CCND2/CDK2/TSC2/AKT1/BRAF/PLCG1/CDKN1B/MAP2K7/TSC1/CDK4/PDPK1/PIK3C2B/MAP2K3/MAP2K1/MSH6/PIK3CA/KRAS/CDKN1A/MAP2K5/PLCG2/PIK3CG/MDM2/PIK3CD/FGFR1/PIK3C2A/PIK3R2/PTEN/BRCA1/ERBB2/IGF1R/HRAS/ATM/CCND1/SRC/ERRFI1/MAP2K6/PRKCH/PRKCA/PRKCI/PRKCG/PDGFRB/FOXO3/PIK3C2G/AKT2/SPRY2/FGFR…	80	97.561	VUB14_RPE_VS_WT_RPE
WP_GLYCEROLIPIDS_AND_GLYCEROPHOSPHOLIPIDS	WP_GLYCEROLIPIDS_AND_GLYCEROPHOSPHOLIPIDS	22	-0.571573	-2.45363	2.41283e-05	8.55826e-05	2.36794e-05	22901	tags=100%, list=43%, signal=57%	CHPT1/CDS1/CRLS1/PCYT1A/GPAT4/PEMT/PTDSS1/PLD1/DGKZ/CDIPT/DGAT2/CHKB/DGAT1/PISD/PTDSS2/AGPAT4/PNPLA3/ETNK1/PNPLA2/PCYT2/PLA2G1B	21	95.4545	VUB13_RPE_VS_WT_RPE
WP_GLYCEROLIPIDS_AND_GLYCEROPHOSPHOLIPIDS	WP_GLYCEROLIPIDS_AND_GLYCEROPHOSPHOLIPIDS	22	-0.567097	-1.68591	0.00934303	0.0731374	0.0588713	23140	tags=95%, list=43%, signal=54%	CHPT1/DGKZ/CDS1/PCYT1A/GPAT4/PISD/PEMT/PTDSS1/AGPAT4/PTDSS2/CRLS1/CDIPT/CHKB/DGAT1/PNPLA2/PLD1/ETNK1/PCYT2/DGAT2/PNPLA3/PLA2G1B	21	95.4545	VUB14_RPE_VS_WT_RPE
WP_GLYCOGEN_SYNTHESIS_AND_DEGRADATION	WP_GLYCOGEN_SYNTHESIS_AND_DEGRADATION	40	-0.541606	-2.97806	2.02565e-08	1.90652e-07	5.27505e-08	24511	tags=100%, list=46%, signal=54%	GYG1/PYGB/CALM2/PPP2CB/PHKB/UGP2/PPP2R3A/PPP2CA/PPP2R2A/PGM1/GYS1/HK2/GYS2/PPP2R1A/PPP2R5E/CALM3/GSK3B/AGL/PHKA1/PPP2R5C/HK1/PPP2R1B/PPP2R2C/PPP2R3B/CALM1/PPP2R5B/PPP2R5D/GYG2/GBE1/PHKG1/PTPA/GSK3A/PPP2R2B/HK3/PYGL/PHKG2/PPP2R5A/PYGM/HKDC1	39	97.5	VUB13_RPE_VS_WT_RPE
WP_GLYCOGEN_SYNTHESIS_AND_DEGRADATION	WP_GLYCOGEN_SYNTHESIS_AND_DEGRADATION	40	-0.46331	-1.61816	0.00525736	0.0476313	0.0383404	25237	tags=98%, list=47%, signal=51%	PPP2R2C/PHKA1/GYG1/GYS2/PGM1/PPP2R1A/CALM2/PHKB/CALM3/PHKG1/PPP2CB/GSK3A/PPP2R5E/PPP2R2A/GYS1/PPP2R5B/HK2/HK1/GSK3B/GBE1/PPP2R5C/PYGB/PPP2R3A/AGL/PTPA/PPP2R5D/PYGL/PPP2CA/HK3/PPP2R3B/PPP2R1B/CALM1/PHKG2/GYG2/UGP2/PPP2R5A/PPP2R2B/PYGM/HKDC1	39	97.5	VUB14_RPE_VS_WT_RPE
WP_GPCRS_CLASS_C_METABOTROPIC_GLUTAMATE_PHEROMONE	WP_GPCRS_CLASS_C_METABOTROPIC_GLUTAMATE_PHEROMONE	15	-0.563054	-2.18802	0.000443343	0.00103462	0.000286264	23352	tags=100%, list=44%, signal=56%	CASR/GRM6/GABBR2/GPRC5B/GRM2/GRM5/GRM3/GABBR1/GPRC5D/GPRC5C/GRM1/GRM4/GPRC5A/GRM8	14	93.3333	VUB13_RPE_VS_WT_RPE
WP_GPCRS_CLASS_C_METABOTROPIC_GLUTAMATE_PHEROMONE	WP_GPCRS_CLASS_C_METABOTROPIC_GLUTAMATE_PHEROMONE	15	-0.586995	-1.62827	0.0297579	0.160009	0.128798	10174	tags=53%, list=19%, signal=43%	GPRC5A/GRM2/GRM6/GRM8/GRM1/GRM4/GRM7/GPRC5D	8	53.3333	VUB14_RPE_VS_WT_RPE
WP_GPR143_IN_MELANOCYTES_AND_RETINAL_PIGMENT_EPITHELIUM_CELLS	WP_GPR143_IN_MELANOCYTES_AND_RETINAL_PIGMENT_EPITHELIUM_CELLS	30	-0.336607	-1.63562	0.00847347	0.0134675	0.00372624	7492	tags=37%, list=14%, signal=32%	VEGFA/DCT/SERPINF1/PRKCB/TYRP1/MITF/PLCB4/PMEL/ITPR1/MC1R/GNA15	11	36.6667	VUB13_RPE_VS_WT_RPE
WP_GPR143_IN_MELANOCYTES_AND_RETINAL_PIGMENT_EPITHELIUM_CELLS	WP_GPR143_IN_MELANOCYTES_AND_RETINAL_PIGMENT_EPITHELIUM_CELLS	30	-0.428373	-1.38922	0.0492521	0.210571	0.169497	10282	tags=40%, list=19%, signal=32%	SERPINF1/PLCB4/PRKCB/MC1R/GPR143/MITF/DCT/PMEL/TYRP1/ITPR1/MLANA/TYR	12	40	VUB14_RPE_VS_WT_RPE
WP_HEAD_AND_NECK_SQUAMOUS_CELL_CARCINOMA	WP_HEAD_AND_NECK_SQUAMOUS_CELL_CARCINOMA	74	-0.458051	-2.7656	1e-10	2.08178e-09	5.75996e-10	22320	tags=97%, list=42%, signal=57%	EGFR/TP53/RPS6/FGFR3/SESN1/CDKN2A/PIK3R1/PIK3CB/SMAD4/TP63/FADD/PIK3CG/NRAS/FKBP1A/PRKAA1/FAT1/PTEN/HRAS/STK11/KRAS/CUL3/RB1/AKT3/BIRC2/CTNNB1/PIK3CA/TSC1/ERBB2/IGF1R/MTOR/PRKAA2/KEAP1/EIF4E/REL/NFKB1/NUMB/NFE2L2/EIF4EBP1/PIK3R2/TSC2/MAPKAP1/RELA/RPTOR/PIK3R5/MAML1/PDPK1/AJUBA/DDIT4/TRAF3/RICTOR/CDK4/RHEB/CDK6/CCND1/AKT2/E2F1/VEGFA/AKT1/SESN2/FGFR1/NFKB2/NOTCH2/GAB1/TERT/CDKN1A/RPS6KB2/TGFBR2/FGF…	72	97.2973	VUB13_RPE_VS_WT_RPE
WP_HEAD_AND_NECK_SQUAMOUS_CELL_CARCINOMA	WP_HEAD_AND_NECK_SQUAMOUS_CELL_CARCINOMA	74	-0.398917	-1.63037	0.00253635	0.028193	0.0226937	24747	tags=97%, list=46%, signal=52%	TP63/RELA/EGFR/CSMD3/IRF6/FKBP1A/PIK3R1/RPS6/SESN1/SMAD4/DDIT4/NRAS/TP53/FADD/PRKAA1/PIK3CB/AKT3/STK11/MLST8/EIF4E/RB1/TSC2/PRKAA2/AKT1/MAML1/REL/MTOR/TSC1/CDK4/PDPK1/PIK3CA/NFKB1/KRAS/CDKN1A/TRAF3/RPS6KB2/VEGFA/BIRC2/PIK3CG/CUL3/FAT1/NUMB/RPTOR/EIF4EBP1/FGFR1/PIK3R2/PIK3R5/PTEN/ERBB2/IGF1R/HRAS/NFE2L2/MAPKAP1/FGFR3/CCND1/RICTOR/KEAP1/TGFBR2/AJUBA/SESN2/RHEB/NFKB2/NOTCH2/CTNNB1/AKT2/NOTCH1/FGFR2/…	72	97.2973	VUB14_RPE_VS_WT_RPE
WP_HEDGEHOG_SIGNALING_PATHWAY_WP4249	WP_HEDGEHOG_SIGNALING_PATHWAY_WP4249	44	-0.407627	-2.32304	4.70705e-05	0.000149358	4.13252e-05	23699	tags=95%, list=44%, signal=53%	LRP2/CSNK1G3/KIF3A/GLI1/GAS1/CDON/FBXL17/BOC/CSNK1D/PTCH1/GRK3/EVC/EVC2/PRKACA/ARRB2/CUL3/SPOPL/CSNK1A1/PRKACB/CCND2/ARRB1/DHH/CSNK1G1/CSNK1E/SUFU/SMURF2/SMO/SPOP/GRK2/KIF7/CCND1/SMURF1/TPTEP2-CSNK1E/HHIP/PTCH2/GLI3/GLI2/SHH/CSNK1G2/IHH/BCL2/GPR161	42	95.4545	VUB13_RPE_VS_WT_RPE
WP_HEDGEHOG_SIGNALING_PATHWAY_WP4249	WP_HEDGEHOG_SIGNALING_PATHWAY_WP4249	44	-0.366646	-1.32549	0.049157	0.210571	0.169497	26772	tags=95%, list=50%, signal=48%	PRKACG/CDON/GAS1/BOC/CSNK1D/EVC/PRKACA/CSNK1G3/EVC2/KIF3A/SPOPL/GRK2/SUFU/CCND2/KIF7/FBXL17/CSNK1E/PRKACB/GLI3/DHH/CUL3/IHH/SMO/ARRB2/CSNK1G2/CSNK1G1/CSNK1A1/PTCH2/GPR161/SMURF2/ARRB1/SMURF1/CCND1/GRK3/GLI2/SPOP/TPTEP2-CSNK1E/GLI1/PTCH1/BCL2/SHH/HHIP	42	95.4545	VUB14_RPE_VS_WT_RPE
WP_HEDGEHOG_SIGNALING_PATHWAY_WP47	WP_HEDGEHOG_SIGNALING_PATHWAY_WP47	16	-0.574093	-2.28919	0.000181786	0.000474432	0.000131268	22763	tags=62%, list=43%, signal=36%	SUFU/SMO/GRK2/KIF7/PTCH2/STK36/GLI3/GLI2/SHH/IHH	10	62.5	VUB13_RPE_VS_WT_RPE
WP_HEDGEHOG_SIGNALING_PATHWAY_WP47	WP_HEDGEHOG_SIGNALING_PATHWAY_WP47	16	-0.671701	-1.8788	0.00257743	0.0285297	0.0229647	11260	tags=50%, list=21%, signal=39%	IHH/SMO/PTCH2/GLI2/GLI1/PTCH1/SHH/ARNTL	8	50	VUB14_RPE_VS_WT_RPE
WP_HEPATOCYTE_GROWTH_FACTOR_RECEPTOR_SIGNALING	WP_HEPATOCYTE_GROWTH_FACTOR_RECEPTOR_SIGNALING	34	-0.550461	-2.78963	2.22965e-07	1.51419e-06	4.18954e-07	24035	tags=94%, list=45%, signal=52%	CRKL/MAPK1/RASA1/JUN/GRB2/SOS1/PTEN/HRAS/RAF1/RAP1A/PIK3CA/PTPN11/PTK2/PAK1/MAPK3/MAP4K1/ITGB1/MAPK8/MAP2K2/MAP2K1/DOCK1/RAPGEF1/STAT3/PXN/RAP1B/ITGA1/GAB1/SRC/CRK/FOS/MET/PTK2B	32	94.1176	VUB13_RPE_VS_WT_RPE
WP_HEPATOCYTE_GROWTH_FACTOR_RECEPTOR_SIGNALING	WP_HEPATOCYTE_GROWTH_FACTOR_RECEPTOR_SIGNALING	34	-0.493432	-1.66476	0.00575249	0.0513262	0.0413146	22435	tags=94%, list=42%, signal=55%	RAF1/HGF/JUN/MAPK1/GRB2/SOS1/CRKL/MAP2K2/PXN/PTK2/RASA1/PAK1/MAP2K1/PTPN11/PIK3CA/RAPGEF1/ITGB1/MAPK8/RAP1A/PTEN/DOCK1/HRAS/SRC/RAP1B/MAP4K1/STAT3/CRK/GAB1/FOS/ITGA1/MET/PTK2B	32	94.1176	VUB14_RPE_VS_WT_RPE
WP_HIPPO_SIGNALING_REGULATION_PATHWAYS	WP_HIPPO_SIGNALING_REGULATION_PATHWAYS	98	-0.412669	-2.67084	1.15581e-10	2.38386e-09	6.59579e-10	7054	tags=37%, list=13%, signal=32%	TCF7L1/PRKCI/PRKAR1B/FGFR1/PRKCA/EPHA2/INSR/TEAD3/KIT/CDH13/PRKCB/PRKAR1A/CDH16/PRKCZ/FGFR2/CDH24/PLCB4/GNA11/MET/KDR/CDH4/CDH18/PRKCQ/PDGFRB/LATS2/TEAD4/MST1/CDH15/CDH20/CDH22/PRKAG3/CSF1R/FLT3/CDH19/CDH10/CDH12	36	36.7347	VUB13_RPE_VS_WT_RPE
WP_HIPPO_SIGNALING_REGULATION_PATHWAYS	WP_HIPPO_SIGNALING_REGULATION_PATHWAYS	98	-0.297905	-1.25147	0.0469105	0.205808	0.165664	11745	tags=38%, list=22%, signal=30%	PRKAR1A/CDH9/TCF7/CDH24/MST1/TEAD1/PRKCH/FGFR4/PRKCA/PRKCI/PRKCG/PRKAG1/TEK/PDGFRB/CTNNB1/FGFR2/PLCB4/PRKCB/PRKCZ/CDH22/INSR/CDH3/CDH1/CDH13/CDH20/PRKCQ/LATS2/MET/CDH15/TEAD4/CDH19/CSF1R/KDR/FLT1/FLT3/CDH10/CDH12	37	37.7551	VUB14_RPE_VS_WT_RPE
WP_HISTONE_MODIFICATIONS	WP_HISTONE_MODIFICATIONS	65	0.409539	1.58682	0.000951843	0.00198617	0.000549542	21130	tags=40%, list=40%, signal=24%	H3-3A/H3-3B/H3C1/H3C10/H3C11/H3C12/H3C13/H3C14/H3C15/H3C2/H3C3/H3C4/H3C6/H3C7/H3C8/H4C1/H4C11/H4C12/H4C13/H4C2/H4C3/H4C4/H4C5/H4C6/H4C8/H4C9	26	40	VUB13_RPE_VS_WT_RPE
WP_HISTONE_MODIFICATIONS	WP_HISTONE_MODIFICATIONS	65	0.694184	2.08577	1.48368e-09	9.45802e-08	7.61316e-08	7087	tags=31%, list=13%, signal=27%	H3-3B/H3-3A/H4C5/H3C12/H4C8/H3C6/H4C3/H4C6/H4C13/H4C4/H3C2/H3C11/H3C1/H4C1/H3C4/H3C10/H3C3/H4C9/H4C2/H3C7	20	30.7692	VUB14_RPE_VS_WT_RPE
WP_HOMOLOGOUS_RECOMBINATION	WP_HOMOLOGOUS_RECOMBINATION	13	-0.600854	-2.23491	0.000507782	0.00116068	0.000321143	21332	tags=100%, list=40%, signal=60%	NBN/RPA1/MRE11/POLD3/ATM/RAD52/BRCA2/POLD4/RAD54B/RAD51/POLD2/POLD1	12	92.3077	VUB13_RPE_VS_WT_RPE
WP_HOMOLOGOUS_RECOMBINATION	WP_HOMOLOGOUS_RECOMBINATION	13	-0.59357	-1.59138	0.0257559	0.146532	0.11795	21721	tags=100%, list=41%, signal=59%	NBN/RPA1/POLD3/POLD4/RAD52/MRE11/RAD51/ATM/POLD1/RAD50/BRCA2/RAD54B	12	92.3077	VUB14_RPE_VS_WT_RPE
WP_HOSTPATHOGEN_INTERACTION_OF_HUMAN_CORONAVIRUSES_AUTOPHAGY	WP_HOSTPATHOGEN_INTERACTION_OF_HUMAN_CORONAVIRUSES_AUTOPHAGY	19	-0.562777	-2.32472	7.11693e-05	0.000210951	5.83669e-05	23369	tags=100%, list=44%, signal=56%	ATG12/RB1CC1/BECN1/PIK3R4/ATG10/WIPI1/ATG5/ATG3/ZFYVE1/ULK2/ATG7/MTOR/ATG16L1/ULK1/ATG13/PIK3C3/MAP1LC3A/ATG16L2	18	94.7368	VUB13_RPE_VS_WT_RPE
WP_HOSTPATHOGEN_INTERACTION_OF_HUMAN_CORONAVIRUSES_AUTOPHAGY	WP_HOSTPATHOGEN_INTERACTION_OF_HUMAN_CORONAVIRUSES_AUTOPHAGY	19	-0.535644	-1.55757	0.0423477	0.195175	0.157105	24818	tags=100%, list=46%, signal=54%	ATG16L1/ATG12/BECN1/RB1CC1/MTOR/ZFYVE1/PIK3R4/WIPI1/ATG7/ATG16L2/ATG5/ULK2/ATG3/ULK1/ATG13/ATG10/MAP1LC3A/PIK3C3	18	94.7368	VUB14_RPE_VS_WT_RPE
[truncated: 126 more rows]
